# Supplementary material for: Radioproteomics stratifies molecular response to antifibrotic treatment in pulmonary fibrosis
Source: JCI Insight. 2024 Jul 16;9(15):e181757. doi: 10.1172/jci.insight.181757 (PMC11383602; doi:10.1172/jci.insight.181757)
Supplement: Supplemental tables 1-8 [file jciinsight-9-181757-s265.xlsx]

## Sheet: Supplementary Table 1
Supplementary Table 1. Differentially expressed proteins in nintedanib-treated mice in cluster 1 compared to vehicle-treated mice. The list includes all identified 7006 proteins. Only proteins with |log2FC|>0.3 and p<0.05 were considered for analysis. Each entry is described by log2FC, confidence intervals, average expression, t-value, p-value, B-value, Entrez ID, and gene symbol.
logFC	CI.L	CI.R	AveExpr	t	P.Value	B	entrez	symbol
-3.59586	-4.3235	-2.86823	5.82338	-10.2455	7.30525e-10	11.1996	243780	Dennd11
-3.41598	-4.53422	-2.29775	7.24132	-6.33324	2.19768e-06	4.76453	12236	Bub1b
-3.00665	-4.98597	-1.02733	7.87062	-3.14926	0.00463433	-2.02667	209027	Pycr1
-2.05144	-3.62295	-0.479926	5.80659	-2.70634	0.0128555	-2.94594	67789	Dalrd3
-1.84059	-3.33137	-0.349801	6.95416	-2.55967	0.0178237	-3.24073	56310	Gps2
-1.81083	-3.74086	0.11921	6.53146	-1.94515	0.0645751	-4.33968	216033	Ctnna3
-1.66323	-3.12019	-0.206267	7.72333	-2.36671	0.0271133	-3.59612	13557	E2f3
-1.6328	-2.3413	-0.92431	5.58203	-4.77793	8.90873e-05	1.5023	114615	Elac1
-1.56204	-3.49153	0.367456	11.7462	-1.67838	0.107345	-4.74106	319176	H2ac20
-1.43964	-3.34828	0.468996	6.51433	-1.56377	0.132064	-4.92102	230085	Phf24
-1.38971	-2.64555	-0.133859	10.4078	-2.29418	0.031638	-3.72303	15204	Herc2
-1.38942	-2.23244	-0.546395	5.81761	-3.41692	0.00245526	-1.46686	380924	Olfm4
-1.38027	-1.93129	-0.829262	11.5671	-5.19334	3.24799e-05	2.29488	108960	Irak2
-1.36576	-2.62591	-0.105607	6.89498	-2.24695	0.0349463	-3.79943	242050	Igsf10
-1.29979	-2.24063	-0.358952	3.79286	-2.86418	0.00898416	-2.60182	11813	Apoc2
-1.28944	-2.78394	0.205064	4.49611	-1.78873	0.0873611	-4.59621	20973	Syngr2
-1.27956	-2.85788	0.298765	6.59278	-1.68076	0.106876	-4.75787	67769	Gpatch2
-1.26734	-2.30364	-0.231032	7.12098	-2.5354	0.0188019	-3.29151	381760	Ssbp1
-1.2466	-2.20842	-0.284778	5.44129	-2.68704	0.013425	-2.97828	16682	Krt4
-1.22618	-2.30668	-0.145687	5.21399	-2.35274	0.0279358	-3.63847	13072	Cyp11b2
-1.2087	-2.42518	0.00778607	8.82192	-2.05993	0.0513603	-4.14973	11657	Alb
-1.19334	-2.03251	-0.354163	4.69564	-2.94817	0.00740584	-2.45121	105835	Sgsm3
-1.14691	-3.31596	1.02213	9.05975	-1.09624	0.284765	-5.47151	14313	Fst
-1.11879	-1.79871	-0.438861	9.47119	-3.41137	0.00248815	-1.4935	75396	Spp2
-1.11651	-1.93794	-0.295079	1.77268	-2.81795	0.00998493	-2.7348	237859	Nsrp1
-1.11324	-1.93186	-0.29462	6.56268	-2.81935	0.00995316	-2.73114	68743	Anln
-1.09951	-3.54193	1.34292	5.97444	-0.933295	0.360743	-5.65083	268281	Shprh
-1.09054	-1.70834	-0.472748	6.88732	-3.65965	0.00136858	-0.939753	330361	Gcfc2
-1.08749	-1.97314	-0.201826	9.84297	-2.54565	0.0183828	-3.22595	224860	Plcl2
-1.07054	-3.36605	1.22498	6.13062	-0.966861	0.344065	-5.62053	20264	Scn10a
-1.03194	-1.52099	-0.542891	7.29148	-4.37466	0.000238925	0.619365	108097	Prkab2
-1.01067	-1.67758	-0.343765	3.90218	-3.14186	0.00471567	-2.02732	16478	Jund
-1.00638	-2.1022	0.0894352	6.50924	-1.904	0.0699978	-4.41728	14675	Gna14
-1.00576	-1.84042	-0.171106	6.32167	-2.49821	0.0203987	-3.36636	22228	Ucp2
-0.993666	-2.68453	0.697193	6.53849	-1.21836	0.235922	-5.3624	229004	Gmeb2
-0.989085	-1.74431	-0.233856	5.66953	-2.71517	0.0126026	-2.94039	12722	Clca3a1
-0.988057	-1.72046	-0.255658	2.52739	-2.7969	0.010475	-2.76387	66256	Ssr2
-0.969924	-2.26118	0.321332	8.96804	-1.55728	0.133595	-4.92578	17748	Mt1
-0.95798	-1.87606	-0.0398995	6.64276	-2.1633	0.0415873	-3.9574	246727	Oas3
-0.952198	-1.53357	-0.370826	8.68331	-3.39559	0.00258383	-1.49385	217847	Serpina10
-0.943114	-1.68537	-0.200855	8.66373	-2.63421	0.0151084	-3.08055	17346	Mknk1
-0.941006	-1.58237	-0.299642	4.11211	-3.0418	0.00595987	-2.27162	100048534	Cfap43
-0.922531	-1.47306	-0.372006	3.87546	-3.47413	0.00214064	-1.34362	319262	Fchsd1
-0.921833	-1.71709	-0.126573	5.77147	-2.40317	0.0250715	-3.52525	170767	Rfxap
-0.914023	-1.51275	-0.315296	3.83183	-3.16498	0.00446615	-1.99076	74453	Cfap53
-0.908984	-1.88538	0.0674148	5.39809	-1.93006	0.066519	-4.37095	21987	Tpd52l1
-0.908577	-1.3335	-0.483659	7.72969	-4.433	0.000207104	0.72913	20704	Serpina1e
-0.897201	-1.40148	-0.392926	3.78288	-3.68862	0.00127584	-0.884029	55983	Pdzrn3
-0.888316	-1.9533	0.176669	5.75726	-1.72928	0.0976895	-4.67528	75570	Nhej1
-0.880667	-1.48906	-0.272272	6.5444	-3.00102	0.00655284	-2.33548	17299	Mettl1
-0.87208	-1.91587	0.171705	9.19505	-1.73216	0.0971672	-4.67816	11468	Actg2
-0.870908	-1.34029	-0.401526	6.48241	-3.8467	0.000868975	-0.537043	80987	Nckipsd
-0.870868	-1.56579	-0.175942	5.07866	-2.5981	0.0163712	-3.14773	105246	Brd9
-0.866216	-1.48353	-0.248903	8.3479	-2.90913	0.00810339	-2.52073	217944	Rapgef5
-0.858734	-1.50008	-0.217385	5.56475	-2.77592	0.0109861	-2.80464	74385	Ap5m1
-0.852405	-1.66698	-0.0378328	4.56473	-2.16949	0.0410593	-3.97049	66979	Pole4
-0.848313	-1.37116	-0.325467	6.32627	-3.36376	0.00278793	-1.57764	232975	Atp1a3
-0.8385	-1.92536	0.248363	4.00337	-1.59945	0.123906	-4.85568	71962	Castor1
-0.828403	-1.30683	-0.349973	6.89603	-3.58976	0.00162048	-1.09766	64099	Parvg
-0.827656	-1.29907	-0.356245	4.83115	-3.63992	0.0014355	-0.988006	11932	Atp1b2
-0.826372	-1.54566	-0.107087	6.62666	-2.38186	0.026247	-3.55844	66967	Edem3
-0.824377	-1.51272	-0.136039	5.12922	-2.48294	0.0210907	-3.35322	13449	Dok2
-0.820517	-1.69716	0.0561303	5.2143	-1.94046	0.065174	-4.35828	66371	Chmp4c
-0.819541	-1.93829	0.299213	5.8993	-1.51872	0.142995	-4.95848	102162	Taf5l
-0.818776	-1.5622	-0.0753545	7.50969	-2.28335	0.0323706	-3.73981	16973	Lrp5
-0.81378	-1.32343	-0.30413	6.67302	-3.31037	0.00316598	-1.68558	11513	Adcy7
-0.813757	-1.44709	-0.180423	4.93282	-2.66382	0.0141421	-3.0164	320078	Olfml2b
-0.811654	-1.70042	0.0771082	10.7586	-1.89333	0.0714667	-4.418	21923	Tnc
-0.80533	-1.80883	0.198167	7.02032	-1.66379	0.110256	-4.77341	53885	Nphp1
-0.799182	-1.95851	0.360145	7.69674	-1.42916	0.166927	-5.0962	83602	Gtf2a1
-0.796473	-1.71376	0.120816	5.50579	-1.80014	0.0854906	-4.58017	70235	Poc1a
-0.794757	-1.31731	-0.272207	7.42547	-3.15318	0.00459187	-2.0251	69709	Ptrhd1
-0.791004	-1.48549	-0.0965165	6.66898	-2.36133	0.0274277	-3.60557	229487	Gatb
-0.789913	-1.31811	-0.261712	7.52761	-3.10043	0.00519699	-2.14036	21828	Thbs4
-0.78823	-1.4711	-0.105365	6.15792	-2.39309	0.0256212	-3.53033	13709	Elf1
-0.787574	-1.45683	-0.118318	8.17918	-2.43972	0.0231679	-3.45973	212114	Nhlrc3
-0.786493	-1.2496	-0.323386	6.18307	-3.52091	0.00191297	-1.24519	67657	Rabl3
-0.782067	-1.2632	-0.300929	7.1519	-3.3699	0.00274737	-1.57164	12394	Runx1
-0.780843	-1.27418	-0.287504	9.79158	-3.28141	0.00339153	-1.75752	21844	Tiam1
-0.777694	-1.54605	-0.00933457	5.9112	-2.09839	0.0475065	-4.09325	71599	Senp8
-0.777448	-1.81923	0.264332	8.5602	-1.54717	0.13601	-4.93391	12259	C1qa
-0.77611	-2.72878	1.17656	9.63028	-0.824018	0.418725	-5.74258	20807	Srf
-0.771421	-1.08358	-0.459267	6.5229	-5.12347	3.84578e-05	2.20162	353258	Ltv1
-0.769875	-1.81154	0.271794	4.86318	-1.53226	0.139635	-4.96491	673094	Cd99
-0.768059	-1.37062	-0.165496	8.21319	-2.64262	0.0148279	-3.0604	11797	Birc2
-0.766438	-1.49289	-0.0399906	10.3618	-2.18733	0.0395712	-3.93196	18007	Neo1
-0.763474	-1.27522	-0.251724	5.65342	-3.09299	0.0052883	-2.16721	14700	Gng10
-0.762414	-1.11646	-0.408367	7.29449	-4.46448	0.000191735	0.820442	68205	Urm1
-0.762111	-1.27311	-0.251109	7.35064	-3.09199	0.00530073	-2.14416	101437	Dhx32
-0.755975	-1.54363	0.0316775	10.1517	-1.98982	0.0591109	-4.22631	11807	Apoa2
-0.755945	-1.11321	-0.398676	7.00512	-4.38669	0.000231985	0.6484	15018	H2-Q7
-0.754081	-1.38308	-0.125084	9.06878	-2.48549	0.0209738	-3.3775	58203	Zbp1
-0.752862	-1.501	-0.00472627	8.77772	-2.0863	0.0486891	-4.0875	12262	C1qc
-0.752006	-1.25363	-0.250378	5.13315	-3.108	0.0051056	-2.13514	18968	Pola1
-0.749381	-1.49142	-0.0073391	14.6102	-2.09371	0.0479614	-4.09758	11461	Actb
-0.745881	-1.66875	0.176985	6.59379	-1.67561	0.107893	-4.76722	246257	Ovca2
-0.744436	-1.58002	0.0911502	5.15215	-1.84705	0.0781592	-4.49645	28015	Polr2m
-0.743699	-2.12093	0.633534	5.37336	-1.11952	0.274926	-5.46473	229512	Smg5
-0.742863	-1.27971	-0.206014	6.40853	-2.86879	0.00888987	-2.62798	246707	Emilin2
-0.74181	-1.33253	-0.151086	7.5154	-2.60345	0.016178	-3.15678	15951	Ifi204
-0.741789	-1.44322	-0.0403552	5.47548	-2.19248	0.039151	-3.91657	21808	Tgfb2
-0.736267	-1.24828	-0.224255	4.80475	-2.98124	0.00686038	-2.36221	106582	Nrm
-0.728317	-1.16501	-0.29162	6.07126	-3.45766	0.00222692	-1.37461	67416	Armcx2
-0.725641	-1.07971	-0.371574	6.97465	-4.24892	0.000325121	0.337304	270084	Lpcat2
-0.724418	-1.71497	0.266138	6.99646	-1.51618	0.143632	-4.97826	239126	C1qtnf9
-0.720573	-1.87671	0.435563	7.56121	-1.29214	0.209642	-5.27356	232798	Leng8
-0.716295	-1.41287	-0.0197207	4.73424	-2.1319	0.0443625	-4.01922	66124	Josd2
-0.710722	-2.03028	0.608838	9.08745	-1.11664	0.27613	-5.46813	17750	Mt2
-0.706818	-1.05823	-0.355404	6.18436	-4.16994	0.000394503	0.158964	19253	Ptpn18
-0.704908	-1.53447	0.124651	5.07075	-1.76168	0.0919386	-4.63938	12728	Clcn5
-0.704184	-1.45309	0.0447215	4.97961	-1.9494	0.0640367	-4.33917	78304	Naa38
-0.701414	-1.31273	-0.0900992	6.62736	-2.37877	0.026422	-3.59254	72278	Ccpg1
-0.695419	-1.58555	0.194713	6.75289	-1.6197	0.119466	-4.82735	60441	Mrpl38
-0.689962	-1.08085	-0.299074	6.12055	-3.65944	0.00136928	-0.942766	77644	Steep1
-0.687568	-1.34307	-0.0320633	6.50151	-2.17461	0.0406272	-3.91953	20698	Sphk1
-0.687168	-1.61973	0.245391	6.9286	-1.52767	0.140767	-4.975	381305	Rc3h1
-0.684203	-1.49062	0.122219	4.52444	-1.75899	0.0924039	-4.62889	22171	Tyms
-0.683198	-1.60254	0.23614	4.29987	-1.54068	0.137577	-4.95067	20277	Scnn1b
-0.683054	-2.00683	0.640726	9.32724	-1.06975	0.296266	-5.51731	64385	Cyp4f14
-0.681014	-2.14915	0.787121	6.109	-0.961683	0.346603	-5.62472	73095	Slc25a42
-0.680756	-1.43792	0.076411	5.05192	-1.86398	0.0756498	-4.4567	63856	Taf8
-0.678576	-1.193	-0.164147	6.50064	-2.73474	0.0120589	-2.88307	18301	Fxyd5
-0.677406	-1.04462	-0.310188	8.65345	-3.82444	0.000917359	-0.583736	18150	Npm3
-0.675223	-1.52165	0.171207	5.46728	-1.65386	0.112277	-4.78038	69716	Trip13
-0.674861	-1.27676	-0.0729653	6.34028	-2.32453	0.0296666	-3.69297	63873	Trpv4
-0.674238	-1.03382	-0.314654	6.5566	-3.88736	0.000787005	-0.45157	104027	Synpo
-0.673467	-1.16803	-0.178901	5.71675	-2.82315	0.00986734	-2.72554	54139	Irf6
-0.673065	-1.14322	-0.202912	4.92272	-2.96797	0.0070745	-2.41879	213993	Ccdc186
-0.669831	-1.59009	0.25043	7.68106	-1.50902	0.145443	-4.99861	244745	Dpy19l1
-0.668917	-1.34157	0.00374102	7.41933	-2.06167	0.0511801	-4.10482	14766	Adgrg1
-0.666276	-1.22784	-0.104715	8.97331	-2.4598	0.0221805	-3.38471	27225	Ddx24
-0.663597	-1.04344	-0.283755	8.27846	-3.62196	0.00149922	-1.02394	20905	Sts
-0.66211	-1.27839	-0.045828	5.74816	-2.22737	0.0364078	-3.84744	54153	Rasa4
-0.658255	-1.18833	-0.128178	6.23346	-2.57453	0.0172484	-3.21415	78070	Cpt1c
-0.653521	-1.31794	0.0108936	6.45116	-2.03921	0.0535509	-4.17441	66422	Dctpp1
-0.653281	-0.923973	-0.382588	12.1195	-5.00341	5.14532e-05	1.9655	68339	Ccdc88c
-0.65007	-1.25421	-0.0459259	6.48166	-2.23081	0.0361475	-3.84291	170787	Hdac10
-0.64924	-1.14838	-0.150096	5.74501	-2.69663	0.0131392	-2.96431	64658	Mrps25
-0.64796	-1.19391	-0.102011	8.38161	-2.46058	0.0221426	-3.40428	230082	Nol6
-0.64781	-1.24047	-0.0551523	4.97736	-2.26613	0.0335662	-3.782	68968	Cdan1
-0.646297	-1.25037	-0.0422266	6.70981	-2.21813	0.037117	-3.88173	20524	Slc25a17
-0.646227	-1.52962	0.237167	5.92361	-1.51661	0.143526	-4.9924	71728	Stk11ip
-0.646205	-1.22185	-0.0705628	6.20613	-2.32734	0.0294899	-3.67477	80909	Castor2
-0.645967	-1.37961	0.0876714	10.2008	-1.82545	0.081464	-4.53531	20017	Polr1b
-0.645134	-1.14966	-0.14061	10.8774	-2.651	0.0145531	-3.03101	68731	Rbfa
-0.643165	-1.41797	0.131637	6.92516	-1.72097	0.0992133	-4.66716	20342	Selenbp2
-0.641321	-0.953742	-0.3289	5.01486	-4.25576	0.000319721	0.360452	21763	Tex2
-0.641161	-1.17773	-0.104592	6.96867	-2.47733	0.0213501	-3.38413	69713	Pin4
-0.635041	-1.07062	-0.19946	8.62627	-3.02256	0.00623285	-2.31103	70945	Mmrn1
-0.631089	-1.05648	-0.205702	5.42643	-3.07573	0.00550607	-2.1846	232946	Bloc1s3
-0.629515	-1.1464	-0.112627	6.40182	-2.52494	0.0192388	-3.28389	20170	Hps6
-0.62923	-1.3125	0.0540431	5.2596	-1.90923	0.0692877	-4.39449	73389	Hbp1
-0.623946	-1.38287	0.134982	5.45825	-1.70447	0.1023	-4.7022	19277	Ptpro
-0.621411	-1.49275	0.249927	9.4923	-1.47854	0.15336	-5.04108	14115	Fbln2
-0.619287	-1.05174	-0.18683	4.094	-2.96887	0.00705981	-2.40968	76816	Sdccag8
-0.617106	-1.45611	0.221896	8.35225	-1.52489	0.141456	-4.97177	103199	Fig4
-0.61683	-1.90876	0.675096	5.64558	-0.989851	0.33295	-5.58802	56437	Rrad
-0.611957	-1.41182	0.187904	10.1608	-1.58617	0.126893	-4.89022	66536	Nipsnap3b
-0.611827	-1.07232	-0.151338	7.27234	-2.75455	0.0115309	-2.84638	66795	Atg10
-0.610235	-1.2109	-0.00956949	4.38512	-2.10623	0.0467532	-4.06893	19769	Rit1
-0.608003	-1.29717	0.0811609	5.66756	-1.82905	0.0809053	-4.52645	11600	Angpt1
-0.607692	-1.5798	0.36442	6.96123	-1.29601	0.20833	-5.2622	219150	Hmbox1
-0.603459	-1.06147	-0.145451	6.81253	-2.7316	0.0121446	-2.90053	76080	Ttpal
-0.602412	-1.06279	-0.142034	6.0164	-2.71282	0.0126695	-2.91077	19200	Pstpip1
-0.601267	-1.26614	0.0636018	4.93593	-1.87488	0.0740725	-4.46383	215387	Ncaph
-0.599359	-0.993097	-0.205621	7.78254	-3.15589	0.00456266	-2.00461	102631912	Ndufb1
-0.599143	-1.2241	0.0258171	4.5585	-1.98756	0.0593777	-4.27706	19165	Psen2
-0.598857	-1.20037	0.00265876	6.48952	-2.06404	0.0509359	-4.14621	12273	C5ar1
-0.597415	-1.04792	-0.146907	6.62308	-2.74926	0.0116698	-2.87251	54399	Bet1l
-0.59481	-1.33554	0.145919	11.8412	-1.6648	0.110054	-4.78159	20195	S100a11
-0.594046	-1.41496	0.226872	6.84242	-1.50025	0.147688	-5.01446	15900	Irf8
-0.591687	-1.03742	-0.145958	7.03321	-2.75209	0.0115952	-2.79956	14547	Gdap2
-0.589482	-1.05011	-0.128852	5.38786	-2.65314	0.0144836	-3.05133	13870	Ercc1
-0.588434	-0.913257	-0.263611	6.56515	-3.75572	0.00108417	-0.734488	68431	Fbxl15
-0.585333	-1.64109	0.470422	5.30941	-1.14943	0.262654	-5.43096	68966	Ngdn
-0.583093	-1.12185	-0.0443367	6.29862	-2.24382	0.0351764	-3.83513	56249	Actr8
-0.580925	-1.39258	0.23073	7.62908	-1.48385	0.151956	-5.03636	11842	Arf3
-0.578696	-0.757831	-0.399561	6.94381	-6.69748	9.58324e-07	5.4365	17345	Mki67
-0.57565	-1.34875	0.197447	4.33382	-1.54371	0.136843	-4.94155	66156	Anapc11
-0.574487	-1.2948	0.145826	5.98179	-1.65349	0.112353	-4.79641	269003	Sap130
-0.57315	-0.956116	-0.190184	5.95938	-3.10277	0.00516856	-2.13843	216805	Flcn
-0.569697	-1.17645	0.0370522	10.7636	-1.9466	0.0643911	-4.34636	57875	Angptl4
-0.567678	-0.95096	-0.184396	6.27502	-3.07062	0.00557232	-2.19885	70997	Spef1
-0.566848	-1.28665	0.152958	4.28615	-1.63265	0.116696	-4.82888	16911	Lmo4
-0.56629	-1.14912	0.0165426	6.98669	-2.01436	0.0562876	-4.22961	27418	Mkln1
-0.565763	-1.21999	0.0884677	3.86678	-1.79286	0.0866811	-4.54571	320808	Dcaf5
-0.565241	-0.926334	-0.204148	6.47708	-3.24531	0.00369456	-1.84715	244757	Glb1l2
-0.565149	-0.967378	-0.162919	6.01886	-2.91294	0.00803268	-2.51306	67973	Mphosph10
-0.564907	-1.05388	-0.075931	7.29386	-2.39514	0.0255086	-3.55912	68035	Rbm42
-0.563593	-1.05386	-0.0733211	9.41948	-2.38326	0.0261686	-3.54436	72512	Sting1
-0.563365	-1.10434	-0.0223939	8.33721	-2.15903	0.041956	-3.97822	16664	Krt14
-0.56276	-1.52469	0.399167	6.77265	-1.2129	0.237963	-5.35742	14867	Gstm6
-0.562154	-1.10891	-0.0153957	6.8851	-2.13158	0.0443914	-4.02529	71233	Enkur
-0.561923	-1.12502	0.00117526	6.34101	-2.06888	0.05044	-4.10261	211623	Plac9
-0.561434	-1.12239	-0.000474711	6.9106	-2.07496	0.0498226	-4.1008	215748	Cnksr3
-0.559108	-1.0033	-0.114921	5.88484	-2.60959	0.0159592	-3.14944	330836	Slc7a6
-0.558889	-1.29569	0.177909	6.33778	-1.5726	0.130004	-4.89924	22022	Tpst2
-0.557817	-1.17556	0.0599258	9.15412	-1.87209	0.074474	-4.41919	76867	Rhbdd1
-0.554673	-1.16556	0.0562155	6.352	-1.88242	0.0729977	-4.44889	224904	Micos13
-0.55335	-1.5008	0.394098	8.0095	-1.21084	0.238734	-5.35424	20377	Sfrp1
-0.552696	-0.928417	-0.176974	7.18313	-3.04974	0.00585057	-2.24818	20563	Slit2
-0.552679	-0.953543	-0.151815	6.4933	-2.85837	0.00910452	-2.63456	17294	Mest
-0.55213	-1.48043	0.376173	7.70966	-1.23309	0.230486	-5.34461	74116	Pi16
-0.551991	-0.977798	-0.126185	5.4577	-2.68758	0.0134087	-2.95935	16179	Irak1
-0.551235	-1.17695	0.0744826	11.1044	-1.82642	0.0813134	-4.51259	21386	Tbx3
-0.547843	-1.72452	0.628833	9.97569	-0.965253	0.344852	-5.61749	12869	Cox8b
-0.546266	-1.45312	0.360592	6.07222	-1.24884	0.224777	-5.32414	14050	Eya3
-0.544658	-1.42767	0.338355	4.30459	-1.27879	0.214224	-5.2815	69833	Polr2f
-0.543651	-0.896492	-0.19081	9.0743	-3.19435	0.00416742	-1.8971	69769	Tnfaip8l2
-0.542558	-1.03426	-0.0508563	5.70855	-2.28763	0.032079	-3.7565	23938	Map2k5
-0.539601	-1.5877	0.508496	9.00786	-1.06737	0.297316	-5.48966	11846	Arg1
-0.537513	-0.919696	-0.155331	8.23315	-2.91582	0.00797952	-2.53322	16948	Lox
-0.536575	-1.28202	0.208869	9.22111	-1.4923	0.149744	-5.02497	20750	Spp1
-0.53656	-1.46906	0.39594	4.83364	-1.19292	0.245538	-5.33593	17135	Mafk
-0.534587	-1.12425	0.055076	10.1433	-1.87956	0.0734038	-4.42508	11537	Cfd
-0.534353	-1.02602	-0.0426821	9.94845	-2.25318	0.0344926	-3.81232	15957	Ifit1
-0.533716	-1.25348	0.186049	8.18035	-1.53731	0.138398	-4.94404	74019	Traf3ip1
-0.532688	-1.12512	0.0597402	5.17418	-1.86414	0.0756264	-4.46821	17777	Mttp
-0.531815	-1.0195	-0.0441279	6.99479	-2.2608	0.0339452	-3.77988	226243	Habp2
-0.5318	-1.17184	0.108238	4.99699	-1.7226	0.0989131	-4.61334	14068	F7
-0.529546	-0.951837	-0.107254	5.95366	-2.59976	0.0163111	-3.1644	52683	Ncaph2
-0.527722	-0.753706	-0.301739	9.96022	-4.84139	7.63132e-05	1.62679	12268	C4b
-0.526383	-0.981557	-0.0712088	5.55398	-2.39754	0.0253772	-3.53381	225745	Haus1
-0.525942	-0.820397	-0.231488	10.0261	-3.70307	0.00123193	-0.858542	14086	Fscn1
-0.52359	-0.923071	-0.124108	8.07167	-2.71729	0.0125426	-2.90107	13664	Eif1a
-0.5235	-0.937513	-0.109486	7.35197	-2.62146	0.0155434	-3.07196	209683	Ttc28
-0.522895	-1.08699	0.041201	6.40442	-1.92178	0.0676077	-4.31656	17068	Ly6d
-0.522035	-1.07769	0.0336214	5.87942	-1.94776	0.0642442	-4.33367	66497	Cmss1
-0.521872	-1.06275	0.0190085	6.73704	-2.00034	0.0578854	-4.21622	18406	Orm2
-0.521671	-0.983572	-0.0597707	8.10501	-2.34148	0.0286152	-3.64515	14131	Fcgr3
-0.519942	-1.27123	0.23134	7.23453	-1.43481	0.165328	-5.09714	56264	Cpxm1
-0.518785	-1.18733	0.149756	5.79754	-1.6088	0.121839	-4.84967	18040	Nefm
-0.517545	-1.00521	-0.0298806	5.36828	-2.20024	0.0385256	-3.90754	18408	Slc25a15
-0.51513	-1.31127	0.281015	5.75772	-1.34143	0.193392	-5.21834	17286	Meox2
-0.514813	-1.05462	0.0249961	7.33731	-1.9772	0.0606115	-4.23243	210622	Pamr1
-0.514555	-0.783362	-0.245747	7.45588	-3.96856	0.000645569	-0.279123	16005	Igfals
-0.512361	-1.04399	0.019273	8.0857	-1.99805	0.0581512	-4.23715	66142	Cox7b
-0.512074	-1.45032	0.426171	5.25614	-1.13151	0.269957	-5.42884	18602	Padi4
-0.51206	-1.0152	-0.008918	6.21314	-2.10995	0.0463999	-4.05666	80287	Apobec3
-0.511091	-1.07088	0.0486931	5.34246	-1.89287	0.071532	-4.42171	68002	Sdhaf4
-0.511075	-1.57174	0.549596	8.67266	-0.998955	0.328618	-5.55973	230163	Aldob
-0.509921	-1.05798	0.0381353	7.70135	-1.92894	0.0666649	-4.347	20219	Apcs
-0.508282	-1.1593	0.14274	6.25013	-1.61864	0.119694	-4.82696	109332	Cdcp1
-0.506827	-0.783002	-0.230652	9.93579	-3.80468	0.000962538	-0.631275	246728	Oas2
-0.506619	-1.54644	0.533201	7.52913	-1.0101	0.323367	-5.56001	54720	Rcan1
-0.506565	-0.928568	-0.084561	8.95677	-2.48863	0.0208302	-3.3832	16008	Igfbp2
-0.505078	-1.10662	0.0964679	7.04001	-1.74073	0.0956231	-4.65374	27261	Dok3
-0.504069	-0.989327	-0.0188116	10.7836	-2.15357	0.0424299	-3.97669	57262	Retnla
-0.503659	-0.975034	-0.0322845	6.83164	-2.2152	0.0373444	-3.86022	21689	Tekt1
-0.502244	-0.743152	-0.261336	5.81831	-4.3222	0.000271693	0.49779	207958	Alg11
-0.501707	-0.903196	-0.100218	6.94444	-2.59071	0.0166417	-3.12081	22289	Kdm6a
-0.500851	-1.2493	0.247594	7.61405	-1.38736	0.179149	-5.1394	383348	Kctd16
-0.499251	-0.876529	-0.121973	8.42071	-2.74347	0.0118235	-2.87052	66515	Cul7
-0.498405	-1.15384	0.157035	7.90817	-1.57649	0.129106	-4.90294	14362	Fzd1
-0.497076	-1.07182	0.0776689	9.49869	-1.79304	0.0866513	-4.58297	270627	Taf1
-0.496819	-0.806018	-0.187619	7.96088	-3.33121	0.00301285	-1.64239	23939	Mapk7
-0.494979	-1.19446	0.204501	5.60211	-1.46708	0.156427	-5.05185	66169	Tomm7
-0.491474	-0.871284	-0.111664	7.73735	-2.68272	0.0135557	-2.95833	52626	Cdkn2aipnl
-0.491331	-1.20902	0.226357	4.62488	-1.41932	0.169743	-5.11687	94282	Sfxn5
-0.49096	-1.19668	0.214764	7.67466	-1.44229	0.163229	-5.09103	21871	Atp6v0a2
-0.490308	-1.29633	0.315719	9.13104	-1.26113	0.220398	-5.29466	12260	C1qb
-0.488723	-0.913234	-0.0642123	8.41097	-2.3868	0.0259701	-3.51605	14058	F10
-0.488162	-1.16004	0.183712	6.5548	-1.50632	0.146131	-5.00553	67092	Gatm
-0.486884	-0.667688	-0.30608	6.88557	-5.5829	1.27525e-05	3.24551	18703	Pigr
-0.486319	-0.991764	0.0191266	6.84098	-1.99475	0.0585341	-4.2235	213452	Dstyk
-0.484127	-0.987372	0.0191186	10.2529	-1.99444	0.0585702	-4.26498	15959	Ifit3
-0.483824	-0.824626	-0.143021	9.03648	-2.94324	0.00749064	-2.46274	67180	Yipf5
-0.483481	-0.997421	0.0304585	7.75609	-1.95034	0.0639188	-4.30863	56373	Cpb2
-0.483361	-0.809118	-0.157605	7.70623	-3.07625	0.0054995	-2.19814	74187	Katnb1
-0.478821	-1.1209	0.163259	7.30377	-1.54606	0.136277	-4.94269	13123	Cyp7b1
-0.477304	-0.793908	-0.1607	13.9466	-3.1255	0.00490031	-2.08574	11459	Acta1
-0.476356	-0.884443	-0.0682699	10.3945	-2.42004	0.0241759	-3.50855	13717	Eln
-0.475716	-0.948799	-0.0026325	11.1142	-2.08474	0.0488437	-4.09257	19240	Tmsb10
-0.475296	-1.00734	0.0567447	7.92942	-1.85209	0.0774051	-4.4901	12122	Bid
-0.474426	-1.09302	0.144167	7.03962	-1.59003	0.126018	-4.84737	103266	Tmem263
-0.474388	-1.05921	0.110437	5.62781	-1.68171	0.10669	-4.73427	18709	Pik3r2
-0.47281	-0.953486	0.00786725	6.4995	-2.03927	0.0535444	-4.18305	227746	Rabepk
-0.470964	-0.953128	0.0112007	10.5432	-2.02504	0.0550963	-4.18097	18816	Serpinf2
-0.470018	-1.15419	0.214153	10.4414	-1.42427	0.168322	-5.08294	14127	Fcer1g
-0.469816	-1.04042	0.100791	7.12765	-1.707	0.101821	-4.70293	18044	Nfya
-0.46974	-0.862481	-0.0769998	9.52572	-2.47967	0.0212414	-3.37729	16424	Itih1
-0.469583	-1.23705	0.297887	9.09836	-1.26851	0.217803	-5.27755	14264	Fmod
-0.4695	-0.967421	0.0284211	7.4769	-1.95487	0.0633502	-4.32804	12763	Cmah
-0.468624	-1.11222	0.174968	5.73236	-1.50958	0.145302	-4.98616	17948	Naip2
-0.46705	-0.932508	-0.00159119	8.11371	-2.08029	0.0492868	-4.09945	12279	C9
-0.466017	-0.972465	0.0404303	7.13016	-1.9077	0.0694946	-4.36556	18018	Nfatc1
-0.465945	-0.860307	-0.0715827	7.19977	-2.44952	0.022681	-3.43032	16181	Il1rn
-0.465186	-1.01011	0.0797416	6.16969	-1.76982	0.0905396	-4.61716	12339	Capn7
-0.463233	-0.773189	-0.153277	8.75071	-3.09843	0.00522141	-2.13149	71665	Fuca1
-0.462963	-0.808794	-0.117132	7.1111	-2.77539	0.0109992	-2.81793	68792	Srpx2
-0.462433	-0.959674	0.0348072	13.2346	-1.92808	0.0667783	-4.37545	17319	Mif
-0.461542	-0.876641	-0.0464431	8.08544	-2.30516	0.0309113	-3.6925	11605	Gla
-0.461396	-0.981937	0.0591447	8.37781	-1.83764	0.0795837	-4.47346	74204	Xpo6
-0.46128	-0.639615	-0.282945	7.75386	-5.36254	2.16065e-05	2.75152	50908	C1s1
-0.459835	-1.01824	0.0985684	6.15306	-1.70725	0.101775	-4.6838	51869	Rif1
-0.458773	-0.767749	-0.149798	7.35496	-3.07834	0.00547264	-2.20054	69125	Cnot8
-0.45864	-1.23226	0.314981	6.25246	-1.2291	0.23195	-5.32714	217026	Heatr6
-0.456689	-1.0332	0.119826	7.40944	-1.6423	0.114668	-4.80267	232288	Frmd4b
-0.456574	-1.09158	0.178428	8.8853	-1.49066	0.150172	-5.017	110083	Dnah12
-0.455742	-0.932387	0.0209034	14.2078	-1.98228	0.0600036	-4.27892	67938	Myl12b
-0.455528	-0.953917	0.0428615	7.01223	-1.89491	0.0712483	-4.40617	70598	Filip1
-0.454147	-1.08991	0.181621	6.91831	-1.48095	0.152723	-5.04023	56791	Ube2l6
-0.454066	-0.794012	-0.11412	9.78496	-2.76918	0.0111552	-2.80554	64655	Mrps22
-0.453806	-0.775347	-0.132265	7.58986	-2.92601	0.00779447	-2.51675	67454	Ikbip
-0.452693	-0.683073	-0.222313	6.57902	-4.07381	0.000499137	-0.049235	67775	Rtp4
-0.452497	-0.973079	0.0680849	5.93168	-1.80206	0.08518	-4.55358	12953	Cry2
-0.450577	-0.905193	0.00403912	8.23295	-2.05478	0.0518971	-4.15797	15958	Ifit2
-0.450211	-0.884196	-0.0162263	11.6138	-2.15072	0.0426801	-3.97948	26900	Ddx3y
-0.44976	-0.86749	-0.0320301	7.38335	-2.23217	0.0360445	-3.8232	79566	Sh3bp5l
-0.448733	-0.96613	0.068665	11.7429	-1.79806	0.0858287	-4.56026	20716	Serpina3n
-0.448624	-0.823716	-0.0735326	8.01014	-2.47963	0.0212432	-3.38493	233189	Ctu1
-0.448516	-1.0056	0.10857	5.11121	-1.66916	0.109177	-4.74983	64050	Yeats4
-0.447487	-1.10486	0.209889	6.21792	-1.41127	0.172076	-5.12753	114874	Ddhd1
-0.447383	-1.25138	0.356616	10.8676	-1.15363	0.260964	-5.37003	104709	Pik3r6
-0.446418	-0.969569	0.0767325	6.71179	-1.76912	0.0906598	-4.60683	242083	Ppm1l
-0.445824	-0.799631	-0.0920158	6.5086	-2.61239	0.0158602	-3.12068	331535	Serpina7
-0.445418	-0.74103	-0.149805	6.39032	-3.12383	0.00491964	-2.10374	382985	Rrm2b
-0.445313	-0.813114	-0.0775122	8.12959	-2.51012	0.0198742	-3.31025	20317	Serpinf1
-0.444447	-0.990983	0.102089	10.0969	-1.68594	0.105861	-4.73106	104759	Pld4
-0.443758	-0.936143	0.0486269	9.83456	-1.86846	0.0749984	-4.45128	12982	Csf2ra
-0.443265	-0.808578	-0.077953	8.39106	-2.5156	0.0196371	-3.32472	233328	Lrrk1
-0.442835	-0.789001	-0.0966688	7.49039	-2.65216	0.0145155	-3.00913	242341	Atp6v0d2
-0.442423	-1.04091	0.156068	6.59396	-1.53258	0.139557	-4.96914	83946	Phip
-0.442326	-0.705736	-0.178915	6.15391	-3.48137	0.00210373	-1.33692	75416	Nop14
-0.441856	-0.831626	-0.0520852	10.8618	-2.35025	0.0280849	-3.6277	71449	Mettl13
-0.441334	-1.00867	0.126001	8.85105	-1.61276	0.120972	-4.83472	11606	Agt
-0.441272	-0.914052	0.0315067	6.99498	-1.93504	0.0658717	-4.36666	66667	Hspbap1
-0.440897	-1.21347	0.331675	7.07476	-1.18315	0.249308	-5.39065	11944	Atp4a
-0.438891	-0.895381	0.017599	6.41525	-1.99328	0.0587063	-4.26544	15932	Idua
-0.438036	-0.81948	-0.0565929	6.67945	-2.3808	0.0263072	-3.5894	269037	Ctif
-0.437761	-0.980091	0.104569	6.66552	-1.67346	0.108319	-4.74515	381113	Cdkl4
-0.437634	-0.943028	0.0677597	10.164	-1.79524	0.0862897	-4.56309	77044	Arid2
-0.437274	-0.880069	0.0055211	7.09599	-2.04735	0.0526805	-4.16513	108800	Ston2
-0.435957	-0.643544	-0.22837	5.62634	-4.35397	0.000251352	0.577527	20595	Smn1
-0.435904	-1.11	0.238194	10.0629	-1.34063	0.193645	-5.18915	108723	Card11
-0.435104	-1.18133	0.311125	7.02971	-1.20882	0.239492	-5.34041	21938	Tnfrsf1b
-0.434722	-0.692698	-0.176746	6.82231	-3.49361	0.00204278	-1.30044	18717	Pip5k1c
-0.434181	-1.60651	0.738152	8.8973	-0.767824	0.45071	-5.7856	240087	Mdc1
-0.434091	-0.991603	0.12342	6.88593	-1.61425	0.120648	-4.8276	21937	Tnfrsf1a
-0.433771	-1.11919	0.25165	7.14789	-1.31203	0.202961	-5.24796	329540	Nol4l
-0.431761	-1.01001	0.146484	12.7433	-1.54801	0.135807	-4.93054	15458	Hpx
-0.431158	-0.769156	-0.0931615	6.38512	-2.64464	0.0147613	-3.04786	12509	Cd59a
-0.430225	-1.95649	1.09604	10.25	-0.584396	0.564867	-5.90277	12593	Cdyl
-0.429341	-0.971147	0.112465	11.8377	-1.64286	0.114551	-4.81587	83679	Pde4dip
-0.428606	-0.827829	-0.0293825	5.86811	-2.22579	0.0365282	-3.8431	229541	Dennd4b
-0.428135	-0.741901	-0.114369	8.15502	-2.82889	0.00973891	-2.70846	20847	Stat2
-0.427951	-1.24345	0.387551	5.75798	-1.08795	0.288326	-5.49627	233280	Nipa1
-0.427287	-0.780986	-0.0735874	7.79322	-2.50454	0.0201187	-3.34514	68499	Mrpl53
-0.426272	-0.934427	0.0818824	7.70788	-1.73913	0.095909	-4.62696	12506	Cd48
-0.425899	-0.973294	0.121496	8.43233	-1.61305	0.120908	-4.83321	20288	Msr1
-0.425821	-1.3137	0.462053	5.42799	-0.994301	0.330828	-5.52593	11727	Ang
-0.425796	-0.776427	-0.0751651	6.9286	-2.51764	0.0195495	-3.33081	14391	Gabpb1
-0.424893	-1.19335	0.343562	7.84289	-1.14631	0.263914	-5.38621	19893	Rpgr
-0.422524	-0.719419	-0.125629	5.76818	-2.95046	0.00736674	-2.43336	107435	Hat1
-0.421892	-0.729983	-0.113801	6.13965	-2.839	0.00951687	-2.68437	74035	Nol9
-0.421103	-0.842443	0.00023568	5.85525	-2.07204	0.0501176	-4.11357	68533	Mphosph6
-0.420205	-0.662293	-0.178116	5.93345	-3.59856	0.00158642	-1.08808	234374	Ddx49
-0.420192	-1.04473	0.204351	8.27368	-1.39485	0.176909	-5.15186	13057	Cyba
-0.420033	-0.843273	0.00320669	7.82987	-2.0575	0.0516138	-4.13189	56771	Med20
-0.419907	-0.731111	-0.108703	11.6716	-2.79737	0.0104637	-2.73252	213550	Dis3l
-0.419585	-0.800058	-0.039112	8.02309	-2.28633	0.0321677	-3.74724	17969	Ncf1
-0.419293	-0.796899	-0.0416862	5.2809	-2.30208	0.031114	-3.69375	68667	Trpm4
-0.419279	-0.727248	-0.111311	6.09921	-2.82254	0.0098811	-2.7073	21745	Tep1
-0.417978	-0.881892	0.0459352	5.7971	-1.86792	0.0750763	-4.44972	53627	Porcn
-0.417891	-0.844551	0.00876833	5.77659	-2.0306	0.0544858	-4.20326	57295	Icmt
-0.417586	-0.721254	-0.113918	7.1713	-2.85095	0.00926048	-2.66742	27008	Micall1
-0.417049	-0.654566	-0.179533	6.94033	-3.64029	0.00143424	-0.99404	21973	Top2a
-0.415831	-0.765636	-0.066026	7.55373	-2.46452	0.0219537	-3.43272	12727	Clcn4
-0.41558	-0.727883	-0.103276	7.13591	-2.75879	0.0114207	-2.83199	18555	Cdk16
-0.415526	-0.884594	0.0535419	5.38878	-1.83656	0.0797497	-4.50715	21928	Tnfaip2
-0.414813	-1.14446	0.314832	8.77707	-1.17864	0.251062	-5.405	497652	Acd
-0.414007	-1.35669	0.528677	5.93295	-0.910508	0.372369	-5.64411	320207	Pik3r5
-0.413694	-0.793237	-0.0341509	7.15631	-2.25975	0.03402	-3.75723	232539	Klhl42
-0.413451	-0.943722	0.11682	7.04974	-1.61647	0.120164	-4.78757	109959	Amy2a5
-0.41312	-0.943278	0.117037	7.65523	-1.61553	0.12037	-4.8107	17079	Cd180
-0.411726	-0.738314	-0.0851385	7.9919	-2.61367	0.0158151	-3.14437	26432	Plod2
-0.410471	-0.803623	-0.0173195	8.78691	-2.16454	0.0414819	-3.96517	11984	Atp6v0c
-0.409448	-0.89293	0.0740334	5.37325	-1.75574	0.0929701	-4.63018	64706	Scube1
-0.408905	-1.02324	0.205432	6.41302	-1.37993	0.181395	-5.14758	246694	Hps5
-0.407897	-0.819019	0.00322552	10.3224	-2.05694	0.051672	-4.14307	19039	Lgals3bp
-0.406893	-0.689742	-0.124044	6.78806	-2.98241	0.00684179	-2.35042	223921	Aaas
-0.406862	-1.22649	0.412771	7.19289	-1.02913	0.31454	-5.56113	74919	Slc35f6
-0.406839	-0.948782	0.135103	11.3763	-1.55637	0.133812	-4.93548	235623	Scap
-0.406814	-0.937009	0.12338	7.56452	-1.59076	0.125854	-4.89006	67921	Ube2f
-0.406787	-0.733856	-0.0797172	7.50629	-2.57851	0.0170971	-3.20429	56367	Scoc
-0.406479	-0.856638	0.0436798	5.56145	-1.87204	0.0744812	-4.45784	320452	P4ha3
-0.405311	-0.780676	-0.0299464	7.52464	-2.2386	0.0355627	-3.84286	76566	Rflnb
-0.405081	-1.29932	0.489156	7.31759	-0.939143	0.357799	-5.61771	68235	Mturn
-0.404944	-1.07584	0.265955	6.92818	-1.25135	0.223877	-5.32501	207728	Pde2a
-0.40448	-0.985734	0.176774	7.09964	-1.44269	0.163118	-5.06717	56473	Fads2
-0.403217	-0.814542	0.00810851	6.38656	-2.03233	0.0542961	-4.17358	14697	Gnb5
-0.40245	-0.788695	-0.0162055	11.4312	-2.16019	0.0418555	-3.98665	20846	Stat1
-0.401646	-1.17786	0.374564	3.95441	-1.07277	0.294938	-5.49207	16679	Krt86
-0.401393	-0.81774	0.0149539	10.198	-1.99874	0.0580707	-4.26149	56085	Ubqln1
-0.400967	-0.883141	0.0812069	6.75766	-1.72404	0.0986488	-4.68076	66180	P3h4
-0.400947	-0.809766	0.00787181	6.3854	-2.03328	0.0541926	-4.18466	231997	Fkbp14
-0.400336	-0.702332	-0.0983409	7.77144	-2.74832	0.0116946	-2.85782	104923	Adi1
-0.400331	-0.999682	0.199019	8.27124	-1.38478	0.179927	-5.14454	232566	Amn1
-0.400019	-1.0503	0.250263	7.83883	-1.27533	0.215424	-5.29541	22040	Trex1
-0.399373	-0.8948	0.0960543	8.53126	-1.67125	0.10876	-4.76872	16912	Psmb9
-0.399234	-0.822583	0.0241146	6.25836	-1.95511	0.0633196	-4.331	24088	Tlr2
-0.398883	-0.557101	-0.240664	6.50967	-5.22673	2.99637e-05	2.48156	16569	Kif3b
-0.398017	-0.670111	-0.125924	6.98975	-3.03268	0.00608779	-2.24834	71941	Cars2
-0.39777	-0.799484	0.0039448	12.2663	-2.05285	0.0521005	-4.12021	94175	Hrg
-0.397383	-0.949851	0.155085	8.0495	-1.49123	0.150024	-5.02449	21761	Morf4l1
-0.397261	-0.722886	-0.0716369	6.78675	-2.52931	0.0190554	-3.24798	28064	Yipf3
-0.397145	-1.14678	0.352489	8.52672	-1.09835	0.283861	-5.49146	71704	Arhgef3
-0.396691	-0.779049	-0.0143328	10.2624	-2.15092	0.0426625	-3.96919	12861	Cox6a1
-0.396552	-0.799378	0.00627475	8.633	-2.04091	0.0533683	-4.16301	14219	Ccn2
-0.395784	-1.04477	0.253203	5.32153	-1.26434	0.219266	-5.30944	66884	Appbp2
-0.395757	-0.94103	0.149517	5.14508	-1.50472	0.14654	-4.9916	100756	Usp30
-0.395726	-0.964615	0.173163	3.35861	-1.44215	0.16327	-5.05184	70617	Fam241a
-0.395502	-0.686177	-0.104827	7.7594	-2.82087	0.00991871	-2.73163	64294	Itm2c
-0.394702	-0.851437	0.0620327	7.11851	-1.79163	0.0868837	-4.59201	72935	Ddx41
-0.394587	-0.926772	0.137598	6.50025	-1.53717	0.138432	-4.9581	12836	Col7a1
-0.392949	-0.89573	0.109832	8.81967	-1.62031	0.119333	-4.82064	16426	Itih3
-0.39284	-1.36308	0.577402	6.4887	-0.839417	0.410215	-5.73029	68153	Gtf2e2
-0.391373	-1.03058	0.247839	8.81511	-1.26937	0.217501	-5.2875	20612	Siglec1
-0.391348	-0.721776	-0.0609203	5.41992	-2.45544	0.0223916	-3.38396	66270	Retreg1
-0.391097	-0.979189	0.196996	6.49907	-1.37873	0.18176	-5.1694	219144	Arl11
-0.390876	-0.970827	0.189076	5.79762	-1.3973	0.176182	-5.14876	218989	Tmem260
-0.390064	-0.874211	0.0940822	7.09317	-1.67033	0.108944	-4.75197	211228	Lrrc25
-0.390009	-0.796692	0.016675	8.94512	-1.9882	0.0593025	-4.24114	17916	Myo1f
-0.389772	-0.69523	-0.0843143	6.87148	-2.64546	0.0147341	-3.02251	67994	Mrps11
-0.389714	-1.07592	0.296492	8.73224	-1.17743	0.251538	-5.40855	66964	Golt1b
-0.389377	-0.939141	0.160388	11.422	-1.46837	0.15608	-5.05644	73723	Sh3bgrl3
-0.389324	-0.952145	0.173496	5.81029	-1.43411	0.165524	-5.10163	68915	Vars2
-0.389245	-0.618711	-0.159779	11.3595	-3.51679	0.00193205	-1.25137	73112	Abracl
-0.388588	-1.39215	0.614972	3.83684	-0.802763	0.430652	-5.7576	16331	Inpp5d
-0.387995	-0.99386	0.21787	9.90732	-1.32768	0.197823	-5.23454	21810	Tgfbi
-0.387965	-0.665783	-0.110147	7.53519	-2.89517	0.0083677	-2.55932	18636	Cfp
-0.387941	-0.657122	-0.118761	5.65395	-2.98789	0.00675546	-2.38609	78560	Adgra2
-0.387739	-0.783161	0.00768175	10.3264	-2.03293	0.0542314	-4.14863	19264	Ptprc
-0.386875	-0.972363	0.198613	6.3554	-1.36992	0.184456	-5.16912	71279	Slc29a3
-0.38674	-0.690265	-0.083215	5.49715	-2.6416	0.0148617	-3.07243	381101	Dnph1
-0.386672	-0.882096	0.108752	6.35042	-1.61811	0.119809	-4.83553	218756	Slc4a7
-0.386633	-0.833337	0.0600715	7.74435	-1.79441	0.0864269	-4.58533	77721	Mrps5
-0.38576	-0.7109	-0.0606196	8.4656	-2.45974	0.0221835	-3.40208	17101	Lyst
-0.385431	-0.652155	-0.118708	8.45824	-2.9959	0.00663104	-2.353	67839	Gpsm1
-0.385375	-0.776642	0.00589312	6.71035	-2.04198	0.0532537	-4.19001	107885	Mthfs
-0.385338	-0.840915	0.0702396	8.75017	-1.75356	0.0933515	-4.6452	52430	Echdc2
-0.384783	-0.883874	0.114307	8.40678	-1.59838	0.124145	-4.87908	212032	Hk3
-0.384717	-0.924704	0.155269	7.68562	-1.47707	0.153752	-5.03576	232286	Tmf1
-0.384542	-0.772221	0.00313717	7.32329	-2.05643	0.0517253	-4.11127	66419	Mrpl11
-0.384406	-0.739578	-0.0292339	6.67398	-2.24385	0.0351742	-3.79796	69790	Med30
-0.384052	-0.717577	-0.0505263	6.73621	-2.38728	0.0259436	-3.56776	67824	Nmral1
-0.383975	-1.16536	0.397408	7.16761	-1.01878	0.319319	-5.56876	330222	Sdk1
-0.383805	-0.547593	-0.220016	9.76239	-4.85812	7.32657e-05	1.67976	105440	Kctd9
-0.383257	-0.678128	-0.0883856	5.61237	-2.69463	0.0131983	-2.95445	235406	Snx33
-0.382439	-0.713858	-0.0510194	9.89237	-2.39236	0.0256618	-3.51089	76787	Ppfia3
-0.381968	-0.695866	-0.0680697	6.6546	-2.52278	0.0193302	-3.2989	20442	St3gal1
-0.381244	-0.576083	-0.186404	6.61561	-4.05666	0.000520529	-0.0772312	12663	Chml
-0.380532	-1.28129	0.520224	9.53247	-0.875843	0.390526	-5.6731	73677	Psma8
-0.380449	-0.89161	0.130713	6.82758	-1.54305	0.137003	-4.94746	71722	Cic
-0.380439	-0.691335	-0.0695417	7.13527	-2.53694	0.0187384	-3.27145	75452	Ascc2
-0.380173	-0.720665	-0.0396809	6.50456	-2.31481	0.0302851	-3.66925	80914	Uck2
-0.380158	-0.69501	-0.0653065	7.59723	-2.50323	0.0201764	-3.33541	11881	Arsb
-0.379893	-0.644166	-0.115619	6.93637	-2.98023	0.00687651	-2.40149	94352	Loxl2
-0.37979	-1.13386	0.374283	5.3397	-1.04417	0.307681	-5.54392	51812	Mcrs1
-0.379758	-0.763287	0.00377053	8.08649	-2.05282	0.052103	-4.13138	20249	Scd1
-0.37923	-0.950081	0.19162	10.459	-1.37728	0.182202	-5.1665	74145	F13a1
-0.378926	-1.1862	0.428346	6.78607	-0.973142	0.341004	-5.61287	67707	Mrpl24
-0.37844	-0.709179	-0.0477012	9.26889	-2.37221	0.0267958	-3.5901	55932	Gbp3
-0.378371	-0.66791	-0.0888313	5.90031	-2.70927	0.0127712	-2.93781	230751	Oscp1
-0.378286	-0.787198	0.0306254	10.1335	-1.91793	0.0681187	-4.36642	16425	Itih2
-0.378216	-0.812312	0.0558806	6.81922	-1.80632	0.0844917	-4.55428	52513	Ddx56
-0.37813	-1.12028	0.364015	7.2052	-1.05632	0.302222	-5.51713	13180	Pcbd1
-0.378022	-0.64877	-0.107274	8.26887	-2.89464	0.00837798	-2.56868	67203	Nde1
-0.377636	-0.876974	0.121702	7.23713	-1.56791	0.131096	-4.91995	73689	Bloc1s2
-0.377367	-0.77543	0.0206969	5.48352	-1.96541	0.0620442	-4.26484	73102	Slc22a23
-0.37736	-1.17606	0.42134	12.066	-0.979522	0.337913	-5.60885	20198	S100a4
-0.376721	-1.32159	0.568147	5.16073	-0.826592	0.417295	-5.71535	13038	Ctsk
-0.376586	-0.888972	0.135801	9.84159	-1.52373	0.141744	-4.96365	15163	Hcls1
-0.375162	-0.622617	-0.127707	8.04876	-3.14315	0.00470138	-2.05914	19261	Sirpa
-0.374892	-1.0161	0.266318	5.35794	-1.21213	0.238251	-5.36946	17237	Mgrn1
-0.37472	-0.994449	0.24501	7.30092	-1.25356	0.223087	-5.32283	14977	Slc39a7
-0.374636	-0.879557	0.130285	8.29739	-1.53825	0.138168	-4.9439	18534	Pck1
-0.374514	-0.552294	-0.196734	9.21845	-4.36745	0.000243185	0.607819	74558	Gvin1
-0.374399	-0.681604	-0.067194	8.12779	-2.52667	0.019166	-3.28626	11863	Arnt
-0.374337	-0.694848	-0.0538262	8.49986	-2.42138	0.0241061	-3.49687	107272	Psat1
-0.374218	-1.30955	0.561112	2.32785	-0.829473	0.415698	-5.73701	94112	Med15
-0.374186	-1.23771	0.489341	6.27194	-0.898366	0.378664	-5.67717	72018	Fundc1
-0.374151	-0.752577	0.00427493	7.02455	-2.04978	0.0524231	-4.1761	23962	Oasl2
-0.373776	-0.670802	-0.0767502	6.31583	-2.60891	0.0159832	-3.13092	242646	Dynlt4
-0.37244	-1.06704	0.322156	7.56	-1.11164	0.278226	-5.47877	67226	Tmem19
-0.37195	-0.727717	-0.0161826	7.79116	-2.16751	0.0412282	-3.96975	69113	Alkbh3
-0.371891	-0.860871	0.117089	6.02756	-1.57676	0.129043	-4.90661	83490	Pik3ap1
-0.371575	-1.18484	0.441689	10.4215	-0.947234	0.353752	-5.63189	227753	Gsn
-0.371241	-1.99288	1.25039	8.92325	-0.474619	0.63971	-5.9619	240725	Sulf1
-0.371234	-0.575715	-0.166753	7.95983	-3.76388	0.00106289	-0.72625	108083	Pip4k2b
-0.371066	-0.882651	0.140519	6.64264	-1.50375	0.146789	-5.00282	22619	Siae
-0.371006	-0.83648	0.0944682	9.69571	-1.65245	0.112567	-4.8001	11568	Aebp1
-0.370974	-0.746857	0.00490978	6.80167	-2.04612	0.0528111	-4.17713	333654	Ppp1r13l
-0.37052	-0.662393	-0.0786462	5.73659	-2.63183	0.0151887	-3.08629	71990	Ddx54
-0.370284	-0.780542	0.0399741	6.24166	-1.8712	0.0746021	-4.44907	19201	Pstpip2
-0.3702	-0.873843	0.133443	6.29075	-1.5239	0.141703	-4.95897	234959	Med17
-0.37017	-0.80994	0.0696002	5.65832	-1.74509	0.0948465	-4.66404	28105	Trim36
-0.369699	-1.67189	0.932487	8.59265	-0.588596	0.562094	-5.88032	75050	Kif27
-0.369567	-0.777464	0.0383307	6.81526	-1.87838	0.0735717	-4.44684	103583	Fbxw11
-0.369364	-0.659692	-0.0790351	7.99054	-2.63758	0.0149953	-3.08043	66960	Mindy3
-0.368344	-0.609716	-0.126972	7.71623	-3.1638	0.00447853	-1.99304	77296	Fam162b
-0.367938	-0.811942	0.076066	8.23889	-1.71803	0.0997584	-4.67967	57757	Pglyrp2
-0.367871	-0.754322	0.0185793	7.8694	-1.97353	0.0610545	-4.22918	105855	Nckap1l
-0.366991	-0.546853	-0.187129	6.25233	-4.23017	0.000340406	0.303796	238831	Ppwd1
-0.366967	-0.897313	0.16338	5.86461	-1.43453	0.165408	-5.0859	13542	Dvl1
-0.366875	-0.892194	0.158445	7.06435	-1.44789	0.161672	-5.0814	84585	Rnf123
-0.366754	-1.28592	0.552413	6.27354	-0.827223	0.416945	-5.72464	19731	Rgl1
-0.366582	-0.6445	-0.0886638	7.69031	-2.73462	0.0120621	-2.89375	52639	Wipi1
-0.366492	-0.791331	0.0583463	7.37164	-1.78848	0.087404	-4.56333	60507	Qtrt1
-0.365977	-0.669745	-0.06221	6.45256	-2.49779	0.0204179	-3.3439	17769	Mthfr
-0.365873	-0.896394	0.164649	8.75216	-1.42978	0.166752	-5.06967	74133	Smg8
-0.365682	-0.748806	0.017442	6.72225	-1.97882	0.0604174	-4.27773	78816	Gmip
-0.365615	-0.859148	0.127918	5.83661	-1.53585	0.138753	-4.92175	72026	Trmu
-0.364949	-0.622964	-0.106934	8.30789	-2.93244	0.00767977	-2.4938	66510	Rnf181
-0.364904	-0.645543	-0.0842646	7.75556	-2.6957	0.0131666	-2.95323	68775	Atp6v1c2
-0.364806	-0.766352	0.0367404	7.04728	-1.88351	0.0728436	-4.43398	67087	Ctnnbip1
-0.364707	-0.658651	-0.0707636	8.32725	-2.5723	0.0173333	-3.22272	13361	Dhfr
-0.364101	-0.762649	0.0344467	8.5907	-1.89402	0.0713721	-4.41229	16409	Itgam
-0.36401	-0.838677	0.110657	7.39208	-1.58989	0.12605	-4.85198	72318	Cyth4
-0.36383	-0.704457	-0.023203	8.36615	-2.21443	0.0374044	-3.85882	270192	Rab6b
-0.363531	-0.715122	-0.0119409	6.06755	-2.14361	0.0433083	-4.005	268512	Slc26a11
-0.363447	-0.861822	0.134929	8.10305	-1.51191	0.14471	-4.9916	12257	Tspo
-0.363421	-0.686007	-0.040836	8.98467	-2.33565	0.0289729	-3.66235	69823	Fyttd1
-0.362996	-0.88417	0.158177	6.756	-1.44398	0.162758	-5.08824	74131	Sash3
-0.36235	-0.70622	-0.0184804	7.57622	-2.18462	0.0397941	-3.91751	107684	Coro2a
-0.361768	-0.81618	0.0926445	7.10709	-1.65052	0.112963	-4.785	320139	Ptpn7
-0.361655	-0.971079	0.24777	13.3802	-1.23032	0.231501	-5.34074	14268	Fn1
-0.360448	-0.6254	-0.0954971	6.93918	-2.82045	0.00992813	-2.71682	26430	Parg
-0.359428	-0.644673	-0.074184	9.02518	-2.61239	0.0158603	-3.09299	13058	Cybb
-0.358959	-0.640455	-0.0774637	5.00415	-2.64372	0.0147915	-3.05615	66181	Nop10
-0.35883	-0.915538	0.197879	5.65728	-1.3363	0.195035	-5.20308	67770	Caap1
-0.358819	-0.57941	-0.138228	7.38915	-3.37233	0.00273148	-1.55146	319504	Nrcam
-0.358552	-0.73053	0.0134267	7.29228	-1.99837	0.0581135	-4.22576	100126824	Sco2
-0.358439	-0.571236	-0.145641	7.6359	-3.49213	0.00205007	-1.30874	213326	Scyl2
-0.358342	-0.780521	0.0638365	6.48486	-1.75972	0.092278	-4.63552	72542	Pgam5
-0.358002	-1.13879	0.422783	2.8472	-0.950596	0.35208	-5.63225	224671	Btbd9
-0.357948	-0.554351	-0.161545	8.58014	-3.77846	0.0010259	-0.686007	100017	Ldlrap1
-0.357237	-0.628918	-0.0855557	11.1251	-2.72608	0.0122966	-2.90574	20638	Snrpb
-0.357113	-0.830484	0.116259	8.04956	-1.56403	0.132003	-4.92118	72269	Cda
-0.35676	-0.936616	0.223096	5.21622	-1.27555	0.215346	-5.2503	16415	Itgb2l
-0.356615	-0.904126	0.190896	7.99691	-1.35036	0.190554	-5.17967	320534	Tmem104
-0.356587	-1.04278	0.32961	10.9256	-1.07736	0.292929	-5.50029	76959	Chmp5
-0.356471	-0.712674	-0.000268803	7.31759	-2.07477	0.0498418	-4.10455	72098	Tmem68
-0.356419	-0.673322	-0.0395164	5.98778	-2.33172	0.0292161	-3.66197	67229	Prpf18
-0.356213	-0.95491	0.242484	6.70938	-1.23352	0.230329	-5.32868	246228	Vwa1
-0.35554	-0.810521	0.099442	9.27942	-1.62008	0.119383	-4.83655	66824	Pycard
-0.354874	-0.657855	-0.0518929	5.74605	-2.42829	0.0237485	-3.48112	14584	Gfpt2
-0.354321	-0.843018	0.134377	5.57256	-1.50314	0.146946	-4.98667	192192	Shkbp1
-0.354269	-0.843995	0.135458	6.36003	-1.49976	0.147813	-5.00696	18557	Cdk18
-0.353636	-0.665672	-0.0416008	7.1636	-2.3496	0.0281235	-3.61826	69379	C8g
-0.353527	-0.991667	0.284613	8.92529	-1.14855	0.26301	-5.42079	235312	C1qtnf5
-0.353287	-0.727241	0.0206664	7.20865	-1.95863	0.0628814	-4.318	69672	Txndc15
-0.353059	-0.67087	-0.0352482	7.62535	-2.30314	0.0310439	-3.71092	24068	Sra1
-0.352836	-0.666581	-0.0390899	6.57551	-2.33151	0.0292296	-3.66023	14011	Etv6
-0.352697	-0.654887	-0.0505068	7.89231	-2.41971	0.0241929	-3.50532	26425	Nubp1
-0.352482	-0.581813	-0.123151	6.66726	-3.18651	0.0042452	-1.94631	230603	Ttc39a
-0.351714	-0.716087	0.01266	9.97894	-2.00117	0.05779	-4.21555	17970	Ncf2
-0.351602	-0.662906	-0.0402993	8.70906	-2.34159	0.0286086	-3.62511	11815	Apod
-0.351436	-0.785511	0.0826393	5.82549	-1.67851	0.10732	-4.74204	26415	Mapk13
-0.351319	-0.894755	0.192118	7.03187	-1.34028	0.193759	-5.21001	13631	Eef2k
-0.350907	-0.774046	0.0722307	7.50231	-1.7193	0.0995219	-4.68583	216019	Hkdc1
-0.350696	-0.619653	-0.0817388	7.04849	-2.70327	0.0129446	-2.93382	67902	Sumf2
-0.350524	-0.888121	0.187073	7.65497	-1.35177	0.190109	-5.20504	433771	Micos10
-0.35043	-0.645456	-0.055404	8.96271	-2.46254	0.0220487	-3.39699	226182	Taf5
-0.350368	-0.742812	0.0420752	7.63239	-1.85093	0.0775778	-4.49961	20348	Sema3c
-0.350362	-0.516075	-0.184648	7.60476	-4.38329	0.000233931	0.633939	210808	Lacc1
-0.350153	-0.745866	0.0455605	6.09407	-1.83451	0.080064	-4.48345	52174	Tmem222
-0.349029	-0.504748	-0.19331	9.37166	-4.64689	0.000122696	1.21352	329628	Fat4
-0.348874	-0.698833	0.00108366	8.54875	-2.06678	0.050654	-4.14188	56401	P3h1
-0.347196	-0.717874	0.0234815	6.59025	-1.94187	0.0649933	-4.3132	76650	Srxn1
-0.346743	-0.548229	-0.145257	9.02467	-3.56784	0.00170851	-1.14518	81018	Rnf114
-0.346001	-0.820348	0.128347	6.4759	-1.51225	0.144626	-4.97353	18010	Neu1
-0.34573	-0.779893	0.0884331	6.42063	-1.65092	0.112881	-4.76064	12263	C2
-0.345623	-0.705395	0.0141496	10.1885	-1.99167	0.0588947	-4.27413	60440	Iigp1
-0.34551	-0.748531	0.0575108	5.1887	-1.77736	0.0892613	-4.60879	15235	Mst1
-0.345456	-0.87013	0.179218	6.62235	-1.36504	0.185963	-5.18382	11504	Adamts1
-0.345407	-0.744696	0.0538821	9.54167	-1.79344	0.0865861	-4.56821	246730	Oas1a
-0.345403	-0.837124	0.146318	9.18808	-1.4563	0.159357	-5.06506	319182	H2bc9
-0.344704	-0.766009	0.0765999	9.65925	-1.69626	0.103864	-4.73519	11997	Akr1b7
-0.344657	-0.624476	-0.0648381	6.70797	-2.5536	0.0180639	-3.23275	108150	Galnt7
-0.344463	-1.86114	1.17222	7.89347	-0.470859	0.642351	-5.96406	78514	Arhgap10
-0.344409	-0.989747	0.300929	6.55454	-1.10644	0.280422	-5.47897	227612	Tor4a
-0.343953	-0.599782	-0.0881231	11.4008	-2.78734	0.010705	-2.76123	66290	Atp6v1g1
-0.343749	-0.595257	-0.0922417	5.56548	-2.83356	0.00963567	-2.68434	66121	Chchd1
-0.342558	-1.37808	0.692967	10.163	-0.685828	0.499946	-5.83049	107656	Krt9
-0.342433	-0.59812	-0.086745	9.63038	-2.77656	0.0109701	-2.82038	226432	Ipo9
-0.342227	-0.497543	-0.18691	7.53466	-4.56814	0.000148762	1.05201	70082	Lysmd2
-0.342182	-0.614317	-0.0700467	10.006	-2.60684	0.0160568	-3.13985	72429	Dnajc25
-0.34129	-0.597686	-0.0848933	8.69718	-2.75965	0.0113987	-2.83966	245841	Polr2h
-0.341274	-0.609418	-0.0731305	8.31457	-2.63863	0.0149605	-3.09185	67179	Ccdc25
-0.341104	-0.704602	0.0223926	6.78656	-1.94549	0.0645323	-4.35009	11819	Nr2f2
-0.340668	-0.646826	-0.0345104	10.2832	-2.3069	0.0307979	-3.69528	16997	Ltbp2
-0.339954	-1.00171	0.321807	8.14685	-1.06503	0.29835	-5.5217	207965	Vcpkmt
-0.339305	-0.521316	-0.157293	12.1265	-3.86485	0.000831395	-0.497635	18648	Pgam1
-0.337757	-0.885436	0.209922	10.7917	-1.27856	0.214303	-5.26976	16427	Itih4
-0.337493	-0.67627	0.00128402	5.85811	-2.06535	0.0508016	-4.14747	329795	Tmem67
-0.337278	-0.733024	0.0584689	6.82616	-1.7669	0.0910393	-4.63082	20525	Slc2a1
-0.336882	-0.819127	0.145363	7.22381	-1.44828	0.161565	-5.0759	67949	Nifk
-0.336698	-0.647192	-0.026205	7.71707	-2.24818	0.0348564	-3.79123	14060	F13b
-0.336525	-0.936972	0.263922	7.99342	-1.16194	0.257642	-5.4237	320405	Cadps2
-0.336488	-0.973683	0.300706	4.71872	-1.09481	0.285375	-5.4906	217351	Tnrc6c
-0.336011	-0.650849	-0.0211742	6.77923	-2.21264	0.0375443	-3.86696	12445	Ccnd3
-0.336011	-0.599177	-0.072845	7.668	-2.64707	0.0146813	-3.04655	329777	Pigk
-0.335833	-0.682771	0.011105	8.332	-2.00684	0.0571395	-4.23335	18829	Ccl21a
-0.335712	-0.553405	-0.118019	7.54038	-3.19716	0.00413988	-1.92482	66162	Bola2
-0.335672	-0.483324	-0.188021	6.65908	-4.71324	0.00010433	1.36351	70445	Cd248
-0.335299	-0.635685	-0.0349127	6.5041	-2.31416	0.030327	-3.70489	19653	Rbm4
-0.335038	-0.633793	-0.0362833	8.0898	-2.32499	0.0296375	-3.67563	56693	Crtap
-0.335034	-0.710085	0.040017	5.69934	-1.852	0.0774182	-4.48006	211401	Mtss1
-0.335031	-1.36469	0.694627	7.60759	-0.67458	0.506932	-5.83899	27103	Eif2ak4
-0.334786	-0.482441	-0.187131	9.19376	-4.70068	0.00010758	1.34221	121021	Cspg4
-0.334688	-0.533731	-0.135646	9.20883	-3.48608	0.0020801	-1.32297	11841	Arf2
-0.334685	-0.513021	-0.156349	8.71362	-3.8908	0.000780431	-0.443591	17219	Mcm6
-0.334487	-0.656647	-0.0123278	7.73242	-2.15254	0.0425206	-3.98288	17387	Mmp14
-0.334269	-0.568258	-0.10028	8.95385	-2.96171	0.00717775	-2.43497	56320	Dbn1
-0.333707	-0.57639	-0.0910249	13.3503	-2.85082	0.00926318	-2.63069	12266	C3
-0.333577	-0.549807	-0.117347	14.3183	-3.19832	0.00412861	-1.93721	12974	Cs
-0.33351	-0.565888	-0.101132	10.1262	-2.97548	0.00695259	-2.40251	14230	Fkbp10
-0.33348	-1.29033	0.623369	5.46941	-0.722551	0.477525	-5.74318	108012	Ap1s2
-0.333292	-1.17608	0.509496	10.1301	-0.819878	0.421032	-5.74281	360198	H3c1
-0.33326	-0.781897	0.115376	11.4964	-1.54004	0.137733	-4.94604	100038882	Isg15
-0.333224	-0.82278	0.156332	5.96767	-1.41116	0.172107	-5.11049	66234	Msmo1
-0.333224	-0.973339	0.306891	10.5698	-1.07924	0.292105	-5.4909	20700	Serpina1a
-0.332843	-0.542682	-0.123004	9.14757	-3.28849	0.00333503	-1.75723	12819	Col15a1
-0.332102	-0.960222	0.296017	5.00621	-1.09615	0.284801	-5.46087	320554	Tcp11l1
-0.331098	-1.06592	0.403722	8.35898	-0.934152	0.36031	-5.63977	94223	Dgcr8
-0.330973	-0.781496	0.119549	7.69704	-1.52306	0.14191	-4.98079	70789	Kynu
-0.330961	-0.641011	-0.0209101	7.19617	-2.21302	0.037514	-3.89321	23991	Cib1
-0.330886	-0.659449	-0.00232269	8.4552	-2.08786	0.0485352	-4.09952	69064	Fuom
-0.330829	-0.645684	-0.0159737	10.9715	-2.17838	0.0403115	-3.93896	52377	Rcn3
-0.330439	-0.650116	-0.0107613	7.98681	-2.14299	0.0433635	-3.99295	50917	Galns
-0.330226	-0.582811	-0.0776416	10.2132	-2.71048	0.0127363	-2.95279	74112	Usp16
-0.330134	-0.50862	-0.151647	8.26027	-3.83466	0.000894815	-0.559051	17160	Man2b2
-0.329789	-0.662432	0.00285449	6.93836	-2.05541	0.0518313	-4.14382	67116	Cuedc2
-0.329687	-0.647101	-0.0122725	7.70494	-2.15336	0.0424485	-3.99762	216984	Evi2b
-0.329285	-0.718592	0.0600225	10.1815	-1.75356	0.0933516	-4.61286	55948	Sfn
-0.328935	-0.755718	0.0978479	6.66859	-1.59788	0.124255	-4.81269	74096	Hvcn1
-0.328734	-0.56675	-0.0907181	11.0203	-2.86339	0.00900045	-2.62483	19359	Rad23b
-0.328692	-0.562013	-0.0953708	7.0193	-2.92063	0.0078916	-2.50636	209239	Gan
-0.328174	-0.588223	-0.0681249	8.7846	-2.61632	0.0157222	-3.12875	320951	Pisd
-0.328073	-0.691299	0.0351537	7.30752	-1.87256	0.0744065	-4.43776	26378	Decr2
-0.328061	-0.528513	-0.127608	8.53927	-3.393	0.00259985	-1.53529	209086	Samd9l
-0.327492	-0.573493	-0.0814904	8.6859	-2.75997	0.0113902	-2.83573	224092	Lsg1
-0.326891	-0.958799	0.305018	6.2994	-1.07248	0.295063	-5.49657	331004	Slc9a9
-0.326864	-0.668588	0.0148589	12.0959	-1.98306	0.0599115	-4.2747	66481	Rps21
-0.326857	-0.727583	0.0738699	10.7815	-1.69103	0.104873	-4.71182	19141	Lgmn
-0.326718	-0.605653	-0.047783	9.57493	-2.42835	0.0237452	-3.48746	68298	Ncapd2
-0.326409	-0.803948	0.15113	8.43503	-1.41708	0.170388	-5.12356	12580	Cdkn2c
-0.325907	-0.512658	-0.139155	8.23797	-3.61803	0.00151354	-1.03626	20022	Polr2j
-0.325847	-0.720915	0.0692218	7.81741	-1.70995	0.101266	-4.7053	14190	Fgl2
-0.325716	-0.626553	-0.0248788	11.7437	-2.24465	0.0351148	-3.82627	12028	Bax
-0.325536	-0.75052	0.0994481	7.83424	-1.58807	0.126462	-4.88683	20203	S100b
-0.325392	-0.564185	-0.0865994	6.9163	-2.82506	0.00982437	-2.6885	80861	Dhx58
-0.325381	-0.583821	-0.0669415	9.3047	-2.61021	0.0159372	-3.14679	227731	Slc25a25
-0.325169	-0.976287	0.325949	6.35372	-1.03536	0.311686	-5.53075	12391	Cav3
-0.325096	-0.616559	-0.0336332	11.3963	-2.31244	0.0304381	-3.69568	66939	Aagab
-0.325052	-0.560898	-0.0892057	7.39185	-2.85737	0.00912546	-2.62137	69487	Ndufaf5
-0.324796	-0.74234	0.0927479	7.67921	-1.61269	0.120987	-4.82688	110382	C8b
-0.324542	-0.454403	-0.19468	6.49265	-5.18123	3.34441e-05	2.38436	217011	Nle1
-0.324515	-0.615602	-0.0334274	8.46749	-2.31128	0.0305129	-3.71098	94275	Maged1
-0.324264	-1.12353	0.475006	6.38019	-0.841099	0.409292	-5.71519	74772	Atp13a2
-0.323988	-0.627065	-0.0209123	8.00764	-2.21626	0.0372622	-3.8744	57444	Isg20
-0.32388	-0.737569	0.0898087	8.1293	-1.62313	0.118727	-4.8266	18584	Pde8a
-0.323824	-0.676496	0.0288482	7.0041	-1.90362	0.0700499	-4.39324	16803	Lbp
-0.32358	-0.66521	0.01805	6.89924	-1.96367	0.0622585	-4.30675	226089	Ric1
-0.32354	-0.837396	0.190315	6.8063	-1.30536	0.205185	-5.24634	26382	Fgd2
-0.323532	-0.770755	0.12369	5.81334	-1.49981	0.1478	-4.99038	56794	Hacl1
-0.323233	-0.524983	-0.121482	7.68846	-3.32156	0.00308282	-1.67352	99349	Dnajc24
-0.323124	-0.747726	0.101479	8.53743	-1.57771	0.128824	-4.88226	381175	Ccdc68
-0.322853	-0.873108	0.227402	6.79323	-1.21642	0.236645	-5.34414	70885	Ints10
-0.322722	-0.594412	-0.0510317	7.47272	-2.46262	0.022045	-3.41368	192185	Nadk
-0.322544	-0.604667	-0.0404217	6.58544	-2.37025	0.0269089	-3.58525	68137	Kdelr1
-0.322532	-0.778571	0.133507	7.92891	-1.46627	0.156647	-5.0329	28019	Ing4
-0.322304	-1.02922	0.384617	4.948	-0.945229	0.354752	-5.61598	66999	Med28
-0.321952	-1.15547	0.511569	9.28517	-0.800787	0.431772	-5.7458	16681	Krt2
-0.321916	-0.56326	-0.0805713	7.49382	-2.76533	0.0112529	-2.82444	215015	Fam20b
-0.321898	-0.613869	-0.029927	7.8686	-2.28571	0.0322098	-3.74895	76357	Trmt5
-0.321891	-0.815964	0.172182	7.50624	-1.3507	0.190446	-5.19292	74685	Lrrc74b
-0.321502	-0.905242	0.262238	7.96222	-1.14184	0.265728	-5.44507	66658	Ccdc51
-0.321304	-0.646283	0.00367403	6.7853	-2.04977	0.0524251	-4.16861	58911	Sumf1
-0.321109	-0.646413	0.00419482	8.35209	-2.04647	0.0527743	-4.18136	320365	Fry
-0.320769	-0.793624	0.152086	8.53637	-1.40639	0.173499	-5.10163	11629	Aif1
-0.320666	-0.632974	-0.00835812	8.01526	-2.12869	0.0446554	-4.01332	229898	Gbp5
-0.320428	-0.7538	0.112943	8.48226	-1.5329	0.139478	-4.94692	104009	Qsox1
-0.319786	-0.892065	0.252492	9.23811	-1.15849	0.259015	-5.40587	58992	F12
-0.319511	-0.93992	0.300898	10.0859	-1.0677	0.297169	-5.5068	14962	Cfb
-0.319507	-0.589675	-0.0493378	6.55261	-2.45181	0.0225687	-3.41914	55960	Ebag9
-0.319251	-0.646907	0.00840566	8.21542	-2.02002	0.0556538	-4.21618	19229	Ptk2b
-0.319184	-0.755033	0.116665	8.75417	-1.51826	0.14311	-4.99016	223696	Tomm22
-0.319121	-0.650873	0.0126299	6.84616	-1.99428	0.0585895	-4.26307	223827	Gxylt1
-0.319105	-0.515785	-0.122425	7.83707	-3.36369	0.00278835	-1.58874	69807	Trim32
-0.318978	-0.891661	0.253706	6.70439	-1.15475	0.260514	-5.43027	54353	Skap2
-0.31893	-0.536952	-0.100909	11.9477	-3.03276	0.00608665	-2.28857	19038	Ppic
-0.318741	-0.602491	-0.0349919	5.76928	-2.32887	0.029394	-3.65778	74375	Gcc1
-0.318637	-0.684511	0.0472359	6.94758	-1.80554	0.0846171	-4.53434	17330	Minpp1
-0.318532	-0.687478	0.0504137	8.18696	-1.78992	0.0871657	-4.59671	26562	Ncdn
-0.318479	-0.832322	0.195365	7.45083	-1.28497	0.212095	-5.24673	18806	Pld2
-0.318347	-0.549113	-0.0875822	8.80008	-2.86005	0.00906963	-2.64162	218035	Vps41
-0.318044	-0.766393	0.130304	7.83758	-1.47067	0.155462	-4.97274	58223	Mmp19
-0.317565	-1.09619	0.461065	6.42026	-0.845558	0.406852	-5.72271	72825	Mon1a
-0.317123	-0.430981	-0.203265	7.90386	-5.77438	8.09534e-06	3.54101	70296	Tbc1d13
-0.316837	-0.509405	-0.12427	7.1004	-3.41111	0.00248966	-1.48662	57330	Gigyf1
-0.316763	-0.575222	-0.0583048	11.5837	-2.54089	0.0185763	-3.25039	11821	Aprt
-0.31654	-0.551046	-0.0820342	5.74358	-2.79845	0.0104382	-2.76372	192656	Ripk2
-0.316066	-0.790093	0.15796	8.76647	-1.38235	0.180663	-5.14688	16170	Il16
-0.315952	-0.60503	-0.0268736	8.79519	-2.26594	0.0335803	-3.79622	56454	Aldh18a1
-0.31571	-0.850369	0.218948	6.13644	-1.22421	0.233752	-5.3498	96957	Tmem62
-0.315529	-0.945296	0.314238	6.01932	-1.03873	0.310152	-5.53465	20516	Slc20a2
-0.315262	-0.53887	-0.0916544	7.41306	-2.92299	0.00784889	-2.48945	332579	Card9
-0.314991	-0.730794	0.100811	7.86996	-1.57056	0.130479	-4.8119	56644	Clec7a
-0.314591	-0.551073	-0.0781095	7.3211	-2.75798	0.0114418	-2.84518	71474	Ppp6r2
-0.314563	-0.714308	0.0851823	12.1372	-1.63142	0.116956	-4.8236	72324	Plxdc1
-0.31447	-0.557286	-0.0716539	6.46128	-2.685	0.0134868	-2.96811	72121	Dennd2d
-0.314191	-0.536266	-0.0921167	6.88709	-2.93317	0.00766679	-2.50131	67027	Mkrn2
-0.313764	-0.685572	0.0580434	12.7936	-1.74955	0.0940563	-4.62773	11287	Pzp
-0.31369	-0.682134	0.0547531	6.40481	-1.76511	0.0913466	-4.62928	58249	Fibp
-0.313656	-0.51654	-0.110772	6.90221	-3.20515	0.00406255	-1.9047	56626	Poll
-0.313537	-0.616036	-0.0110385	6.44263	-2.14886	0.0428439	-4.00379	66912	Bzw2
-0.313099	-0.650486	0.0242866	7.54436	-1.92397	0.0673188	-4.36713	218865	Chdh
-0.313035	-0.602658	-0.0234109	6.74129	-2.24079	0.0354005	-3.83367	67694	Ift74
-0.312595	-0.714641	0.0894504	7.17955	-1.61194	0.121151	-4.82458	67267	Uqcc2
-0.311872	-0.533746	-0.0899981	6.40595	-2.91415	0.00801026	-2.52377	20965	Syn2
-0.311762	-0.555879	-0.0676455	6.82129	-2.64769	0.0146609	-3.02811	67337	Cstf1
-0.311739	-0.610217	-0.0132604	6.43595	-2.16531	0.0414156	-3.96221	57258	Xpo4
-0.311619	-0.648943	0.0257049	7.56537	-1.91522	0.0684809	-4.38273	24060	Slc35a1
-0.311382	-0.622131	-0.000633366	7.40838	-2.07743	0.0495736	-4.12599	70461	Crtc3
-0.311265	-0.790338	0.167807	6.079	-1.34701	0.191613	-5.21039	72083	Mzt2
-0.311191	-0.522022	-0.100361	9.55898	-3.0601	0.00571084	-2.21312	17918	Myo5a
-0.31113	-0.500776	-0.121485	8.53266	-3.40128	0.00254888	-1.51332	235281	Scn3b
-0.310656	-0.619124	-0.00218783	5.97466	-2.08791	0.0485304	-4.08086	545085	Wdr70
-0.310257	-0.464488	-0.156026	6.86261	-4.17053	0.000393941	0.172481	23807	Arih2
-0.309864	-0.497242	-0.122486	7.6139	-3.42843	0.00238856	-1.45976	70797	Ankib1
-0.309384	-0.525445	-0.0933227	8.61677	-2.96868	0.00706292	-2.40808	268470	Ube2z
-0.309	-0.586356	-0.0316433	9.82927	-2.30973	0.0306133	-3.67744	74195	Elp3
-0.308955	-0.681071	0.0631602	7.48512	-1.72131	0.0991504	-4.68391	54364	Rpp30
-0.308784	-0.830127	0.212559	5.51583	-1.22793	0.232378	-5.34814	83433	Trem2
-0.308748	-0.464214	-0.153283	9.49803	-4.11731	0.00044875	0.0534585	66368	Rtca
-0.308482	-1.02227	0.405312	10.3918	-0.895981	0.379909	-5.67948	16188	Il3ra
-0.308343	-0.506562	-0.110123	8.82995	-3.225	0.00387644	-1.86187	245847	Amdhd2
-0.307884	-1.05279	0.437021	3.23827	-0.856897	0.400689	-5.70801	78890	Trmt44
-0.307465	-0.780177	0.165248	7.56634	-1.34847	0.191152	-5.20473	12479	Cd1d1
-0.307187	-0.669099	0.0547242	8.14585	-1.75972	0.0922785	-4.62158	230787	Themis2
-0.307129	-0.636176	0.0219191	8.66291	-1.9351	0.0658643	-4.3591	18718	Pip4k2a
-0.306961	-0.512118	-0.101805	7.2094	-3.10199	0.00517802	-2.13644	17846	Commd1
-0.306413	-0.613589	0.000763437	8.92979	-2.06805	0.0505243	-4.14283	15374	Jpt1
-0.305867	-0.696552	0.0848188	6.60041	-1.62311	0.118732	-4.69592	76178	Coa5
-0.305825	-0.614397	0.00274751	6.99978	-2.05474	0.0519013	-4.15396	19014	Med1
-0.305735	-0.782789	0.171318	6.00223	-1.32868	0.197497	-5.12417	73738	Haus7
-0.305701	-0.541293	-0.070109	7.76266	-2.69016	0.0133314	-2.97437	19664	Rbpj
-0.305429	-0.974814	0.363956	7.92637	-0.945967	0.354384	-5.5628	11937	Atp2a1
-0.305353	-0.62112	0.0104149	6.84257	-2.00482	0.0573703	-4.24556	18972	Pold2
-0.304886	-1.09696	0.487185	5.94009	-0.798022	0.433341	-5.75992	59053	Hgh1
-0.304662	-0.544821	-0.0645031	7.92634	-2.63004	0.0152496	-3.10131	68028	Rpl22l1
-0.304617	-0.714667	0.105434	7.69547	-1.54013	0.13771	-4.88425	11433	Acp5
-0.304215	-0.499536	-0.108894	7.43441	-3.22904	0.00383958	-1.87497	76332	Cog2
-0.303985	-0.641171	0.0332015	8.54362	-1.86906	0.0749109	-4.42386	15203	Heph
-0.303978	-0.720987	0.11303	7.33706	-1.51126	0.144875	-4.99743	229595	Adamtsl4
-0.303795	-1.02171	0.414116	9.64394	-0.877307	0.389748	-5.67488	16661	Krt10
-0.303505	-1.29055	0.683541	5.33277	-0.637486	0.530352	-5.87425	56760	Clec1b
-0.3031	-0.762973	0.156772	9.42387	-1.36644	0.185529	-5.18563	75406	Ndufs7
-0.302872	-0.714737	0.108992	8.29018	-1.52457	0.141535	-4.9816	13350	Dgat1
-0.302855	-0.588433	-0.0172779	9.55597	-2.19864	0.0386538	-3.91147	26433	Plod3
-0.302791	-0.6058	0.000218894	6.73218	-2.07171	0.0501519	-4.12963	54343	Atf7ip
-0.302771	-0.602539	-0.00300283	7.80829	-2.09397	0.0479358	-4.07538	11652	Akt2
-0.30272	-0.668042	0.0626023	9.16181	-1.71794	0.0997752	-4.66404	73094	Sgip1
-0.302595	-0.699897	0.0947072	12.0724	-1.579	0.128528	-4.89914	217463	Snx13
-0.302354	-0.551595	-0.0531136	8.28696	-2.51501	0.0196626	-3.32278	12831	Col5a1
-0.302344	-0.574372	-0.0303161	10.4686	-2.30425	0.030971	-3.67397	15211	Hexa
-0.302339	-0.603234	-0.00144431	11.4772	-2.08316	0.0490011	-4.11456	20692	Sparc
-0.302248	-0.594913	-0.0095827	7.51694	-2.14109	0.0435338	-4.00016	69010	Anapc13
-0.301811	-0.539746	-0.0638752	8.76978	-2.62977	0.0152587	-3.11422	100702	Gbp6
-0.301598	-1.17242	0.569226	6.29901	-0.718025	0.480256	-5.78341	20354	Sema4d
-0.30151	-0.758214	0.155195	6.78117	-1.3687	0.184833	-5.15136	17194	Mbl1
-0.301335	-1.09662	0.493952	5.69784	-0.78554	0.44047	-5.75234	94190	Ophn1
-0.301257	-0.77099	0.168476	8.01684	-1.32962	0.197191	-5.22909	78330	Ndufv3
-0.301228	-0.822348	0.219891	6.32858	-1.1984	0.243444	-5.37448	72649	Tmem209
-0.301137	-0.856433	0.25416	5.35864	-1.1243	0.272939	-5.46151	101113	Snx21
-0.301026	-0.58816	-0.0138934	8.93236	-2.17352	0.0407192	-3.95425	15944	Irgm1
-0.300761	-0.72089	0.119369	7.09209	-1.48416	0.151876	-5.01069	16205	Gimap1
-0.30073	-0.585108	-0.016353	8.15149	-2.19242	0.0391557	-3.93016	66111	Tmed3
-0.300715	-0.541217	-0.060213	9.66718	-2.59226	0.0165846	-3.17504	672511	Rnf213
-0.300699	-0.610341	0.00894313	6.93618	-2.01333	0.0564042	-4.16204	56417	Adar
-0.300258	-0.65892	0.0584046	5.99906	-1.7356	0.096544	-4.63869	75472	Cfap126
-0.300153	-0.872879	0.272573	8.75232	-1.08652	0.288946	-5.48091	18405	Orm1
-0.300123	-0.643425	0.0431792	8.72534	-1.81244	0.0835124	-4.5254	71756	Cpn2
-0.299925	-0.633201	0.033351	9.00601	-1.86574	0.0753937	-4.46038	230075	Ndufb6
-0.299917	-0.563068	-0.0367659	6.61513	-2.36286	0.0273379	-3.58667	80707	Wwox
-0.299727	-0.622091	0.0226369	11.1855	-1.92762	0.0668382	-4.34404	12628	Cfh
-0.299485	-0.650726	0.0517564	7.5261	-1.76771	0.0909006	-4.61178	12229	Btk
-0.299034	-0.59509	-0.00297857	9.50883	-2.09406	0.0479269	-4.08143	74998	Rab11fip2
-0.298916	-0.838904	0.241072	7.33599	-1.14764	0.263375	-5.42975	16881	Lig1
-0.298553	-1.73022	1.13312	7.70562	-0.432336	0.669682	-5.96241	27886	Ess2
-0.2983	-0.490913	-0.105688	8.59076	-3.21078	0.0040089	-1.9242	50780	Rgs3
-0.298261	-0.922525	0.326003	6.97952	-0.990537	0.332623	-5.59398	70495	Atp6ap2
-0.298214	-0.556283	-0.0401457	8.27139	-2.39572	0.0254771	-3.53509	66537	Pomp
-0.297677	-0.967725	0.372371	7.09164	-0.921046	0.366962	-5.61135	15019	H2-Q8
-0.297169	-1.05971	0.465371	10.2801	-0.807947	0.427724	-5.71376	215193	Utp25
-0.296935	-0.8662	0.272331	6.56226	-1.08141	0.291165	-5.49666	16977	Lrrc23
-0.296506	-0.640464	0.0474516	6.59264	-1.78719	0.087617	-4.59339	114679	Selenom
-0.296323	-0.53675	-0.0558968	9.17455	-2.5552	0.018	-3.23325	27053	Asns
-0.296298	-0.690099	0.0975033	5.76199	-1.55989	0.132978	-4.85343	19746	Rhd
-0.296193	-1.22121	0.62882	10.7486	-0.663848	0.513647	-5.8556	104601	Mycbpap
-0.296176	-0.544058	-0.0482949	6.56774	-2.47713	0.0213595	-3.39402	16007	Ccn1
-0.296092	-0.740974	0.14879	6.4318	-1.37983	0.181427	-5.15062	18132	Notch4
-0.295935	-0.474977	-0.116894	7.59525	-3.42677	0.00239808	-1.45797	17217	Mcm4
-0.295844	-0.913371	0.321684	9.6451	-0.993226	0.33134	-5.58004	12630	Cfi
-0.295288	-1.19794	0.60737	6.43738	-0.67821	0.504671	-5.81037	16666	Krt16
-0.295167	-0.656869	0.0665342	6.82242	-1.69184	0.104716	-4.73985	233789	Smg1
-0.295009	-1.25144	0.661426	6.16317	-0.639472	0.529082	-5.85587	14067	F5
-0.294987	-0.529176	-0.0607992	8.75802	-2.61144	0.0158935	-3.14383	22247	Umps
-0.294983	-0.987199	0.397232	8.91501	-0.883482	0.386476	-5.61887	619960	Igkv12-41
-0.294683	-0.610476	0.0211093	9.45375	-1.93462	0.0659264	-4.34908	22275	Urod
-0.294629	-0.549504	-0.0397537	8.29278	-2.39657	0.0254304	-3.53307	14156	Fen1
-0.294535	-0.555562	-0.0335082	7.08518	-2.33934	0.0287459	-3.65106	54446	Nfat5
-0.29392	-0.478322	-0.109517	8.32865	-3.30449	0.00321058	-1.69639	22428	Dctn6
-0.293778	-0.579521	-0.00803424	6.61782	-2.1315	0.0443991	-4.03337	18114	Rrp1
-0.293657	-0.702672	0.115358	7.36623	-1.48848	0.150741	-5.02655	102545	Cmtm7
-0.293485	-0.690134	0.103165	7.5237	-1.53398	0.139211	-4.95591	14791	Emg1
-0.293411	-0.633727	0.0469048	6.84376	-1.78746	0.0875722	-4.59513	70394	Kptn
-0.293376	-0.643741	0.0569897	9.07903	-1.73598	0.0964759	-4.63194	12475	Cd14
-0.293041	-0.740029	0.153947	6.64069	-1.35917	0.187787	-5.17543	71952	Riox1
-0.293026	-0.653058	0.0670072	6.1989	-1.68735	0.105586	-4.74234	66591	Mad2l1bp
-0.292946	-0.484163	-0.10173	8.80452	-3.17617	0.00434993	-1.99182	171580	Mical1
-0.292733	-0.554345	-0.0311209	7.05542	-2.31983	0.0299644	-3.65801	264064	Cdk8
-0.292706	-0.617701	0.0322882	8.88562	-1.86723	0.0751765	-4.45323	15368	Hmox1
-0.292504	-0.642423	0.0574148	6.11942	-1.73303	0.0970086	-4.68226	71865	Fbxo30
-0.292475	-0.458166	-0.126784	6.99705	-3.65958	0.00136882	-0.949755	22403	Ccn5
-0.292434	-0.497396	-0.0874717	6.83902	-2.95798	0.0072398	-2.43946	67903	Gipc1
-0.292141	-0.667883	0.0836007	6.29024	-1.61193	0.121154	-4.82932	70120	Yars2
-0.292076	-0.916958	0.332807	5.70104	-0.969035	0.343003	-5.57933	67181	Ctdnep1
-0.29196	-0.7754	0.19148	10.7352	-1.25205	0.223627	-5.29343	11699	Ambp
-0.291842	-0.63268	0.048995	5.91373	-1.77518	0.0896288	-4.59247	214897	Csnk1g1
-0.291596	-0.553303	-0.0298892	6.23682	-2.30998	0.0305972	-3.69236	14159	Fes
-0.291519	-0.570598	-0.0124409	6.04213	-2.16562	0.0413887	-3.902	230234	Abitram
-0.291477	-0.73973	0.156776	5.97519	-1.3481	0.191267	-5.16589	13733	Adgre1
-0.291418	-0.59299	0.0101548	9.5403	-2.00339	0.0575344	-4.23391	14756	Gpld1
-0.291392	-0.533872	-0.0489118	7.98907	-2.4914	0.0207048	-3.36389	56334	Tmed2
-0.29102	-0.640066	0.0580266	6.06857	-1.72855	0.0978235	-4.68601	14734	Gpc3
-0.290629	-0.606644	0.0253873	8.21652	-1.90665	0.0696366	-4.39582	268396	Sh3pxd2b
-0.289655	-0.870675	0.291364	7.36486	-1.03355	0.312512	-5.54082	76789	Mzt1
-0.289579	-0.706002	0.126845	6.9161	-1.44169	0.163396	-5.05955	55991	Panx1
-0.289387	-0.678557	0.0997837	8.54074	-1.54163	0.137347	-4.94236	277360	Prex1
-0.289179	-0.582481	0.0041224	8.52835	-2.04406	0.0530305	-4.16744	75723	Amotl1
-0.289165	-0.488035	-0.0902956	6.79845	-3.01453	0.00635032	-2.3179	77766	Elp4
-0.288758	-0.689034	0.111518	6.0198	-1.4956	0.148887	-5.00775	26405	Map3k2
-0.288748	-0.518361	-0.0591347	7.04908	-2.60714	0.0160462	-3.14592	208967	Thnsl1
-0.288739	-0.534721	-0.0427566	6.76335	-2.43357	0.0234788	-3.47949	66231	Thoc7
-0.288652	-0.486368	-0.0909362	9.01741	-3.02674	0.00617251	-2.30748	209200	Dtx3l
-0.288242	-0.546065	-0.0304192	6.69528	-2.31781	0.0300931	-3.6921	20815	Srpk1
-0.28758	-0.660715	0.0855543	10.9036	-1.59785	0.124263	-4.85787	14555	Gpd1
-0.287487	-0.938693	0.36372	8.9362	-0.915253	0.369928	-5.60647	434341	Nlrc5
-0.287379	-0.559869	-0.0148888	6.88521	-2.18648	0.039641	-3.92016	66855	Tcf25
-0.287163	-0.564674	-0.00965134	7.89514	-2.14531	0.0431579	-3.9957	21753	Tes
-0.287151	-0.634671	0.0603691	8.1482	-1.71306	0.100683	-4.71207	210293	Dock10
-0.286898	-0.646142	0.0723454	7.48648	-1.6557	0.111901	-4.79662	227699	Nup188
-0.286785	-0.474824	-0.0987453	8.55055	-3.16191	0.00449854	-2.01399	14314	Fstl1
-0.286714	-0.550633	-0.0227954	12.6808	-2.25227	0.0345583	-3.75826	12332	Capg
-0.286714	-0.790497	0.21707	6.43519	-1.1799	0.250571	-5.38842	70683	Utp20
-0.286663	-0.707169	0.133844	6.64094	-1.41332	0.171478	-5.11528	68477	Rmnd5a
-0.286519	-0.539557	-0.0334809	8.11602	-2.34752	0.0282488	-3.64632	66583	Exosc1
-0.286353	-0.813617	0.240911	11.1281	-1.12594	0.272257	-5.44065	18815	Plg
-0.285807	-0.653771	0.0821568	11.6301	-1.61031	0.121507	-4.83712	14544	Gda
-0.28575	-0.673503	0.102002	6.34861	-1.52783	0.140727	-4.96955	19645	Rb1
-0.2854	-0.692049	0.121248	7.63262	-1.45505	0.159699	-5.06929	22227	Ucp1
-0.285387	-0.581643	0.0108699	9.11831	-1.99714	0.0582566	-4.25307	99311	Commd7
-0.285322	-0.855924	0.28528	6.49384	-1.03668	0.311085	-5.5351	15976	Ifnar2
-0.285211	-0.676473	0.10605	9.08269	-1.51127	0.144873	-4.96596	246177	Myo1g
-0.285183	-0.96939	0.399024	7.54998	-0.864127	0.396791	-5.71014	14191	Fgr
-0.28504	-0.598192	0.0281122	10.169	-1.88709	0.0723395	-4.35337	14119	Fbn2
-0.284909	-0.749762	0.179944	8.42228	-1.27067	0.217047	-5.30155	72065	Rap2c
-0.284727	-0.588062	0.0186071	7.85272	-1.94603	0.0644635	-4.33178	27883	Tango2
-0.28411	-0.596394	0.0281732	8.0942	-1.88617	0.0724692	-4.41897	234852	Chmp1a
-0.284026	-0.508248	-0.0598043	6.84487	-2.62617	0.0153816	-3.10254	59003	Maea
-0.283733	-0.586054	0.0185879	6.63418	-1.94574	0.0645009	-4.34171	66313	Smurf2
-0.283463	-0.455238	-0.111689	7.45267	-3.42121	0.00243022	-1.47502	73124	Golim4
-0.283302	-0.500424	-0.0661793	6.40652	-2.70512	0.0128908	-2.94011	16886	Limk2
-0.283089	-0.498151	-0.0680265	7.01186	-2.72898	0.0122165	-2.91421	52357	Wwc2
-0.282947	-0.629937	0.0640428	6.72112	-1.69056	0.104964	-4.74221	26409	Map3k7
-0.282644	-0.62868	0.0633916	10.4209	-1.69341	0.104414	-4.73515	58859	Efemp2
-0.282434	-0.589637	0.0247687	6.56681	-1.90605	0.0697186	-4.3842	102247	Gpat4
-0.282434	-0.643016	0.0781481	6.30357	-1.62388	0.118565	-4.83294	26428	Orc4
-0.282407	-0.538522	-0.0262919	7.77094	-2.28603	0.0321877	-3.71956	224617	Tbc1d24
-0.282284	-0.654621	0.0900534	7.43284	-1.57178	0.130195	-4.89834	59024	Med12
-0.282147	-0.684392	0.120098	7.72265	-1.45421	0.159929	-5.07284	276829	Smtnl2
-0.282024	-0.989449	0.4254	5.30028	-0.82651	0.41734	-5.72237	66505	Zmynd11
-0.282008	-0.485652	-0.0783645	9.11614	-2.871	0.00884497	-2.60895	226591	Tiprl
-0.281898	-0.706111	0.142314	6.69529	-1.37769	0.182078	-5.15997	211652	Wwc1
-0.281857	-0.609281	0.0455669	6.8866	-1.78468	0.0880343	-4.51074	238055	Apob
-0.281432	-0.736911	0.174046	6.33315	-1.281	0.213461	-5.2272	269855	Ssc5d
-0.281198	-0.506267	-0.0561288	6.73353	-2.59023	0.0166593	-3.15314	225845	Plaat3
-0.280595	-0.43115	-0.13004	5.86185	-3.8639	0.000833309	-0.495915	72238	Tbc1d5
-0.280515	-0.60977	0.0487402	7.22097	-1.7663	0.091142	-4.61923	66469	Prxl2b
-0.28051	-0.64207	0.0810513	6.74189	-1.60845	0.121915	-4.82526	67459	Nvl
-0.280464	-0.639012	0.0780843	7.93016	-1.6217	0.119033	-4.78796	67220	Plekho1
-0.280424	-0.547795	-0.013052	10.403	-2.17441	0.0406443	-3.94627	17939	Naga
-0.280409	-0.545209	-0.0156096	6.43942	-2.19542	0.0389131	-3.89837	111175	Pecr
-0.28038	-0.555383	-0.00537827	10.3384	-2.11375	0.0460413	-4.05953	56436	Adrm1
-0.280215	-0.604354	0.0439249	8.93117	-1.79226	0.0867794	-4.55087	16411	Itgax
-0.280041	-0.417979	-0.142103	8.97143	-4.20902	0.000358506	0.256401	11769	Ap1s1
-0.27981	-0.85149	0.291869	6.55455	-1.01474	0.321202	-5.55226	19700	Rem1
-0.279679	-0.513652	-0.0457055	7.80493	-2.47819	0.0213099	-3.37956	56358	Copz2
-0.279667	-0.486358	-0.0729768	6.99037	-2.8052	0.0102792	-2.76364	71972	Dnmbp
-0.279299	-0.608721	0.0501228	10.1621	-1.75776	0.092619	-4.61955	110006	Gusb
-0.279224	-0.538355	-0.0200929	11.7602	-2.23396	0.0359099	-3.81186	14114	Fbln1
-0.279115	-0.610482	0.0522517	7.41185	-1.74629	0.0946333	-4.64274	83675	Bicc1
-0.279057	-0.555958	-0.00215621	9.32241	-2.08935	0.0483886	-4.10143	100039796	Tgtp2
-0.279021	-0.551618	-0.00642464	7.30248	-2.12207	0.0452651	-4.04791	94094	Trim34a
-0.278841	-0.823738	0.266057	9.95082	-1.06092	0.300171	-5.52061	64292	Ptges
-0.27865	-0.618231	0.0609307	7.44558	-1.70121	0.102918	-4.71573	20597	Smpd1
-0.278443	-0.710075	0.153189	7.43288	-1.33741	0.194677	-5.18924	100213	Rusc2
-0.278416	-0.476701	-0.0801305	9.34471	-2.91102	0.00806815	-2.54343	12825	Col3a1
-0.278303	-0.420068	-0.136538	8.47205	-4.06996	0.000503868	-0.0482207	117150	Pip4k2c
-0.278112	-0.513773	-0.0424523	10.8404	-2.44668	0.0228214	-3.44481	110954	Rpl10
-0.278017	-0.51863	-0.0374042	6.67909	-2.39549	0.0254894	-3.54091	209416	Gpkow
-0.277913	-0.454883	-0.100942	5.79407	-3.25573	0.00360448	-1.79387	231637	Ssh1
-0.277854	-0.40845	-0.147257	7.95488	-4.41089	0.000218634	0.700622	80285	Parp9
-0.277741	-0.746863	0.191381	6.67461	-1.22743	0.232563	-5.34888	22031	Traf3
-0.277611	-0.856456	0.301233	8.94155	-0.9943	0.330829	-5.57916	12007	Azgp1
-0.277574	-0.602967	0.0478188	6.408	-1.76853	0.0907602	-4.57955	20443	St3gal4
-0.277475	-0.581134	0.0261843	8.6603	-1.89443	0.0713142	-4.42587	17756	Map2
-0.277374	-0.706983	0.152235	8.85168	-1.33855	0.194312	-5.21076	17972	Ncf4
-0.277166	-0.590206	0.0358731	8.01162	-1.83562	0.0798927	-4.50744	75423	Arl5a
-0.276889	-0.585417	0.0316386	6.33388	-1.8606	0.0761449	-4.4595	11647	Alpl
-0.276843	-0.588514	0.0348275	8.95476	-1.84153	0.0789916	-4.45438	54519	Apbb1ip
-0.276725	-0.420643	-0.132807	8.7207	-3.98635	0.000618113	-0.230491	53334	Gosr1
-0.276455	-0.597236	0.0443251	6.96394	-1.78673	0.0876933	-4.59282	72612	Hpf1
-0.275977	-0.658566	0.106611	8.55403	-1.49549	0.148916	-4.97965	30933	Tor2a
-0.275388	-0.554731	0.00395457	8.50147	-2.04385	0.053053	-4.1768	53600	Timm23
-0.275169	-0.64192	0.0915811	7.43032	-1.5555	0.134016	-4.9331	22380	Wbp4
-0.274957	-0.634809	0.0848953	5.28782	-1.5841	0.127363	-4.8585	66878	Riok3
-0.274731	-0.531774	-0.0176875	8.91572	-2.21586	0.0372926	-3.86567	16772	Lama1
-0.274726	-0.535546	-0.0139068	9.22483	-2.18375	0.0398664	-3.90503	21355	Tap2
-0.274534	-0.835947	0.28688	4.9168	-1.01381	0.321635	-5.56989	71984	Sars2
-0.274475	-0.498413	-0.0505378	6.26523	-2.54108	0.0185685	-3.26775	18845	Plxna2
-0.274122	-0.482943	-0.0653005	10.0076	-2.72152	0.0124238	-2.91293	71772	Plbd2
-0.274023	-0.444764	-0.103281	8.84187	-3.32728	0.00304118	-1.66505	50927	Nasp
-0.273842	-0.531974	-0.01571	9.21738	-2.19938	0.0385941	-3.89609	227960	Gca
-0.273747	-0.877508	0.330014	8.61059	-0.939996	0.357371	-5.61299	14964	H2-D1
-0.273737	-0.526457	-0.0210169	9.23351	-2.24562	0.035044	-3.83015	223723	Ttll12
-0.27345	-0.465408	-0.0814923	9.39347	-2.95334	0.00731787	-2.44887	229877	Rap1gds1
-0.273161	-0.589224	0.0429011	5.54408	-1.7918	0.0868558	-4.58591	11303	Abca1
-0.273082	-0.516199	-0.0299648	7.99981	-2.32873	0.0294027	-3.6832	66087	Emc3
-0.272599	-0.65318	0.107982	7.78119	-1.48498	0.151661	-5.00451	380840	Lyrm4
-0.272597	-0.621204	0.0760105	6.3065	-1.62116	0.11915	-4.80206	67772	Chd8
-0.272475	-0.667159	0.12221	10.8325	-1.43126	0.166332	-5.0196	11816	Apoe
-0.271587	-0.484396	-0.0587767	6.64174	-2.64581	0.0147227	-3.05541	228602	Dnaaf9
-0.27136	-0.517435	-0.0252845	6.55201	-2.28623	0.0321744	-3.74488	240880	Scyl3
-0.271143	-0.668192	0.125906	5.2842	-1.41578	0.170764	-5.08165	192678	Rassf3
-0.271123	-0.700785	0.158538	4.94125	-1.30822	0.204227	-5.25149	68750	Rreb1
-0.270783	-0.415037	-0.126528	6.82428	-3.89164	0.000778832	-0.435681	74334	Ranbp10
-0.270715	-0.440105	-0.101325	8.22767	-3.31334	0.00314374	-1.68929	224907	Dus3l
-0.270656	-0.455294	-0.0860187	8.48924	-3.03906	0.00599792	-2.27213	232449	Dera
-0.270624	-0.436947	-0.104302	8.44172	-3.37333	0.00272495	-1.54921	140484	Pofut1
-0.270564	-0.758503	0.217374	4.2505	-1.1496	0.262585	-5.40953	217684	Susd6
-0.270547	-0.445616	-0.0954775	8.0644	-3.20387	0.00407491	-1.93035	212528	Trmt1
-0.270351	-0.603542	0.0628392	8.50098	-1.6822	0.106593	-4.73295	16560	Kif1a
-0.270335	-0.720336	0.179665	9.4783	-1.24547	0.22599	-5.29885	17312	Clec10a
-0.270274	-0.387889	-0.15266	7.57932	-4.76415	9.21331e-05	1.45078	66143	Eef1e1
-0.270229	-0.914593	0.374134	6.45259	-0.869448	0.393938	-5.69414	109229	Fam118b
-0.270191	-0.583975	0.043594	5.08639	-1.78517	0.087952	-4.57327	626870	Gm11992
-0.269877	-0.63196	0.0922053	8.2276	-1.54526	0.13647	-4.88067	21391	Tbxas1
-0.269411	-0.521181	-0.0176415	7.88076	-2.21847	0.0370902	-3.88006	671535	Parp10
-0.269009	-0.425807	-0.112211	10.5366	-3.55688	0.00175424	-1.17356	207352	Sec23ip
-0.268766	-0.496825	-0.0407079	10.7678	-2.44327	0.0229908	-3.40956	16498	Kcnab2
-0.26837	-0.792274	0.255534	6.12084	-1.062	0.299692	-5.49834	72828	Ubash3b
-0.268152	-0.414601	-0.121703	9.16705	-3.79608	0.000982871	-0.653609	17218	Mcm5
-0.268107	-0.549608	0.0133937	9.47646	-1.97456	0.0609298	-4.25732	16889	Lipa
-0.268098	-0.776712	0.240515	8.62304	-1.09282	0.286231	-5.44556	93695	Gpnmb
-0.267771	-0.707521	0.171979	11.3101	-1.26241	0.219948	-5.31162	26564	Ror2
-0.267543	-0.723745	0.188659	6.29061	-1.21585	0.236859	-5.36238	24084	Tekt2
-0.267512	-0.491641	-0.0433839	13.2083	-2.47451	0.0214817	-3.37463	231672	Fbxw8
-0.267393	-0.6424	0.107614	9.38778	-1.47827	0.153433	-5.02281	22404	Wiz
-0.26722	-0.496866	-0.037575	9.75299	-2.41243	0.0245764	-3.50485	230793	Ahdc1
-0.267176	-0.479325	-0.0550266	6.97671	-2.61095	0.0159111	-3.11247	268749	Rnf31
-0.267144	-0.466696	-0.0675917	10.453	-2.77543	0.0109982	-2.8147	56447	Copz1
-0.267105	-0.448762	-0.0854473	7.6764	-3.04839	0.00586899	-2.25294	232237	Fgd5
-0.26661	-0.597177	0.0639581	7.64689	-1.67208	0.108594	-4.75931	20538	Slc6a2
-0.266443	-0.508224	-0.0246625	8.67493	-2.28468	0.0322798	-3.71895	14387	Gaa
-0.266347	-0.50987	-0.0228237	6.05323	-2.26751	0.0334692	-3.78959	70472	Atad2
-0.26625	-0.659307	0.126806	7.39236	-1.40436	0.174097	-5.12727	13688	Eif4ebp2
-0.266135	-0.48562	-0.0466501	6.52511	-2.51385	0.0197125	-3.33389	13548	Dyrk1a
-0.265728	-0.547218	0.0157613	6.70108	-1.95712	0.063069	-4.31202	71452	Ankrd40
-0.265704	-0.564548	0.0331406	7.65669	-1.84329	0.0787251	-4.50466	14211	Smc2
-0.265654	-0.680813	0.149505	10.9427	-1.32661	0.198169	-5.23508	11857	Arhgdib
-0.265612	-0.533908	0.00268406	8.16166	-2.05246	0.0521407	-4.17019	224705	Vps52
-0.265583	-0.687996	0.156829	6.98552	-1.30349	0.205811	-5.26423	268721	Zswim8
-0.265501	-0.747909	0.216906	10.7462	-1.14102	0.266062	-5.44436	19687	Rfc1
-0.265462	-0.495014	-0.0359098	7.54551	-2.39752	0.0253782	-3.55027	16332	Inppl1
-0.265443	-0.538066	0.0071807	10.9455	-2.0186	0.0558124	-4.21196	16913	Psmb8
-0.265411	-0.676466	0.145643	8.16515	-1.33864	0.194284	-5.21405	110880	Scn4a
-0.265384	-0.589111	0.0583426	10.0271	-1.69957	0.103232	-4.72166	21838	Thy1
-0.265328	-0.494656	-0.0360001	6.67075	-2.39866	0.0253164	-3.51171	56488	Nxt1
-0.265062	-0.553488	0.0233635	4.99221	-1.90527	0.0698249	-4.37915	56332	Amotl2
-0.264958	-0.468563	-0.0613539	6.5335	-2.69794	0.0131006	-2.95118	14356	Timm10b
-0.264946	-0.719767	0.189875	6.45541	-1.2077	0.239916	-5.36628	239027	Arhgap22
-0.26482	-0.575908	0.0462688	7.41048	-1.76485	0.0913914	-4.62682	71860	Cfap52
-0.264568	-0.778602	0.249465	6.4882	-1.06706	0.297452	-5.47523	434025	Igkv9-120
-0.264188	-0.588584	0.0602069	10.0247	-1.68842	0.105378	-4.74203	14020	Evi5
-0.26415	-0.583318	0.0550179	10.9437	-1.71583	0.100167	-4.7082	19951	Rpl32
-0.264106	-0.457581	-0.0706299	7.40339	-2.83004	0.00971335	-2.69778	245857	Ssh3
-0.263925	-0.550634	0.0227828	8.67746	-1.90846	0.0693913	-4.38992	13850	Ephx2
-0.263727	-0.518925	-0.00852889	8.99156	-2.14249	0.0434083	-3.99678	11432	Acp2
-0.263392	-0.417381	-0.109404	10.2821	-3.54615	0.0018002	-1.18498	23996	Psmc4
-0.26337	-0.547391	0.0206508	5.74614	-1.92246	0.067517	-4.34611	55935	Fnbp4
-0.263336	-0.550083	0.0234102	7.59197	-1.90395	0.0700051	-4.38635	117198	Ivns1abp
-0.263035	-0.504084	-0.0219868	7.47521	-2.26231	0.0338375	-3.77964	230972	Arhgef16
-0.262882	-0.606801	0.0810363	10.3111	-1.5847	0.127226	-4.89408	20054	Rps15
-0.262861	-0.604723	0.0790018	6.08239	-1.5941	0.125101	-4.85545	16010	Igfbp4
-0.262761	-0.623609	0.0980871	7.4123	-1.50966	0.145282	-4.9889	18720	Pip5k1a
-0.262456	-0.589887	0.0649745	6.58025	-1.6618	0.110659	-4.77636	226144	Erlin1
-0.262451	-0.4981	-0.0268013	8.57318	-2.309	0.0306611	-3.71712	17215	Mcm3
-0.26237	-0.494431	-0.030308	8.60759	-2.34397	0.0284636	-3.61559	66245	Hspbp1
-0.261943	-0.587264	0.0633783	9.60386	-1.66931	0.109148	-4.76713	80888	Hspb8
-0.261938	-0.713463	0.189587	7.10549	-1.2027	0.241805	-5.36401	22376	Was
-0.261791	-0.475224	-0.0483588	9.0201	-2.54294	0.0184926	-3.27415	14225	Fkbp1a
-0.261597	-0.601391	0.0781976	9.18101	-1.59609	0.124655	-4.87764	70769	Nolc1
-0.261285	-0.620188	0.0976181	8.50511	-1.50931	0.14537	-4.96464	68563	Dpm3
-0.261191	-0.457833	-0.0645491	6.79489	-2.75375	0.0115518	-2.84837	56298	Atl2
-0.261102	-0.617064	0.0948596	6.98068	-1.52072	0.142495	-4.98027	67207	Lsm1
-0.260997	-0.521162	-0.000832388	8.06612	-2.07984	0.0493322	-4.12354	26895	Cops7b
-0.260948	-0.466128	-0.0557684	8.53532	-2.63671	0.0150247	-3.09188	225579	Slc27a6
-0.260912	-0.575189	0.0533657	5.64243	-1.72117	0.0991778	-4.65567	114715	Spred1
-0.260908	-0.393408	-0.128408	8.10457	-4.08237	0.000488797	-0.022904	192187	Stab1
-0.260875	-0.669823	0.148072	5.10688	-1.32254	0.1995	-5.21567	101543	Wtip
-0.26083	-0.578442	0.0567817	7.58168	-1.70256	0.102661	-4.72626	78906	Misp
-0.260794	-0.523337	0.0017488	7.18078	-2.05939	0.0514164	-4.06453	240354	Malt1
-0.260756	-0.582922	0.0614105	6.30728	-1.67802	0.107417	-4.75444	94061	Mrpl1
-0.260652	-0.458133	-0.0631716	7.51153	-2.7364	0.0120138	-2.89968	50868	Keap1
-0.260568	-0.411743	-0.109393	8.5135	-3.57342	0.00168565	-1.13675	224045	Eif2b5
-0.260536	-0.565293	0.044221	8.53256	-1.77238	0.0901047	-4.57585	14325	Ftl1
-0.26044	-0.481179	-0.0397015	11.5086	-2.44609	0.0228507	-3.43614	50773	Nt5c
-0.260407	-0.940621	0.419807	7.69692	-0.793687	0.435809	-5.76004	225283	Rprd1a
-0.260242	-0.550182	0.0296978	9.47962	-1.86085	0.0761086	-4.47877	18542	Pcolce
-0.260136	-0.711314	0.191043	6.76199	-1.19535	0.244608	-5.36974	69666	Psmg4
-0.260105	-0.779301	0.259092	6.17757	-1.03862	0.310198	-5.55037	100763	Ube3c
-0.259989	-0.468378	-0.0515988	6.9652	-2.58654	0.0167959	-3.18344	11766	Ap1g2
-0.259967	-0.61484	0.0949055	11.1647	-1.51876	0.142987	-4.95503	15170	Ptpn6
-0.259956	-0.657373	0.137461	7.25827	-1.35611	0.188745	-5.17702	12175	Bnip2
-0.259876	-0.889771	0.37002	4.8068	-0.855341	0.401531	-5.70653	70408	Polr3f
-0.259578	-0.6433	0.124144	8.86668	-1.40247	0.174653	-5.13918	17349	Mlf1
-0.259555	-0.538471	0.0193614	7.68809	-1.92929	0.0666198	-4.37116	27366	Txnl4a
-0.259543	-0.723871	0.204785	7.65625	-1.15885	0.258875	-5.40764	50505	Ercc4
-0.258991	-0.401311	-0.116671	10.3489	-3.77277	0.0010402	-0.694892	26395	Map2k1
-0.258912	-0.408052	-0.109771	10.5076	-3.59913	0.00158424	-1.07844	17113	M6pr
-0.25877	-1.39014	0.872601	7.63355	-0.474189	0.640012	-5.91765	74164	Nfx1
-0.258593	-0.452596	-0.0645895	7.95011	-2.76344	0.0113013	-2.82168	15490	Hsd17b7
-0.258504	-0.593039	0.0760317	5.3256	-1.60202	0.123336	-4.87419	58235	Nectin1
-0.258183	-0.526264	0.00989684	12.255	-1.99667	0.0583112	-4.26227	18475	Pafah1b2
-0.257949	-0.538941	0.023042	6.79346	-1.9032	0.0701076	-4.39053	16998	Ltbp3
-0.257907	-0.486293	-0.0295218	7.0493	-2.34119	0.0286327	-3.64692	68813	Dock5
-0.257553	-0.781354	0.266249	7.6404	-1.01939	0.319036	-5.54177	17183	Matn4
-0.257502	-0.507627	-0.00737697	10.85	-2.13435	0.0441401	-3.99301	223601	Cyrib
-0.257384	-0.512548	-0.0022191	6.17617	-2.09123	0.0482034	-4.076	75578	Fggy
-0.257278	-0.806075	0.291519	8.63585	-0.971926	0.341595	-5.5588	17195	Mbl2
-0.257255	-0.890961	0.376451	6.83766	-0.841625	0.409004	-5.70278	22778	Ikzf1
-0.257143	-0.450707	-0.0635782	8.1927	-2.75417	0.0115409	-2.861	74246	Gale
-0.25694	-0.623108	0.109228	7.14867	-1.45477	0.159776	-5.06803	228983	Osbpl2
-0.256898	-0.452612	-0.0611843	9.08113	-2.72133	0.0124289	-2.91087	72461	Prcp
-0.256655	-0.415241	-0.0980698	8.08654	-3.35528	0.00284486	-1.60322	192292	Nrbp1
-0.256647	-0.53897	0.0256764	9.08673	-1.88465	0.0726825	-4.43978	68240	Rpa3
-0.25652	-0.875513	0.362473	5.91548	-0.859166	0.399463	-5.70077	107869	Cth
-0.256501	-0.593399	0.0803976	5.79569	-1.57845	0.128654	-4.83329	53951	Gpatch11
-0.256186	-0.468444	-0.0439269	9.04148	-2.50225	0.0202194	-3.35325	216188	Aldh1l2
-0.256177	-0.425752	-0.0866034	6.86307	-3.13201	0.00482602	-2.08423	66848	Fuca2
-0.256104	-0.503417	-0.00879082	8.17864	-2.1469	0.043017	-3.98401	11778	Ap3s2
-0.255897	-0.401027	-0.110768	9.54668	-3.65554	0.00138227	-0.965593	64685	Nmi
-0.255726	-0.440388	-0.0710642	7.03219	-2.87104	0.00884403	-2.59927	18769	Pkig
-0.255602	-0.510803	-0.000400414	7.12031	-2.07646	0.0496715	-4.11431	74440	Cmip
-0.255495	-0.699105	0.188115	7.3446	-1.19405	0.245104	-5.37454	66358	Adprm
-0.255437	-0.683932	0.173059	4.81548	-1.23589	0.229462	-5.29628	72401	Slc43a1
-0.255325	-0.381545	-0.129106	7.61618	-4.19383	0.000372088	0.223721	216618	Cfap36
-0.255004	-0.705234	0.195227	7.16717	-1.17423	0.252788	-5.38886	230558	C8a
-0.254793	-0.489502	-0.0200841	7.45982	-2.25061	0.0346791	-3.80217	381605	Tbc1d2
-0.254742	-0.453238	-0.0562446	6.67097	-2.66065	0.0142426	-2.99852	231868	Ints15
-0.254653	-0.816695	0.307388	6.38651	-0.939341	0.357699	-5.61746	231655	Oasl1
-0.254501	-0.391011	-0.11799	8.84981	-3.86514	0.000830795	-0.494043	17220	Mcm7
-0.254148	-0.523249	0.0149536	10.0237	-1.958	0.0629597	-4.29955	235587	Parp3
-0.254006	-0.589627	0.0816155	7.23864	-1.56905	0.13083	-4.89686	414801	Itprip
-0.253904	-0.661142	0.153334	8.03212	-1.2926	0.209488	-5.25012	22324	Vav1
-0.253798	-0.694167	0.186571	6.70288	-1.19485	0.244798	-5.38602	12371	Casp9
-0.253788	-0.529304	0.0217273	8.16621	-1.90971	0.0692222	-4.39504	70435	Inf2
-0.253788	-0.57859	0.0710141	8.22392	-1.61992	0.119417	-4.79283	103968	Plin1
-0.253568	-1.15816	0.651025	7.77376	-0.581143	0.567018	-5.90009	66618	Snrnp27
-0.253457	-0.439181	-0.0677337	7.01756	-2.82931	0.00972973	-2.69465	67542	Cog6
-0.253425	-0.501866	-0.00498359	10.3886	-2.11479	0.0459435	-4.03093	18624	Pepd
-0.253419	-0.902169	0.395332	6.82154	-0.809847	0.426653	-5.74928	241274	Pnpla7
-0.253344	-0.518222	0.0115342	10.0306	-1.98293	0.0599271	-4.2373	21356	Tapbp
-0.252838	-0.767464	0.261789	5.68005	-1.01857	0.319417	-5.57195	67224	Med29
-0.251764	-0.382911	-0.120616	8.97685	-3.97994	0.000627876	-0.24508	56421	Pfkp
-0.251679	-0.722281	0.218924	9.41449	-1.10875	0.279446	-5.48177	19718	Rfc2
-0.251463	-0.626077	0.12315	6.52238	-1.39166	0.177861	-5.13378	56228	Ube2j1
-0.251207	-0.566689	0.0642748	10.6107	-1.65082	0.112902	-4.80093	11834	Aqr
-0.251166	-0.387255	-0.115078	9.89732	-3.82632	0.000913169	-0.5859	98221	Eif3m
-0.250794	-0.671471	0.169884	9.79876	-1.23597	0.229432	-5.3431	78651	Lsm6
-0.250673	-0.524897	0.0235514	7.64525	-1.89515	0.0712149	-4.42289	67493	Mettl16
-0.250514	-0.517372	0.0163431	10.0617	-1.94624	0.0644374	-4.3408	11564	Adsl
-0.250472	-0.853314	0.35237	6.76551	-0.861386	0.398266	-5.68379	68146	Arl13b
-0.250423	-0.770035	0.26919	9.56267	-0.999163	0.32852	-5.56125	280662	Afm
-0.25037	-0.442144	-0.0585969	8.37103	-2.70668	0.0128458	-2.94412	109006	Ciapin1
-0.25037	-0.507383	0.00664336	7.76514	-2.01962	0.0556988	-4.22489	100042480	Nhsl2
-0.250295	-0.494686	-0.00590414	6.96347	-2.12329	0.0451519	-4.02887	70616	Sugp1
-0.250149	-0.688063	0.187765	6.77443	-1.18427	0.248872	-5.39578	67976	Trabd
-0.249863	-0.423973	-0.0757517	8.95459	-2.97521	0.00695692	-2.39189	69780	Smap2
-0.249723	-0.569856	0.0704101	7.31696	-1.61722	0.120001	-4.85045	20541	Slc8a1
-0.249698	-0.417183	-0.0822121	8.90072	-3.09086	0.00531474	-2.16483	11977	Atp7a
-0.249624	-0.458434	-0.0408144	7.62738	-2.47844	0.0212987	-3.37561	72113	Adck1
-0.249395	-0.523578	0.0247877	8.23635	-1.88577	0.0725244	-4.42731	72281	Sh2d4a
-0.249384	-0.461893	-0.036875	9.32699	-2.43295	0.0235103	-3.48818	23972	Papss2
-0.24927	-0.434898	-0.0636415	7.5281	-2.78399	0.0107868	-2.78943	18127	Nos3
-0.249191	-0.531832	0.0334493	6.44376	-1.82785	0.0810912	-4.53498	66361	Zfand1
-0.249131	-0.882083	0.383821	8.73155	-0.816016	0.42319	-5.68398	72747	Ttc39c
-0.249067	-0.58041	0.0822751	6.71738	-1.55841	0.133328	-4.89907	78832	Cacul1
-0.249032	-0.647954	0.14989	7.53793	-1.29422	0.208936	-5.26309	21854	Timm17a
-0.248983	-0.680077	0.182112	7.76319	-1.1974	0.243824	-5.35875	107321	Lpxn
-0.248526	-0.55043	0.0533782	10.5252	-1.70665	0.101887	-4.72254	11544	Adprh
-0.248419	-0.700276	0.203439	6.24714	-1.13979	0.266564	-5.41004	18174	Slc11a2
-0.247901	-0.582909	0.087106	8.75391	-1.53415	0.139172	-4.95746	53378	Sdcbp
-0.247886	-0.606616	0.110844	6.71696	-1.43261	0.16595	-5.08786	12909	Crcp
-0.247809	-0.501436	0.00581861	6.2048	-2.02564	0.0550302	-4.2067	72341	Elp6
-0.247555	-0.577	0.0818889	8.95	-1.55787	0.133454	-4.92402	17988	Ndrg1
-0.247372	-0.596676	0.101931	5.72169	-1.46822	0.156121	-5.0435	12455	Ccnt1
-0.24723	-0.500109	0.00564837	10.314	-2.0269	0.0548919	-4.20932	12816	Col12a1
-0.247044	-0.427813	-0.0662753	5.81789	-2.8333	0.00964139	-2.66605	56404	Trip4
-0.2467	-0.630455	0.137055	8.48	-1.33277	0.19617	-5.22712	225913	Tkfc
-0.246695	-0.803671	0.310281	8.77493	-0.918261	0.368386	-5.65138	50530	Mfap5
-0.246664	-0.415202	-0.0781262	7.80673	-3.03424	0.00606565	-2.27448	69104	Marchf5
-0.246608	-0.472957	-0.0202602	7.35101	-2.25877	0.0340897	-3.80306	81702	Ankrd17
-0.246549	-0.525227	0.0321286	6.38485	-1.83419	0.0801132	-4.50496	72050	Poglut2
-0.24645	-0.60488	0.111981	6.48278	-1.42549	0.167972	-5.10096	58998	Nectin3
-0.246416	-0.51875	0.0259179	8.69755	-1.8759	0.0739266	-4.44993	20932	Surf4
-0.246048	-0.610012	0.117915	9.3869	-1.40154	0.174927	-5.13377	106512	Gpsm3
-0.245957	-0.856139	0.364226	4.56564	-0.835682	0.412269	-5.72611	50528	Tmprss2
-0.245755	-0.556101	0.0645906	5.27387	-1.64172	0.114789	-4.80144	67260	Cers4
-0.245667	-0.607711	0.116376	9.35977	-1.40679	0.173383	-5.12051	27416	Abcc5
-0.245604	-0.736139	0.244932	4.62437	-1.03802	0.310473	-5.54355	94245	Dtnbp1
-0.245246	-0.649642	0.159151	6.6896	-1.25729	0.22176	-5.31595	76633	Lrmda
-0.245166	-0.608062	0.11773	8.37356	-1.40062	0.175198	-5.14216	101118	Tmem168
-0.245136	-0.59905	0.108779	9.49185	-1.43598	0.164997	-5.0502	16621	Klkb1
-0.245068	-0.848515	0.35838	11.9659	-0.841955	0.408823	-5.70596	14473	Gc
-0.24489	-0.67758	0.1878	5.94269	-1.17337	0.253125	-5.36676	223690	Ankrd54
-0.244778	-0.413409	-0.0761477	10.4633	-3.00939	0.00642662	-2.33443	18008	Nes
-0.244422	-0.685205	0.196361	9.60336	-1.14963	0.262574	-5.4215	215632	Psd4
-0.244396	-0.526071	0.0372785	6.36773	-1.79882	0.0857051	-4.57048	106583	Scaf8
-0.244381	-0.738141	0.249379	4.36188	-1.02611	0.315929	-5.53986	12177	Bnip3l
-0.244015	-0.438165	-0.049865	12.2918	-2.60568	0.0160982	-3.15563	71994	Cnn3
-0.243802	-0.57859	0.0909857	8.07773	-1.50977	0.145254	-4.98546	330319	Wipf3
-0.243302	-0.48471	-0.00189367	8.34403	-2.08947	0.0483769	-4.10642	69675	Pxdn
-0.243296	-1.00701	0.520418	9.11211	-0.66046	0.515777	-5.83492	64899	Lpin3
-0.243294	-0.519858	0.0332705	9.30014	-1.8238	0.0817219	-4.50878	18854	Pml
-0.24324	-0.657951	0.171472	8.77839	-1.21599	0.236804	-5.36575	17921	Myo7a
-0.242624	-0.541354	0.0561054	12.2289	-1.68383	0.106274	-4.74058	14109	Fau
-0.242528	-0.508199	0.0231426	8.52534	-1.89261	0.0715679	-4.4255	18452	P4ha2
-0.242493	-0.65351	0.168525	7.85264	-1.22315	0.234142	-5.32437	15007	H2-Q10
-0.242214	-0.427492	-0.0569369	6.6194	-2.71031	0.0127412	-2.9503	67693	Hypk
-0.24211	-0.550597	0.0663756	10.0904	-1.62712	0.117872	-4.82189	19171	Psmb10
-0.242015	-0.484536	0.000505901	7.06143	-2.06888	0.0504398	-4.13046	77987	Ascc3
-0.241834	-0.535116	0.0514478	8.32454	-1.70952	0.101346	-4.69428	67286	Ift22
-0.241769	-0.438339	-0.0451999	7.0604	-2.54992	0.0182106	-3.23306	74450	Pank2
-0.241724	-0.512421	0.0289717	6.20875	-1.85132	0.07752	-4.47517	70380	Mospd1
-0.241697	-0.406758	-0.0766361	8.69948	-3.03577	0.00604411	-2.27157	11486	Ada
-0.241694	-0.57116	0.0877707	5.52529	-1.5209	0.142451	-4.95051	242864	Napepld
-0.241651	-0.620729	0.137427	7.3423	-1.32161	0.199805	-5.24245	19124	Procr
-0.241601	-0.53432	0.0511189	7.81023	-1.71115	0.10104	-4.68519	13992	Khdrbs3
-0.241591	-0.383866	-0.099315	8.58293	-3.5204	0.00191535	-1.25003	74147	Ehhadh
-0.241498	-0.452185	-0.0308105	8.83437	-2.37639	0.0265572	-3.5389	12367	Casp3
-0.241388	-0.671258	0.188482	7.88725	-1.16418	0.256752	-5.42067	18938	Ppp1r14b
-0.241319	-0.644579	0.161941	6.05676	-1.24065	0.227733	-5.28576	17085	Ly9
-0.241266	-0.658334	0.175801	8.59143	-1.19931	0.243094	-5.36807	110213	Tmbim6
-0.241173	-0.644434	0.162089	6.23716	-1.23989	0.228007	-5.32032	75692	Nr2c2ap
-0.241119	-0.609058	0.126819	9.09384	-1.35862	0.187959	-5.17501	17313	Mgp
-0.240972	-0.685404	0.203461	6.26469	-1.12409	0.273023	-5.45768	381201	Ap5b1
-0.240961	-0.524556	0.0426351	9.22321	-1.76152	0.0919656	-4.59381	57778	Fmnl1
-0.24095	-0.486821	0.00492065	8.66457	-2.03171	0.054364	-4.17946	102632	Acad11
-0.240882	-0.421653	-0.0601113	8.91978	-2.7626	0.0113227	-2.84214	216551	Lgalsl
-0.240744	-0.515768	0.0342811	9.2051	-1.81478	0.0831406	-4.48719	17390	Mmp2
-0.240425	-0.616623	0.135774	7.58719	-1.32496	0.198706	-5.22862	14200	Fhl2
-0.240368	-0.402907	-0.0778291	6.75444	-3.06592	0.00563372	-2.20346	76582	Ipo11
-0.240249	-0.372346	-0.108153	7.47704	-3.77062	0.00104564	-0.696865	19347	Dennd5a
-0.240188	-0.710109	0.229734	5.75445	-1.05966	0.300731	-5.52543	56364	Zmym3
-0.240067	-0.643261	0.163128	6.76764	-1.23441	0.230002	-5.32941	100647	Upk3b
-0.239993	-0.77277	0.292785	5.85017	-0.933887	0.360444	-5.62157	68493	Ndufaf4
-0.239888	-0.629575	0.149799	8.33918	-1.27625	0.215105	-5.21542	57783	Tnip1
-0.239854	-0.491316	0.0116067	6.49046	-1.97751	0.0605745	-4.29489	380713	Scarf1
-0.239741	-0.58599	0.106508	6.31784	-1.43548	0.16514	-5.09987	57312	Mrps31
-0.239471	-0.604893	0.125952	7.22313	-1.35862	0.187959	-5.18969	22158	Tulp3
-0.239416	-0.519831	0.0409981	6.95216	-1.77009	0.090494	-4.58824	69459	Ubl7
-0.238934	-0.444937	-0.0329318	14.303	-2.40463	0.0249929	-3.53017	12406	Serpinh1
-0.238912	-0.938693	0.460869	2.32749	-0.707812	0.486452	-5.79099	18626	Per1
-0.238459	-0.668742	0.191824	7.29498	-1.14895	0.262847	-5.4149	69225	Naxd
-0.238422	-0.666394	0.189549	6.56709	-1.15498	0.260422	-5.42981	67381	Med4
-0.238321	-0.500704	0.0240614	7.2367	-1.88308	0.0729041	-4.42827	100340	Smpdl3b
-0.238274	-0.470771	-0.00577676	8.60509	-2.12472	0.0450202	-4.02949	12400	Cbfb
-0.237941	-0.397732	-0.0781512	9.95174	-3.08718	0.00536068	-2.18009	27055	Fkbp9
-0.237879	-0.626557	0.150799	7.04106	-1.26884	0.217685	-5.30196	15183	Hdac3
-0.237666	-0.427533	-0.0477987	7.43323	-2.59513	0.0164794	-3.17676	56280	Mrpl37
-0.237421	-0.699482	0.22464	9.65556	-1.06528	0.29824	-5.51292	27981	Rsrp1
-0.237191	-0.36144	-0.112942	9.31223	-3.95774	0.00066284	-0.295725	50933	Uchl3
-0.237165	-0.517275	0.0429444	7.37904	-1.75536	0.093038	-4.62868	22152	Tubb3
-0.236953	-0.427535	-0.0463704	11.5623	-2.57763	0.0171303	-3.1849	16985	Lsp1
-0.236945	-0.634714	0.160824	7.23449	-1.23498	0.229795	-5.32741	74760	Rab3il1
-0.236899	-0.486461	0.0126638	7.17938	-1.968	0.0617268	-4.29387	223267	Ggact
-0.236882	-0.475879	0.0021147	9.70012	-2.05486	0.0518892	-4.13698	21354	Tap1
-0.236852	-0.508367	0.0346628	6.23671	-1.80853	0.0841376	-4.5609	230673	Ipo13
-0.236573	-0.56652	0.0933732	8.94655	-1.4865	0.151261	-5.01484	72055	Slc38a10
-0.236522	-1.13359	0.660549	4.26224	-0.546622	0.59011	-5.92667	66868	Mfsd1
-0.236455	-0.516768	0.0438583	7.35616	-1.74883	0.0941845	-4.65657	20316	Sdf2
-0.236444	-0.575317	0.10243	7.06326	-1.44654	0.162045	-5.07414	71807	Tars2
-0.236401	-0.862292	0.389489	10.6616	-0.783057	0.441896	-5.75525	59083	Fetub
-0.236263	-0.671197	0.198672	6.37047	-1.1262	0.272152	-5.46354	66209	Inip
-0.2362	-0.540146	0.0677452	7.52424	-1.61112	0.121331	-4.84893	233208	Scaf1
-0.235957	-0.655972	0.184057	6.76913	-1.16469	0.256549	-5.39583	56213	Htra1
-0.235813	-0.388972	-0.0826551	9.52514	-3.19205	0.00419012	-1.95521	23945	Mgll
-0.235732	-0.385818	-0.0856449	6.31991	-3.25625	0.00360005	-1.80047	54723	Tfip11
-0.235686	-0.414742	-0.0566309	7.70448	-2.72891	0.0122185	-2.90199	66366	Ergic3
-0.235671	-0.486566	0.0152231	8.49232	-1.94741	0.0642882	-4.34265	217333	Trim47
-0.235666	-0.424167	-0.0471647	7.30484	-2.59194	0.0165964	-3.17293	74455	Nsun6
-0.235635	-0.473137	0.0018657	7.36813	-2.05692	0.0516741	-4.12753	77627	Efcab6
-0.235495	-0.5225	0.0515099	8.47345	-1.70112	0.102936	-4.69019	14420	Galc
-0.23548	-0.442322	-0.0286384	9.54458	-2.36025	0.027491	-3.60507	11520	Plin2
-0.235341	-0.425034	-0.045648	8.07754	-2.5721	0.017341	-3.21325	545370	Hmcn1
-0.235236	-0.640433	0.169962	8.05682	-1.20359	0.24147	-5.37651	110074	Dut
-0.235057	-0.609346	0.139231	8.30652	-1.30199	0.206312	-5.26601	229906	Gtf2b
-0.234987	-0.609222	0.139249	7.79071	-1.30179	0.206381	-5.26626	27632	Nelfe
-0.234828	-0.547367	0.07771	8.09734	-1.55772	0.133491	-4.93223	214932	Hdhd5
-0.234808	-0.451419	-0.0181964	6.70284	-2.24736	0.034916	-3.80282	327959	Xaf1
-0.23476	-0.607773	0.138253	10.6146	-1.30479	0.205374	-5.20609	16414	Itgb2
-0.234628	-0.513254	0.0439973	9.64163	-1.74583	0.0947153	-4.55564	69663	Ddx51
-0.234582	-0.463566	-0.00559761	9.83574	-2.12388	0.0450969	-4.03326	26394	Lypla2
-0.234544	-0.606741	0.137652	8.93034	-1.30645	0.204818	-5.25113	99543	Olfml3
-0.234541	-0.493851	0.0247693	11.8485	-1.87517	0.0740307	-4.45272	75974	Dock11
-0.234385	-0.472941	0.00417103	7.0138	-2.03696	0.0537944	-4.18191	56208	Becn1
-0.23434	-0.451476	-0.0172045	6.76279	-2.23747	0.035647	-3.84617	12443	Ccnd1
-0.234295	-0.794467	0.325877	5.96192	-0.867129	0.39518	-5.70228	72729	Cdc42se2
-0.234022	-0.597153	0.129109	6.3368	-1.33609	0.195102	-5.21877	76338	Rab2b
-0.233646	-0.49872	0.0314283	6.89035	-1.8274	0.0811616	-4.51099	76826	Nubpl
-0.233562	-0.477465	0.0103414	7.27401	-1.9853	0.059645	-4.2715	56494	Gosr2
-0.233542	-0.490243	0.02316	6.92049	-1.88616	0.0724706	-4.43203	67384	Bag4
-0.233477	-0.503946	0.0369907	8.60595	-1.78966	0.0872078	-4.58849	56047	Msln
-0.233301	-0.778734	0.312133	6.40449	-0.88678	0.384736	-5.68084	242406	Rgp1
-0.2332	-0.415665	-0.0507347	7.0125	-2.64966	0.0145967	-3.05122	76088	Dock8
-0.233197	-0.516003	0.0496088	7.5954	-1.70953	0.101345	-4.71676	68185	Coa4
-0.233176	-0.402615	-0.0637374	9.50889	-2.85308	0.00921548	-2.62276	217262	Abca9
-0.232994	-0.431271	-0.0347173	8.29287	-2.43621	0.0233448	-3.4708	13144	Dapk3
-0.232852	-0.428043	-0.0376609	10.8977	-2.47322	0.0215423	-3.40849	239217	Kctd12
-0.232842	-0.615986	0.150302	7.77949	-1.25991	0.220829	-5.31338	104718	Ttc7b
-0.232782	-0.567971	0.102407	7.05779	-1.4398	0.163926	-5.07469	76773	Ntaq1
-0.232767	-0.773895	0.308362	7.05657	-0.89179	0.382103	-5.64776	27056	Irf5
-0.232702	-0.829994	0.36459	5.58525	-0.807711	0.427857	-5.71728	194401	Mical3
-0.232529	-0.739874	0.274815	6.29694	-0.950205	0.352274	-5.6119	16476	Jun
-0.232425	-0.768854	0.304004	10.7211	-0.898283	0.378708	-5.66806	67755	Ddx47
-0.232338	-0.470944	0.00626755	8.79557	-2.01875	0.0557957	-4.22667	68303	Fam114a1
-0.232336	-0.581084	0.116413	7.06332	-1.38117	0.181021	-5.16231	22670	Trim26
-0.232297	-0.527123	0.0625297	7.77018	-1.6335	0.116516	-4.77091	19696	Rel
-0.231938	-0.47567	0.0117936	8.15521	-1.97289	0.0611325	-4.29452	20133	Rrm1
-0.231904	-0.570054	0.106245	7.48064	-1.42181	0.169026	-5.11399	74568	Mlkl
-0.231815	-0.51221	0.0485801	9.27667	-1.71401	0.100506	-4.70453	192654	Pla2g15
-0.231804	-0.407519	-0.0560887	9.45967	-2.73498	0.0120523	-2.88531	68576	Lamtor5
-0.231785	-0.38497	-0.0786002	9.61244	-3.13698	0.00477008	-2.0525	52653	Nudcd2
-0.231497	-0.466887	0.00389375	6.99016	-2.03891	0.0535834	-4.17166	387609	Zhx2
-0.23121	-0.832149	0.369729	6.52771	-0.79766	0.433546	-5.7169	76138	Ccdc138
-0.231206	-0.449915	-0.0124978	7.0903	-2.19167	0.0392165	-3.92581	69882	Ints14
-0.231176	-0.57682	0.114469	9.26591	-1.38661	0.179376	-5.11018	94176	Dock2
-0.231115	-0.542852	0.0806222	10.0587	-1.53703	0.138467	-4.95865	76448	Ppp1r18
-0.230938	-0.435345	-0.0265314	10.0468	-2.3423	0.0285652	-3.63009	19246	Ptpn1
-0.230875	-0.370321	-0.0914282	8.49223	-3.4325	0.00236538	-1.43664	21858	Timp2
-0.230671	-0.56959	0.108247	8.21232	-1.41104	0.17214	-5.12092	108121	U2af1
-0.230639	-0.589826	0.128548	9.46665	-1.33123	0.196669	-5.22856	14007	Celf2
-0.230599	-0.43318	-0.0280183	7.13714	-2.35994	0.0275091	-3.60421	22276	Uros
-0.23051	-0.385872	-0.0751483	16.418	-3.07601	0.00550251	-2.19249	11465	Actg1
-0.230479	-0.615474	0.154516	7.20394	-1.24113	0.227556	-5.3323	23893	Grem2
-0.230375	-0.37638	-0.0843706	9.83226	-3.27123	0.00347443	-1.77642	20619	Snap23
-0.230044	-0.388773	-0.0713157	9.3146	-3.00468	0.00649729	-2.35738	72599	Pdia5
-0.229912	-0.434535	-0.0252893	7.78128	-2.32943	0.029359	-3.66939	207214	Larp4
-0.22953	-0.489371	0.0303114	7.54549	-1.83136	0.0805484	-4.52664	19211	Pten
-0.229396	-0.550887	0.0920937	6.11239	-1.47932	0.153155	-5.01623	109264	Me3
-0.229317	-0.574363	0.11573	7.42387	-1.37784	0.182031	-5.05625	72368	Borcs8
-0.229181	-0.364453	-0.0939083	11.6698	-3.51246	0.00195229	-1.26531	16211	Kpnb1
-0.229045	-0.383797	-0.0742924	11.6385	-3.06849	0.0056	-2.19919	14381	G6pdx
-0.229028	-0.377628	-0.080427	8.71682	-3.19528	0.0041583	-1.93504	71743	Coasy
-0.228773	-0.389973	-0.0675721	10.2549	-2.94225	0.00750784	-2.45834	12368	Casp6
-0.228699	-0.547923	0.090524	10.2741	-1.48529	0.151577	-5.01103	227683	Coq4
-0.228582	-0.458066	0.000901643	6.36426	-2.06506	0.0508312	-4.13154	14789	P3h3
-0.228571	-0.530338	0.0731964	7.88195	-1.57033	0.130532	-4.90467	67865	Rgs10
-0.228509	-0.972432	0.515413	6.31224	-0.636822	0.530776	-5.86966	66119	Tomm6
-0.228281	-0.422803	-0.0337587	8.41311	-2.433	0.0235076	-3.48539	23971	Papss1
-0.228215	-0.461792	0.00536188	7.34468	-2.02561	0.0550334	-4.21531	29812	Ndrg3
-0.228203	-0.66282	0.206414	7.35495	-1.08857	0.288061	-5.4664	59310	Myl10
-0.228202	-0.504349	0.0479448	7.61935	-1.71325	0.100647	-4.70759	74343	Crtc2
-0.228073	-0.453553	-0.00259343	7.79103	-2.09705	0.0476364	-4.06949	66044	Dtd1
-0.227834	-0.454223	-0.00144469	7.45883	-2.08643	0.048676	-4.09457	68272	Rbm28
-0.227747	-0.509215	0.0537204	8.62239	-1.67752	0.107515	-4.69232	232201	Arhgap25
-0.227673	-0.391065	-0.0642805	7.89005	-2.88883	0.00849049	-2.54632	13136	Cd55
-0.22733	-0.525758	0.071098	5.80343	-1.57928	0.128465	-4.87601	230101	Gba2
-0.2273	-0.445872	-0.00872735	9.23352	-2.15598	0.0422198	-3.99204	22122	Gfus
-0.227138	-0.838019	0.383743	5.2117	-0.77086	0.448945	-5.77369	22355	Vipr2
-0.227098	-0.572	0.117803	6.71851	-1.36509	0.185947	-5.14943	76007	Zmym2
-0.226929	-0.49243	0.0385727	10.6679	-1.772	0.0901681	-4.60965	14113	Fbl
-0.226517	-2.0192	1.56617	10.3446	-0.261961	0.795775	-6.03972	207175	Cetn4
-0.226478	-0.4656	0.0126443	6.51204	-1.96358	0.0622695	-4.28979	26362	Axl
-0.226318	-0.698169	0.245532	12.7622	-0.994392	0.330785	-5.56358	11625	Ahsg
-0.226311	-0.389486	-0.0631359	9.20514	-2.87537	0.00875672	-2.61977	26903	Dysf
-0.226229	-0.441037	-0.0114209	11.8896	-2.18343	0.0398924	-3.9172	72399	Brap
-0.226018	-0.369658	-0.0823784	10.6919	-3.2622	0.00354965	-1.79915	74383	Ubap2l
-0.225921	-0.577105	0.125264	8.37562	-1.33371	0.195867	-5.20084	20963	Syk
-0.225842	-0.394858	-0.0568247	8.08429	-2.77023	0.0111287	-2.82211	19732	Rgl2
-0.22554	-0.881383	0.430303	7.00825	-0.712962	0.483323	-5.77096	16500	Kcnb1
-0.225475	-0.370764	-0.0801867	7.23105	-3.21743	0.00394641	-1.88277	56442	Serinc1
-0.225425	-0.589801	0.138951	5.69414	-1.28261	0.212905	-5.27226	19418	Rasgrf2
-0.225359	-0.472235	0.0215167	13.5491	-1.89251	0.0715812	-4.41937	20044	Rps14
-0.225319	-0.716498	0.26586	8.16078	-0.951043	0.351858	-5.60626	14938	Gzma
-0.225296	-0.482074	0.0314826	8.14564	-1.81902	0.0824719	-4.49836	20639	Snrpb2
-0.225273	-0.471247	0.0206997	9.99638	-1.89874	0.0707196	-4.42573	234407	Colgalt1
-0.225194	-0.454419	0.00403039	11.6164	-2.03675	0.0538164	-4.17121	66105	Ube2d3
-0.22517	-0.522036	0.0716955	7.43605	-1.57251	0.130026	-4.9027	20822	Ro60
-0.224923	-0.42995	-0.0198955	7.65452	-2.27438	0.0329882	-3.77676	17156	Man1a2
-0.224853	-0.769809	0.320103	7.40619	-0.855421	0.401488	-5.69698	215707	Ccdc92
-0.224726	-0.312278	-0.137174	7.64267	-5.32145	2.38494e-05	2.62918	72322	Xpo5
-0.224707	-0.442608	-0.00680579	10.7786	-2.13796	0.0438145	-3.99396	67078	Pgp
-0.22469	-0.41025	-0.0391302	8.12983	-2.51039	0.0198623	-3.31322	67285	Cwc27
-0.224519	-0.443436	-0.00560191	8.57834	-2.12626	0.0448785	-4.03626	14218	Sh3pxd2a
-0.224461	-0.370934	-0.0779891	7.70303	-3.17708	0.00434065	-1.98338	210376	Mtmr9
-0.22436	-0.470842	0.0221224	6.9875	-1.88713	0.0723339	-4.40811	67768	N6amt1
-0.224147	-0.629265	0.180971	7.15126	-1.14708	0.263604	-5.42484	12850	Coq7
-0.224066	-0.396934	-0.0511979	7.42681	-2.68722	0.0134197	-2.95897	76055	Oga
-0.223933	-0.9758	0.527934	6.44702	-0.617475	0.543225	-5.88072	210757	Themis
-0.223916	-0.870175	0.422342	6.21532	-0.718326	0.480075	-5.82111	16477	Junb
-0.223829	-0.414047	-0.0336108	9.63138	-2.43953	0.0231776	-3.46898	16419	Itgb5
-0.223772	-0.582343	0.134799	5.99082	-1.29382	0.209074	-5.23943	56738	Mocs1
-0.223471	-0.412247	-0.0346955	8.24959	-2.45424	0.0224498	-3.40592	245000	Atr
-0.223424	-0.447339	0.000490134	8.50672	-2.06867	0.0504615	-4.13547	547253	Parp14
-0.22323	-1.03827	0.591808	6.96297	-0.567828	0.57587	-5.89987	74569	Ttc17
-0.223212	-0.501208	0.0547833	10.9291	-1.66465	0.110084	-4.78276	26445	Psmb2
-0.223208	-0.559638	0.113222	9.03124	-1.37549	0.182748	-5.16567	53608	Map3k6
-0.22315	-0.575503	0.129202	7.50466	-1.31299	0.202642	-5.23813	67311	Nanp
-0.223129	-0.569605	0.123348	9.88535	-1.33513	0.195411	-5.20748	66857	Plbd1
-0.222905	-0.682646	0.236835	8.36586	-1.0052	0.325671	-5.58473	50783	Lsm4
-0.222699	-0.547814	0.102417	10.3424	-1.42011	0.169515	-5.08268	76281	Tax1bp3
-0.222662	-0.436993	-0.00832985	8.0824	-2.15378	0.0424122	-3.96119	207932	Urb1
-0.222602	-0.441731	-0.00347373	10.1887	-2.10607	0.0467688	-4.0423	66916	Ndufb7
-0.222593	-0.43685	-0.00833658	7.59772	-2.15387	0.042404	-3.97502	192231	Hexim1
-0.222461	-0.364005	-0.0809176	8.6509	-3.25841	0.00358166	-1.80108	226252	Fhip2a
-0.222432	-0.517859	0.0729947	9.32742	-1.56095	0.132727	-4.91852	231130	Tnip2
-0.222425	-0.564662	0.119812	10.5093	-1.34741	0.191489	-5.18789	19025	Ctsa
-0.222051	-0.443164	-0.000937433	11.9947	-2.08199	0.0491168	-4.11515	73075	Ppil6
-0.222008	-0.572784	0.128768	5.72233	-1.31214	0.202924	-5.24433	11920	Atm
-0.221806	-0.738623	0.29501	6.04794	-0.889773	0.383162	-5.67035	13838	Epha4
-0.221726	-0.60081	0.157357	6.27381	-1.21262	0.238066	-5.33404	236920	Stard8
-0.221395	-0.452973	0.0101832	7.74331	-1.98204	0.0600327	-4.28698	73724	Mcee
-0.221094	-0.497739	0.0555499	13.2867	-1.65691	0.111654	-4.78789	67891	Rpl4
-0.220573	-0.526512	0.085365	10.8751	-1.49472	0.149115	-4.99524	66092	Ghitm
-0.220559	-0.467332	0.0262132	10.172	-1.85298	0.0772721	-4.49248	16949	Loxl1
-0.220537	-0.597464	0.15639	5.99983	-1.21301	0.237918	-5.35589	17847	Usp34
-0.220476	-0.771744	0.330792	9.76015	-0.829166	0.415868	-5.73615	231855	Ap5z1
-0.220394	-0.435891	-0.00489754	7.47084	-2.12032	0.045427	-4.02341	108160	Fam50a
-0.220258	-0.715762	0.275245	8.1006	-0.921568	0.366695	-5.65724	217980	Larp4b
-0.220133	-0.5499	0.109634	12.3978	-1.38395	0.180179	-5.13208	12258	Serping1
-0.219872	-0.439256	-0.000488698	7.20988	-2.07782	0.0495342	-4.11291	59091	Jph2
-0.219862	-0.464198	0.0244727	12.9731	-1.86555	0.0754211	-4.47262	18950	Pnp
-0.219773	-0.595331	0.155786	6.8085	-1.21322	0.237842	-5.36	30839	Fbxw5
-0.219392	-0.527447	0.0886626	8.377	-1.47651	0.153902	-5.03888	75613	Med25
-0.219376	-0.523495	0.0847438	6.89509	-1.4955	0.148914	-5.00782	214239	Ccdc9b
-0.219104	-0.659349	0.221141	11.2893	-1.03181	0.313311	-5.55914	56040	Rplp1
-0.218809	-0.647039	0.209422	6.04168	-1.05932	0.300881	-5.52951	27966	Rrp9
-0.218458	-0.362113	-0.0748021	11.1372	-3.15273	0.00459669	-2.00952	101490	Inpp5f
-0.218342	-0.408996	-0.0276877	9.29207	-2.37429	0.0266771	-3.57565	19106	Eif2ak2
-0.217972	-0.346993	-0.0889504	6.83158	-3.50252	0.00199949	-1.28508	12927	Bcar1
-0.217875	-0.765967	0.330217	5.61361	-0.824132	0.418662	-5.73938	13544	Dvl3
-0.217851	-0.34288	-0.0928217	9.86469	-3.61235	0.00153444	-1.04266	108148	Galnt2
-0.217667	-0.782086	0.346751	5.14611	-0.799528	0.432485	-5.75793	26920	Cntrl
-0.217408	-0.519242	0.0844268	7.75184	-1.4933	0.149484	-4.9674	58237	Nkain4
-0.217266	-0.507748	0.0732159	9.29758	-1.55065	0.135173	-4.92806	74012	Rap2b
-0.21724	-0.444257	0.00977773	11.3507	-1.98391	0.0598099	-4.28301	67895	Ppa1
-0.217044	-0.38596	-0.0481285	7.60512	-2.66391	0.014139	-3.02569	14735	Gpc4
-0.216994	-0.846352	0.412364	9.19888	-0.714811	0.482201	-5.8132	227231	Cps1
-0.21697	-0.478804	0.0448635	9.00415	-1.71797	0.0997681	-4.69793	67305	Gpx7
-0.216691	-0.469755	0.0363731	8.89359	-1.77522	0.0896224	-4.60926	68183	Bcas2
-0.216563	-0.391166	-0.0419597	8.24525	-2.57143	0.017367	-3.19809	18129	Notch2
-0.21654	-0.644956	0.211875	6.61366	-1.04789	0.306003	-5.54338	78523	Mrpl9
-0.216308	-0.611393	0.178777	8.95149	-1.13508	0.268492	-5.45145	171504	Apobr
-0.21625	-0.407519	-0.0249806	8.48123	-2.34397	0.0284635	-3.64234	24083	Natd1
-0.216104	-0.516774	0.084567	7.41046	-1.49009	0.15032	-5.01794	229524	Msto1
-0.216056	-0.391999	-0.0401124	8.15007	-2.54586	0.0183742	-3.23932	16890	Lipe
-0.216048	-0.366266	-0.0658307	9.92452	-2.98176	0.00685218	-2.39757	77038	Arfgap2
-0.216025	-0.387398	-0.0446511	7.30332	-2.61337	0.0158255	-3.13721	217715	Eif2b2
-0.216008	-0.621086	0.189069	6.8423	-1.10554	0.280804	-5.47896	20346	Sema3a
-0.215997	-0.539621	0.107627	7.39158	-1.38372	0.180247	-5.15115	52076	Tmem38b
-0.215965	-0.429764	-0.00216593	7.20904	-2.09421	0.0479128	-4.06191	232679	Zc3hc1
-0.215857	-0.515208	0.0834936	8.64099	-1.49495	0.149055	-5.01587	215653	Rassf2
-0.215773	-0.393407	-0.0381401	7.36156	-2.51835	0.0195192	-3.28963	233913	Rusf1
-0.215763	-0.63285	0.201325	6.35756	-1.07248	0.295063	-5.44966	50781	Dkk3
-0.21575	-0.707591	0.27609	7.1915	-0.909431	0.372925	-5.66197	140559	Igsf8
-0.215684	-0.415548	-0.01582	6.83022	-2.23731	0.0356593	-3.8046	217366	Lrrc45
-0.215658	-0.501795	0.0704782	7.55999	-1.56255	0.13235	-4.91916	207920	Esrp1
-0.215645	-0.563243	0.131952	6.96527	-1.28619	0.211675	-5.24511	11350	Abl1
-0.215555	-0.403311	-0.0277992	7.53827	-2.38016	0.0263429	-3.5789	64817	Svep1
-0.215427	-0.498798	0.0679436	6.41196	-1.57611	0.129193	-4.87624	75530	Lyrm7
-0.215407	-0.490987	0.0601721	8.48217	-1.62053	0.119287	-4.84119	63958	Ube4b
-0.215382	-0.42227	-0.00849419	15.3231	-2.15832	0.0420168	-3.9704	319183	H2bc11
-0.215137	-0.601373	0.171099	7.90397	-1.15479	0.260496	-5.42583	84682	Cox4i2
-0.215039	-0.424237	-0.00584134	7.65838	-2.13109	0.0444358	-4.00726	65963	Tmem176b
-0.215039	-0.396965	-0.0331128	9.14641	-2.45055	0.0226303	-3.41295	12567	Cdk4
-0.214884	-0.551288	0.121521	7.33965	-1.32429	0.198926	-5.23199	73167	Arhgap8
-0.214828	-0.690376	0.26072	5.88151	-0.936566	0.359094	-5.63789	71492	Bbs7
-0.214807	-0.403121	-0.026493	6.09935	-2.36487	0.0272204	-3.56071	17283	Men1
-0.214667	-0.342064	-0.0872705	7.51337	-3.49341	0.00204379	-1.30944	54324	Arhgef5
-0.214638	-0.39191	-0.0373669	7.57846	-2.51021	0.0198702	-3.34	319801	Tigar
-0.214543	-0.644183	0.215098	9.21892	-1.03526	0.311731	-5.5547	56469	Pias1
-0.214515	-0.596496	0.167467	6.08598	-1.16428	0.256714	-5.40873	74268	Aven
-0.214485	-0.73831	0.309341	6.91273	-0.84889	0.405035	-5.71851	108654	Fam210a
-0.214481	-0.386007	-0.0429556	7.70437	-2.5924	0.0165794	-3.16492	22017	Tpmt
-0.214391	-0.658538	0.229756	6.12621	-1.00074	0.327773	-5.56386	268902	Robo2
-0.214182	-0.577359	0.148996	6.00871	-1.22266	0.234324	-5.35095	70601	Ecd
-0.214126	-0.349583	-0.0786697	8.56431	-3.27727	0.00342503	-1.78424	209354	Eif2b1
-0.214047	-0.37237	-0.0557233	8.57794	-2.80289	0.0103333	-2.76945	71999	Fbxo22
-0.214015	-1.01536	0.587334	8.02695	-0.553688	0.585346	-5.90765	20861	Stfa1
-0.213876	-0.448888	0.0211366	9.96808	-1.88674	0.072388	-4.41195	66414	Ndufa12
-0.213791	-0.519446	0.0918638	5.92115	-1.45011	0.161059	-5.02754	69046	Isca1
-0.213613	-0.351707	-0.0755199	8.16799	-3.20699	0.00404498	-1.91523	56294	Ptpn9
-0.213555	-0.442944	0.0158333	8.74015	-1.9301	0.0665136	-4.34848	56187	Rabggta
-0.213548	-0.519978	0.0928814	6.92597	-1.4448	0.16253	-5.074	18739	Pitpnm1
-0.213404	-0.525797	0.0989886	9.24995	-1.41626	0.170625	-5.10252	59031	Chst12
-0.213326	-0.523807	0.0971553	6.14249	-1.42446	0.168267	-5.10094	67883	Uxs1
-0.213132	-0.429519	0.00325422	5.98953	-2.04203	0.0532487	-4.18428	216766	Gemin5
-0.213049	-0.35077	-0.0753269	7.27401	-3.20714	0.00404352	-1.90731	209131	Snx30
-0.213044	-0.488062	0.0619737	9.23126	-1.60602	0.12245	-4.8497	20361	Sema7a
-0.213	-0.396538	-0.0294623	6.88224	-2.406	0.024919	-3.52391	18108	Nmt2
-0.212942	-0.659381	0.233498	8.53584	-0.988873	0.333418	-5.58848	242584	Dnai4
-0.212916	-0.392839	-0.032992	6.82778	-2.45336	0.0224927	-3.45168	218441	Zfyve16
-0.212853	-0.477421	0.0517162	9.62746	-1.66795	0.10942	-4.77665	225896	Ubxn1
-0.212821	-0.443685	0.018042	8.32429	-1.91118	0.0690234	-4.40188	110175	Ggct
-0.212694	-0.51164	0.0862515	8.71443	-1.47505	0.154291	-5.00316	17476	Mpeg1
-0.212504	-0.512319	0.0873116	5.48767	-1.46945	0.155789	-5.01937	223701	Mrtfa
-0.212493	-0.445152	0.0201665	7.35267	-1.8935	0.0714434	-4.42638	56698	Phax
-0.212453	-0.65042	0.225514	9.23294	-1.00569	0.32544	-5.57626	20720	Serpine2
-0.212318	-0.422469	-0.00216701	9.08701	-2.09458	0.0478762	-4.09256	77573	Vps33a
-0.21225	-0.650871	0.226371	14.4372	-1.00323	0.326597	-5.58031	20194	S100a10
-0.211877	-0.35795	-0.0658042	7.79806	-3.00716	0.00646001	-2.35044	20318	Sdf4
-0.211844	-0.749975	0.326287	6.46843	-0.816151	0.423115	-5.74155	23887	Ggt5
-0.211725	-0.393553	-0.0298976	7.89119	-2.4141	0.0244879	-3.50486	218335	Clptm1l
-0.211725	-0.390365	-0.0330847	9.55209	-2.45717	0.0223075	-3.43747	109900	Asl
-0.211651	-0.742226	0.318924	7.78206	-0.827018	0.417058	-5.73684	66286	Sec11c
-0.211506	-0.740169	0.317158	8.53117	-0.829441	0.415716	-5.69926	12752	Cln3
-0.211308	-0.383219	-0.0393968	10.3653	-2.54832	0.0182751	-3.25936	23999	Twf2
-0.211301	-0.38058	-0.0420222	10.3245	-2.58786	0.0167469	-3.19003	70533	Btf3l4
-0.211106	-0.506209	0.083997	7.2945	-1.48309	0.152156	-5.00615	67426	Coq8a
-0.211043	-0.754341	0.332255	7.43416	-0.805331	0.4292	-5.74708	66853	Pnpla2
-0.210938	-0.448025	0.02615	11.7868	-1.84454	0.0785374	-4.49827	54130	Actr1a
-0.210596	-0.474434	0.0532419	9.54151	-1.65484	0.112077	-4.7952	66589	Ube2v1
-0.210546	-0.514426	0.0933337	8.68839	-1.43644	0.164869	-5.09054	13836	Epha2
-0.210484	-0.432089	0.0111213	8.80389	-1.96916	0.0615854	-4.25159	66271	Tmem126a
-0.210452	-0.513526	0.0926226	9.0069	-1.43961	0.163978	-5.08483	75387	Sirt4
-0.210361	-0.362562	-0.0581595	9.00368	-2.86542	0.00895871	-2.62703	14853	Gspt2
-0.210339	-0.354089	-0.06659	10.7281	-3.03359	0.00607491	-2.27303	331026	Gmppb
-0.210299	-0.493771	0.0731728	8.22827	-1.53805	0.138218	-4.96321	14897	Trip12
-0.210205	-0.388283	-0.0321266	10.1827	-2.44723	0.0227943	-3.43273	66753	Erlec1
-0.209975	-0.486482	0.0665324	7.41269	-1.57436	0.129599	-4.89591	64602	Ireb2
-0.209897	-0.412193	-0.00760063	7.84225	-2.1511	0.0426468	-3.9876	240334	Pcyox1l
-0.209804	-0.363581	-0.0560276	8.51108	-2.82856	0.00974625	-2.70335	226757	Wdr26
-0.209298	-0.396687	-0.0219096	7.6302	-2.3156	0.0302344	-3.69913	12552	Cdh11
-0.209262	-0.391466	-0.027058	8.61844	-2.38108	0.0262909	-3.54176	20222	Sf3a2
-0.209256	-0.362283	-0.056228	8.01375	-2.83498	0.00960464	-2.67929	14431	Gamt
-0.209176	-0.641268	0.222917	6.26292	-1.00364	0.326406	-5.54984	75504	Cfap276
-0.209121	-0.516949	0.098707	11.1447	-1.40842	0.172906	-5.12228	22084	Tsc2
-0.209106	-0.490307	0.0720954	9.98415	-1.54167	0.137338	-4.92785	20684	Sp100
-0.209095	-0.605521	0.187332	9.12999	-1.09351	0.285935	-5.49455	20778	Scarb1
-0.208954	-0.558878	0.14097	8.23683	-1.238	0.228695	-5.32248	231668	Vsig10
-0.208905	-0.585226	0.167416	8.19396	-1.15089	0.262067	-5.34165	26458	Slc27a2
-0.208842	-0.59621	0.178526	5.58033	-1.11773	0.275675	-5.43439	237107	Gnl3l
-0.208695	-0.408382	-0.00900917	7.20239	-2.16674	0.0412935	-3.9674	12662	Chm
-0.208663	-0.440494	0.0231688	7.53296	-1.86601	0.075354	-4.46779	232187	Smyd5
-0.208405	-0.349803	-0.0670068	9.66949	-3.05567	0.00577019	-2.2229	67163	Ccdc47
-0.208361	-0.376354	-0.0403678	9.82918	-2.57138	0.0173686	-3.18006	55989	Nop58
-0.208359	-0.584435	0.167716	7.00006	-1.14863	0.262977	-5.43735	110959	Nudt19
-0.20829	-0.368479	-0.0481012	7.68484	-2.69574	0.0131654	-2.96558	12444	Ccnd2
-0.208063	-0.396832	-0.0192935	10.1503	-2.2851	0.0322511	-3.76265	20068	Rps17
-0.208024	-0.417945	0.00189593	9.11878	-2.05448	0.051929	-4.15113	218490	Btf3
-0.207982	-0.533192	0.117227	6.45283	-1.32588	0.198406	-5.22015	327826	Frs2
-0.207823	-0.577473	0.161827	11.5813	-1.16559	0.256195	-5.40532	70099	Smc4
-0.207718	-0.586159	0.170724	11.2657	-1.13793	0.267322	-5.42604	22370	Vtn
-0.207584	-0.470412	0.0552434	5.52857	-1.63744	0.115686	-4.7905	232536	Mrps35
-0.207446	-0.392701	-0.0221909	9.61733	-2.32154	0.0298554	-3.68816	99045	Mrps26
-0.207429	-0.422228	0.0073712	7.17193	-2.00206	0.0576878	-4.25011	26373	Clcn7
-0.207368	-0.92002	0.505283	4.72767	-0.603264	0.552468	-5.85609	330323	Mindy4
-0.207367	-0.48176	0.0670263	8.03132	-1.56678	0.131359	-4.86745	231871	Daglb
-0.207359	-1.2806	0.865882	11.6366	-0.400561	0.692586	-5.98412	16678	Krt1
-0.207331	-0.404316	-0.010346	8.29966	-2.18209	0.0400032	-3.9215	79044	Mrps34
-0.207267	-0.385479	-0.029054	10.6975	-2.4112	0.0246415	-3.50426	53610	Nono
-0.207234	-0.554066	0.139599	6.96376	-1.23875	0.228422	-5.327	107733	Mrpl41
-0.207054	-0.41435	0.00024122	10.7564	-2.07079	0.0502449	-4.13954	223650	Eppk1
-0.206956	-0.425326	0.0114148	11.9133	-1.96483	0.0621151	-4.31842	19205	Ptbp1
-0.206923	-0.651532	0.237685	7.38929	-0.964882	0.345033	-5.56971	110786	Iglc2
-0.206861	-0.396601	-0.0171206	8.93548	-2.26027	0.0339825	-3.80338	71844	Nup58
-0.206763	-0.503045	0.089518	6.60945	-1.44681	0.161972	-5.0842	11689	Alox5
-0.2066	-0.539394	0.126193	7.48748	-1.28706	0.211378	-5.27409	215210	Tmem120a
-0.206389	-0.723773	0.310995	7.24801	-0.827019	0.417058	-5.71613	66166	S100a14
-0.206385	-0.500952	0.0881825	11.4978	-1.45256	0.160382	-5.07763	18777	Lypla1
-0.206357	-0.502208	0.0894936	5.24055	-1.44607	0.162177	-5.07905	72151	Rfc5
-0.205779	-0.710665	0.299107	7.15485	-0.844986	0.407164	-5.7113	69263	Rfc3
-0.205742	-0.363826	-0.0476573	13.7878	-2.69821	0.0130927	-2.94446	50771	Atp9b
-0.205671	-0.354013	-0.0573294	7.07954	-2.87443	0.00877563	-2.57385	74203	Eif4enif1
-0.205518	-0.373435	-0.0376007	7.54997	-2.53744	0.0187176	-3.28214	68926	Ubap2
-0.205374	-0.412188	0.00144062	13.3276	-2.05876	0.051482	-4.12318	225523	Cep120
-0.205089	-0.417623	0.00744602	9.0959	-2.00057	0.0578593	-4.25495	53611	Vti1a
-0.20495	-0.635789	0.225889	4.86487	-0.986223	0.334688	-5.60065	105689	Mycbp2
-0.20493	-0.547542	0.137682	7.77498	-1.24007	0.227943	-5.3381	70465	Wdr77
-0.204908	-0.373413	-0.0364035	10.028	-2.5211	0.0194018	-3.2955	208263	Tor1aip1
-0.204826	-0.506479	0.096828	7.04803	-1.40772	0.173109	-5.11568	52443	Mrpl48
-0.204632	-0.549302	0.140037	12.2278	-1.23087	0.231296	-5.32316	16854	Lgals3
-0.204563	-0.329092	-0.0800336	8.91644	-3.40563	0.00252253	-1.4838	70450	Unc13d
-0.204507	-0.566893	0.157879	5.94208	-1.16998	0.254458	-5.40842	20184	Uimc1
-0.204237	-0.393857	-0.0146163	7.16852	-2.23301	0.0359812	-3.85305	11789	Apc
-0.204216	-1.57261	1.16418	6.48146	-0.3094	0.759913	-6.02045	20344	Selp
-0.204092	-0.586373	0.17819	7.14697	-1.10684	0.280254	-5.47952	12978	Csf1r
-0.204046	-0.473915	0.0658226	7.71595	-1.56754	0.131182	-4.91092	66887	Lonp2
-0.203901	-0.351407	-0.0563938	8.0254	-2.86582	0.00895058	-2.60696	66384	Srp19
-0.203852	-0.556974	0.14927	8.54033	-1.19683	0.244041	-5.35226	12362	Casp1
-0.203745	-0.366735	-0.0407539	8.22461	-2.59158	0.0166094	-3.16592	15277	Hk2
-0.20367	-0.341982	-0.0653578	10.6192	-3.05287	0.00580791	-2.22509	66141	Ifitm3
-0.203545	-0.546181	0.139091	9.68417	-1.2316	0.23103	-5.31465	14667	Gm2a
-0.203173	-0.645349	0.239002	6.71846	-0.952607	0.351082	-5.61462	269470	Wdr3
-0.202963	-0.440877	0.0349511	8.32667	-1.76864	0.0907422	-4.61786	21885	Tle1
-0.202841	-0.476165	0.0704822	11.254	-1.53858	0.138087	-4.88763	16663	Krt13
-0.202736	-0.391187	-0.0142858	7.76554	-2.23037	0.0361807	-3.85428	76479	Smndc1
-0.202674	-0.500935	0.095588	8.60103	-1.40878	0.172802	-5.10389	28126	Nop16
-0.202654	-0.356778	-0.0485304	10.208	-2.72601	0.0122985	-2.88508	55944	Eif3d
-0.202654	-0.345727	-0.0595806	10.4887	-2.93656	0.0076071	-2.47019	53872	Caprin1
-0.202318	-0.553201	0.148565	7.88544	-1.1954	0.244588	-5.38875	66398	Commd5
-0.202308	-0.441266	0.0366501	7.25025	-1.75523	0.0930603	-4.62829	105348	Golm1
-0.202142	-0.566262	0.161979	8.00529	-1.15094	0.262045	-5.3784	12931	Crlf1
-0.202014	-0.76993	0.365903	8.28019	-0.737459	0.468593	-5.80004	20972	Syngr1
-0.201954	-0.627403	0.223495	6.08133	-0.984117	0.335699	-5.59003	69035	Zdhhc3
-0.201921	-0.847147	0.443305	6.9947	-0.648801	0.523146	-5.83527	67065	Polr3d
-0.201575	-0.432246	0.029096	8.41059	-1.8117	0.0836314	-4.54707	216156	Wdr18
-0.201536	-0.361393	-0.0416798	8.49985	-2.61375	0.0158121	-3.14319	72479	Hsdl2
-0.201304	-0.596715	0.194106	7.02225	-1.05547	0.302599	-5.52982	71310	Tbc1d9
-0.201255	-0.468909	0.0663991	7.43728	-1.55889	0.133215	-4.92714	22791	Dnajc2
-0.201094	-0.336421	-0.0657667	8.45395	-3.08074	0.00544197	-2.1801	19267	Ptpre
-0.201067	-0.460464	0.0583305	5.72382	-1.607	0.122233	-4.80785	68588	Cthrc1
-0.200957	-0.462079	0.0601648	5.87236	-1.59552	0.124784	-4.87316	19651	Rbl2
-0.200776	-0.354808	-0.0467442	7.21811	-2.70236	0.0129711	-2.9484	75901	Dcp1a
-0.200769	-0.474301	0.072764	6.55136	-1.5217	0.142251	-4.96963	21788	Tfpi
-0.200415	-0.468724	0.0678938	7.66712	-1.54859	0.135667	-4.93751	18457	Bloc1s6
-0.200281	-0.399383	-0.00117916	6.80905	-2.08548	0.0487701	-4.09059	18036	Nfkbib
-0.200211	-0.519405	0.118984	7.00554	-1.30039	0.206852	-5.23919	234135	Nsd3
-0.200168	-0.487078	0.0867421	7.49666	-1.44641	0.162083	-5.08091	12364	Casp12
-0.199837	-0.598903	0.199229	6.67153	-1.03818	0.310399	-5.54875	20185	Ncor1
-0.199835	-0.604081	0.204412	6.00736	-1.02486	0.316504	-5.55836	382620	Tmed8
-0.199826	-0.407243	0.00759054	10.0697	-1.99733	0.0582338	-4.24204	22153	Tubb4a
-0.199813	-0.44267	0.0430433	8.29748	-1.70575	0.102056	-4.71904	27681	Snf8
-0.199546	-0.589319	0.190227	14.2442	-1.06139	0.299964	-5.52768	319172	H2ac4
-0.199453	-0.441456	0.0425503	6.52605	-1.70868	0.101504	-4.70489	107035	Fbxo38
-0.199405	-0.464997	0.0661881	6.87121	-1.55654	0.13377	-4.93158	66193	Pithd1
-0.199359	-0.514325	0.115608	7.09795	-1.31224	0.202892	-5.24144	94213	Ddx50
-0.199268	-0.349836	-0.0486993	11.4204	-2.74375	0.0118158	-2.86025	53382	Txnl1
-0.199199	-0.381728	-0.0166703	10.7103	-2.26255	0.0338203	-3.79855	21762	Psmd2
-0.199183	-0.425205	0.0268397	14.3955	-1.82702	0.0812207	-4.52533	67896	Ccdc80
-0.199083	-0.468942	0.0707765	9.40087	-1.52946	0.140324	-4.97135	94092	Trim16
-0.198987	-0.568754	0.170779	7.23809	-1.11568	0.276531	-5.45628	14245	Lpin1
-0.198714	-0.367725	-0.029704	8.51184	-2.43758	0.023276	-3.46024	70093	Ube2q1
-0.198711	-0.645536	0.248114	7.63151	-0.921991	0.36648	-5.55071	74718	Snx16
-0.198599	-0.375793	-0.0214046	11.7264	-2.32364	0.0297226	-3.68313	59025	Usp14
-0.19848	-0.982773	0.585813	6.73274	-0.524663	0.605035	-5.89743	56405	Dusp14
-0.198393	-0.400718	0.00393175	7.19339	-2.03292	0.0542328	-4.16176	69024	Snx15
-0.198279	-0.429942	0.0333841	9.10553	-1.77444	0.0897542	-4.60834	234549	Heatr3
-0.19819	-0.367792	-0.0285884	7.81887	-2.42267	0.0240389	-3.49252	216001	Micu1
-0.197989	-0.457117	0.0611393	8.66028	-1.58405	0.127375	-4.89649	50911	Exosc9
-0.197986	-0.548616	0.152645	7.52796	-1.17065	0.254196	-5.40672	18574	Pde1b
-0.197952	-0.732763	0.336859	6.47104	-0.767364	0.450978	-5.77191	18604	Pdk2
-0.197915	-0.623491	0.227661	10.0851	-0.964148	0.345393	-5.59044	19354	Rac2
-0.197893	-0.346116	-0.0496705	8.98409	-2.76795	0.0111864	-2.82273	140579	Elmo2
-0.197825	-0.314966	-0.0806837	8.33787	-3.50117	0.002006	-1.2825	22763	Zfr
-0.197756	-0.369827	-0.025685	9.34689	-2.38267	0.0262015	-3.5668	16561	Kif1b
-0.197675	-0.454797	0.0594466	6.70381	-1.59388	0.125151	-4.83882	66867	Hmg20a
-0.19767	-0.466039	0.0706995	7.41088	-1.52704	0.140923	-4.97591	70028	Dop1b
-0.197637	-0.537178	0.141905	8.10702	-1.20675	0.240275	-5.37612	21843	Tial1
-0.197605	-0.47284	0.0776291	8.86277	-1.48846	0.150746	-5.00337	14201	Fhl3
-0.197522	-0.337661	-0.0573832	9.03247	-2.92213	0.00786448	-2.50699	75914	Exoc6b
-0.197494	-0.421588	0.0265996	10.3838	-1.82712	0.0812047	-4.51129	68349	Ndufs3
-0.197442	-0.392974	-0.00190954	10.4998	-2.09345	0.0479866	-4.06661	20401	Sh3bp1
-0.197234	-0.469939	0.0754704	6.39875	-1.49945	0.147893	-4.99755	233805	Dcun1d3
-0.197196	-0.364608	-0.0297844	8.66747	-2.44205	0.0230515	-3.47075	17909	Myo10
-0.197174	-0.400974	0.00662594	9.32892	-2.0058	0.0572587	-4.22803	109934	Abr
-0.197113	-0.560429	0.166203	8.47764	-1.12479	0.272733	-5.4219	12338	Capn6
-0.19709	-0.504117	0.109937	8.02517	-1.33085	0.196792	-5.22847	71720	Osbpl3
-0.197046	-0.700939	0.306847	12.6574	-0.81072	0.426162	-5.73561	12721	Coro1a
-0.196826	-0.496549	0.102897	10.3369	-1.36146	0.187074	-5.16963	17159	Man2b1
-0.196819	-0.54244	0.148802	7.80924	-1.18062	0.250293	-5.36333	329015	Atg2a
-0.196806	-0.398651	0.00503824	8.55818	-2.02145	0.0554939	-4.19868	228005	Ppig
-0.196688	-0.723537	0.33016	6.32197	-0.773989	0.44713	-5.77056	72972	Ccser2
-0.196567	-0.536295	0.143161	6.26505	-1.19956	0.243	-5.37344	24017	Rnf13
-0.196531	-0.429803	0.0367409	9.18773	-1.74667	0.094566	-4.62011	100206	Adprs
-0.196494	-0.474059	0.0810699	8.04425	-1.46767	0.156268	-5.01984	66039	Tmem254
-0.196492	-0.380156	-0.0128279	7.48232	-2.21801	0.0371265	-3.86395	100121	Tdrd7
-0.196375	-0.641689	0.248939	6.12819	-0.914242	0.370447	-5.65635	94179	Krt23
-0.196202	-0.35887	-0.0335328	10.4058	-2.50058	0.0202936	-3.33043	67103	Ptgr1
-0.196194	-0.458984	0.0665967	7.26382	-1.54781	0.135855	-4.945	16647	Kpna2
-0.196176	-0.438127	0.0457757	6.72619	-1.68097	0.106835	-4.75481	329908	Usp24
-0.195846	-0.845849	0.454157	6.20925	-0.624658	0.538585	-5.88168	80915	Dusp12
-0.195815	-0.538841	0.147212	12.2797	-1.18348	0.249182	-5.37168	12870	Cp
-0.195792	-0.331766	-0.0598185	9.60329	-2.98526	0.00679675	-2.38243	229900	Gbp7
-0.195716	-0.487705	0.0962736	10.9137	-1.38963	0.178467	-5.14326	11898	Ass1
-0.195604	-0.519923	0.128715	7.3523	-1.2504	0.22422	-5.27231	66078	Tsen34
-0.195447	-0.604361	0.213467	7.15514	-0.990919	0.33244	-5.57783	70930	Nol8
-0.195325	-0.316833	-0.0738157	9.63047	-3.33266	0.00300245	-1.6224	76577	Faf2
-0.195321	-0.346882	-0.0437604	10.6085	-2.6718	0.0138915	-3.0231	68473	Mob1b
-0.19525	-0.652107	0.261606	8.67519	-0.886041	0.385126	-5.685	20725	Serpinb8
-0.195158	-0.692818	0.302502	7.90411	-0.813011	0.424875	-5.73966	432486	Gnptab
-0.195111	-0.519873	0.129651	10.1407	-1.24554	0.225963	-5.32791	11676	Aldoc
-0.194985	-0.391199	0.00122867	9.76019	-2.06022	0.0513305	-4.13308	71653	Shtn1
-0.194895	-0.505598	0.115808	10.0718	-1.30046	0.206828	-5.26456	433375	Creg1
-0.194737	-0.439167	0.0496938	8.13604	-1.65171	0.112718	-4.76261	19122	Prnp
-0.194732	-0.371224	-0.0182394	7.78711	-2.28746	0.032091	-3.7544	70579	Zc3h11a
-0.194697	-0.614131	0.224736	6.5405	-0.962362	0.34627	-5.60039	98496	Pid1
-0.194579	-0.440359	0.0512002	7.00809	-1.64132	0.114872	-4.79132	75659	Wdr54
-0.194378	-0.397852	0.00909644	8.58189	-1.98052	0.0602139	-4.24531	67106	Zbtb8os
-0.194115	-0.428102	0.0398709	8.1845	-1.71993	0.0994052	-4.70098	72075	Ogfr
-0.194098	-1.6451	1.2569	8.21575	-0.277329	0.784102	-6.03036	20278	Scnn1g
-0.194067	-0.351652	-0.0364808	6.95961	-2.55315	0.0180818	-3.21346	97484	Cog8
-0.193989	-0.529894	0.141916	5.88617	-1.1973	0.243862	-5.29127	11722	Amy1
-0.193982	-0.356997	-0.0309667	10.2582	-2.46703	0.0218341	-3.40518	54138	Atxn10
-0.193913	-0.457193	0.0693679	9.38939	-1.52697	0.140941	-4.93984	83768	Dpp7
-0.193831	-0.507569	0.119907	8.2789	-1.28085	0.213511	-5.27939	22351	Vill
-0.193525	-0.331369	-0.0556803	9.25689	-2.91065	0.00807515	-2.52266	56354	Dnajc7
-0.193234	-0.380387	-0.00608085	6.60445	-2.14056	0.0435805	-4.00499	67515	Ttc33
-0.193153	-0.46329	0.0769845	7.588	-1.48238	0.152346	-4.99282	13178	Dck
-0.193144	-0.353815	-0.0324738	9.59298	-2.49223	0.0206674	-3.33	53421	Sec61a1
-0.193117	-0.433483	0.0472486	7.27698	-1.66568	0.109877	-4.77601	29857	Mapk12
-0.193093	-0.898772	0.512586	5.3985	-0.567285	0.576232	-5.90289	15260	Hira
-0.193089	-0.309596	-0.0765807	11.1144	-3.43592	0.00234606	-1.4288	20334	Sec23a
-0.193084	-0.512728	0.126559	6.43072	-1.25234	0.223523	-5.29992	13143	Dapk2
-0.192999	-0.457678	0.0716807	8.09748	-1.51174	0.144755	-4.97569	67088	Cand2
-0.192948	-0.62886	0.242964	9.9427	-0.917664	0.368691	-5.62875	20717	Serpina3m
-0.19275	-0.472996	0.0874954	7.5277	-1.42593	0.167847	-5.07969	69076	Triap1
-0.192633	-0.513287	0.128021	8.55594	-1.24548	0.225986	-5.33022	12048	Bcl2l1
-0.192527	-0.487538	0.102484	9.00251	-1.35299	0.189723	-5.19323	55951	Mpc1
-0.192346	-0.415541	0.0308492	7.39637	-1.78665	0.0877061	-4.59747	243771	Parp12
-0.192289	-0.667732	0.283155	7.22638	-0.838488	0.410725	-5.71319	26377	Dapp1
-0.192256	-0.361589	-0.0229232	8.80874	-2.35386	0.027869	-3.62217	19826	Rnps1
-0.192167	-0.394807	0.0104735	7.21305	-1.96605	0.0619657	-4.2974	103733	Tubg1
-0.19216	-0.31224	-0.0720796	9.29376	-3.31767	0.0031115	-1.67151	229003	Helz2
-0.192053	-0.40323	0.0191237	11.5504	-1.88546	0.0725688	-4.4412	18148	Npm1
-0.192012	-0.415818	0.0317936	8.72379	-1.77869	0.0890377	-4.5859	68845	Pih1d1
-0.191983	-0.432166	0.0482002	7.31024	-1.65715	0.111604	-4.76685	30931	Tor1a
-0.19187	-0.397154	0.0134131	6.86672	-1.93774	0.0655232	-4.33792	14673	Gna12
-0.191846	-0.561007	0.177316	7.17296	-1.0774	0.292909	-5.5139	21841	Tia1
-0.191784	-0.439905	0.0563358	6.38398	-1.60248	0.123232	-4.85768	56321	Aatf
-0.191579	-0.981868	0.59871	6.86183	-0.502578	0.620227	-5.93419	114663	Impa2
-0.191545	-0.74481	0.361719	8.55213	-0.717763	0.480415	-5.78754	66722	Spag16
-0.191167	-0.461889	0.0795538	7.11243	-1.46397	0.157266	-5.0309	24018	Rngtt
-0.191086	-0.421999	0.0398276	6.98449	-1.71562	0.100205	-4.6623	66070	Cwc15
-0.191062	-0.343936	-0.0381881	8.92307	-2.59109	0.0166275	-3.17294	72572	Spats2
-0.19098	-0.343132	-0.0388269	12.7779	-2.60225	0.0162212	-3.14589	276770	Eif5a
-0.190907	-0.525988	0.144174	10.0471	-1.18118	0.250076	-5.36558	19063	Ppt1
-0.190906	-0.351826	-0.0299863	7.53717	-2.45953	0.0221933	-3.43225	16150	Ikbkb
-0.1907	-0.736797	0.355396	4.80879	-0.723975	0.476668	-5.79237	192976	Lrrc75a
-0.190575	-0.322558	-0.0585912	7.79514	-2.99356	0.00666722	-2.37847	59008	Anapc5
-0.190529	-0.528113	0.147055	7.73421	-1.17009	0.254414	-5.38445	545030	Wdfy4
-0.190499	-0.401527	0.020528	8.1674	-1.87153	0.0745544	-4.46844	229285	Spart
-0.190492	-0.31097	-0.070015	10.9994	-3.27804	0.00341878	-1.76503	11855	Arhgap5
-0.190434	-0.489848	0.108981	7.75937	-1.3186	0.200791	-5.23979	69912	Nup43
-0.190317	-0.368264	-0.0123703	8.67637	-2.21733	0.037179	-3.8741	67899	Cmc1
-0.190203	-0.461407	0.081001	6.8365	-1.454	0.159988	-5.02959	20510	Slc1a1
-0.190188	-0.664836	0.284459	7.28723	-0.830721	0.415007	-5.73189	16822	Lcp2
-0.190177	-0.89215	0.511796	7.0232	-0.561668	0.579989	-5.91731	71340	Riok1
-0.189919	-0.465174	0.085336	8.08486	-1.43046	0.166559	-5.09594	100336	Ppp1r8
-0.189862	-0.323817	-0.0559075	13.7321	-2.93848	0.00757344	-2.45731	110082	Dnah5
-0.189818	-0.31554	-0.0640958	12.2112	-3.13017	0.004847	-2.08802	11836	Araf
-0.189764	-0.353389	-0.0261387	9.57353	-2.40439	0.0250057	-3.54059	110119	Mpi
-0.189715	-0.324018	-0.0554132	10.9274	-2.92861	0.00774784	-2.47977	20115	Rps7
-0.189548	-0.506821	0.127725	9.10008	-1.23859	0.228478	-5.31364	54208	Arl6ip1
-0.189376	-0.683094	0.304342	9.35845	-0.795222	0.434934	-5.76317	105501	Abhd4
-0.189301	-0.533972	0.155371	7.90741	-1.13865	0.267031	-5.43631	226744	Cnst
-0.189239	-0.342115	-0.0363633	10.5221	-2.56634	0.0175631	-3.20399	67951	Tubb6
-0.189232	-0.493177	0.114713	8.22332	-1.29075	0.210118	-5.27418	66830	Nacc1
-0.189231	-0.512288	0.133825	11.5826	-1.21438	0.237405	-5.28277	75706	Krt24
-0.189162	-0.350558	-0.0277657	7.51096	-2.42987	0.0236677	-3.46855	69834	Rab43
-0.189066	-0.471582	0.0934503	6.308	-1.38743	0.179129	-5.11401	64010	Sav1
-0.188916	-0.330583	-0.0472499	8.04991	-2.76468	0.0112696	-2.83799	76425	Gid8
-0.188858	-0.795177	0.417462	7.78376	-0.645765	0.525074	-5.86328	69257	Elf2
-0.188728	-0.564331	0.186875	7.85496	-1.04172	0.308793	-5.52531	54445	Unc93b1
-0.188712	-0.376223	-0.00120054	10.0009	-2.08648	0.0486716	-4.0902	78885	Coro7
-0.188623	-0.400179	0.0229343	13.3274	-1.84845	0.0779482	-4.48101	12842	Col1a1
-0.188579	-0.365686	-0.0114733	10.9864	-2.20751	0.037947	-3.87241	69878	Snrpf
-0.188557	-0.304275	-0.0728384	9.6053	-3.37817	0.00269361	-1.54964	14852	Gspt1
-0.188539	-0.718221	0.341142	5.32534	-0.737954	0.468298	-5.78524	67269	Agtpbp1
-0.188471	-0.394654	0.0177112	6.58067	-1.89511	0.0712197	-4.4018	73419	Armt1
-0.188354	-0.424135	0.0474282	6.83925	-1.65617	0.111804	-4.78153	101861	Ints4
-0.188307	-0.418008	0.0413948	8.55327	-1.69959	0.103228	-4.71714	107939	Pom121
-0.188128	-0.832596	0.45634	6.6067	-0.605193	0.551209	-5.85653	12579	Cdkn2b
-0.188057	-0.453094	0.0769799	8.05792	-1.47104	0.155361	-5.00783	12042	Bcl10
-0.187882	-0.962383	0.586618	12.0844	-0.502928	0.619985	-5.87463	22139	Ttr
-0.187809	-0.492198	0.116579	11.1814	-1.27918	0.214089	-5.26785	105372	Utp15
-0.187785	-0.38723	0.0116597	8.26248	-1.952	0.0637091	-4.3329	67128	Ube2g1
-0.187556	-0.516526	0.141413	6.38333	-1.182	0.249754	-5.38859	58800	Trpm7
-0.187458	-0.441947	0.067031	7.13515	-1.52713	0.140899	-4.95817	108958	Miga2
-0.187277	-0.322337	-0.0522173	12.5957	-2.87475	0.00876913	-2.61072	12336	Capns1
-0.18727	-0.500103	0.125563	9.8696	-1.24107	0.227578	-5.32161	59287	Ncstn
-0.187178	-0.676126	0.301769	8.8729	-0.793661	0.435823	-5.76454	14790	Grcc10
-0.187127	-0.390884	0.0166299	8.60456	-1.904	0.0699982	-4.37572	216440	Os9
-0.187059	-0.338037	-0.0360822	7.60405	-2.56868	0.0174726	-3.22746	52563	Cdc23
-0.187045	-0.498144	0.124053	8.60659	-1.2465	0.225619	-5.3231	234673	Ces2e
-0.186829	-0.338553	-0.0351052	9.69794	-2.55289	0.0180918	-3.25881	14479	Usp15
-0.186777	-0.372768	-0.000785064	8.00896	-2.08195	0.0491207	-4.11833	433702	Ncbp1
-0.186618	-0.416342	0.0431058	6.39792	-1.68418	0.106205	-4.70903	320717	Pptc7
-0.186537	-0.729794	0.356721	13.445	-0.711869	0.483986	-5.80172	20701	Serpina1b
-0.186511	-0.650472	0.27745	6.28853	-0.833422	0.413515	-5.73217	67023	Use1
-0.186186	-0.509646	0.137275	7.14922	-1.19335	0.245374	-5.37085	20220	Sap18
-0.186072	-0.479302	0.107158	8.55849	-1.31557	0.201789	-5.24931	66208	Nenf
-0.185994	-0.300596	-0.0713915	5.69048	-3.36471	0.00278161	-1.58053	67439	Xab2
-0.18584	-0.380227	0.00854741	14.673	-1.98204	0.0600322	-4.26004	13806	Eno1
-0.185736	-0.42095	0.0494785	10.6801	-1.63709	0.115758	-4.77109	108101	Fermt3
-0.185617	-0.778875	0.407641	5.52417	-0.648658	0.523236	-5.86386	67619	Nob1
-0.185554	-0.385187	0.0140797	8.88015	-1.92699	0.0669215	-4.35729	210146	Irgq
-0.185529	-0.433639	0.0625816	8.33351	-1.55027	0.135264	-4.88199	21780	Tfam
-0.185518	-0.427516	0.0564789	8.4843	-1.58935	0.126172	-4.85012	66174	Nudt14
-0.185489	-0.318616	-0.0523628	8.03835	-2.88866	0.00849373	-2.57289	432940	Otulin
-0.185478	-0.342097	-0.0288594	8.19006	-2.45522	0.0224019	-3.41971	17216	Mcm2
-0.18546	-0.323736	-0.0471848	11.5284	-2.78066	0.0108686	-2.80052	11844	Arf5
-0.185315	-0.345366	-0.0252649	10.0502	-2.40047	0.0252177	-3.5396	16341	Eif3e
-0.185209	-0.351656	-0.0187609	8.93977	-2.30688	0.0307989	-3.72174	76438	Rftn1
-0.185073	-0.454796	0.0846487	7.88991	-1.42256	0.168813	-5.10003	234730	Fcsk
-0.184971	-0.590452	0.220511	6.76964	-0.945745	0.354495	-5.62519	74498	Gorasp1
-0.184896	-0.585784	0.215992	8.60395	-0.956195	0.349307	-5.59872	56700	Glmp
-0.184891	-0.293851	-0.0759317	8.12642	-3.51798	0.00192654	-1.25816	545389	Cep170
-0.184759	-0.434695	0.0651775	6.46581	-1.53256	0.139561	-4.9479	237928	Phospho1
-0.184582	-0.309747	-0.0594173	10.4714	-3.05738	0.0057472	-2.24562	54161	Copg1
-0.184277	-0.323093	-0.0454612	10.287	-2.75216	0.0115933	-2.85749	234699	Edc4
-0.184233	-0.506461	0.137994	4.68378	-1.18535	0.248454	-5.32045	67936	Wdr55
-0.184165	-0.400965	0.0326339	8.22869	-1.76113	0.0920332	-4.62571	327814	Ppfia2
-0.18414	-0.60528	0.236999	6.35141	-0.906493	0.374443	-5.64661	68828	Sync
-0.184106	-0.77871	0.410498	8.15695	-0.641922	0.52752	-5.86977	66425	Pcp4l1
-0.183941	-0.410355	0.0424721	8.78483	-1.6843	0.106182	-4.73516	59041	Stk25
-0.183896	-0.366402	-0.00138888	9.84524	-2.08898	0.0484247	-4.09005	17534	Mrc2
-0.18379	-0.392469	0.0248895	5.21184	-1.82593	0.0813895	-4.53046	13433	Dnmt1
-0.183774	-0.823951	0.456403	6.26935	-0.595149	0.557783	-5.83777	11781	Ap4m1
-0.183745	-0.327575	-0.0399155	8.17928	-2.64856	0.0146327	-3.0675	237500	Tmtc3
-0.183678	-0.386714	0.0193573	7.73272	-1.87555	0.0739771	-4.45295	83486	Rbm5
-0.183573	-0.508288	0.141142	8.94562	-1.17206	0.253642	-5.41097	68169	Ndnf
-0.183439	-0.355922	-0.0109558	7.22403	-2.20489	0.0381545	-3.87914	56715	Rabgef1
-0.183324	-0.339417	-0.0272305	10.1862	-2.43488	0.0234125	-3.47731	66882	Bzw1
-0.183278	-0.46368	0.0971233	7.39491	-1.3551	0.189061	-5.19932	71617	Armh3
-0.183152	-0.314721	-0.0515824	11.4655	-2.88601	0.00854551	-2.5655	12505	Cd44
-0.182708	-0.567073	0.201657	8.05289	-0.985498	0.335035	-5.59893	56532	Ripk3
-0.182702	-0.376244	0.0108395	7.1719	-1.95709	0.0630725	-4.31987	99152	Anapc2
-0.18257	-0.38553	0.0203893	7.46326	-1.86493	0.0755116	-4.47041	18983	Cnot7
-0.182539	-0.314814	-0.0502635	7.89988	-2.861	0.0090498	-2.59635	76014	Zc3h18
-0.182426	-0.423734	0.0588825	12.2478	-1.56731	0.131234	-4.92283	11867	Arpc1b
-0.182365	-0.331946	-0.0327843	7.33987	-2.5276	0.019127	-3.27708	64451	Dip2a
-0.182352	-0.529396	0.164691	10.3544	-1.08936	0.287722	-5.50174	68011	Snrpg
-0.182301	-0.422348	0.0577468	6.53666	-1.57447	0.129573	-4.90022	68090	Yif1a
-0.182246	-0.49646	0.131968	8.19818	-1.20247	0.241893	-5.37821	104130	Ndufb11
-0.182119	-0.383631	0.0193932	8.87448	-1.87368	0.0742444	-4.43792	12421	Rb1cc1
-0.182081	-0.467578	0.103417	6.1251	-1.32222	0.199604	-5.24028	74287	Kcmf1
-0.182068	-0.467476	0.103341	6.53778	-1.32254	0.199499	-5.21036	12534	Cdk1
-0.182056	-0.40081	0.036699	10.3105	-1.7254	0.0983996	-4.67465	17533	Mrc1
-0.18199	-0.395273	0.0312936	6.72222	-1.76902	0.0906773	-4.61074	319278	Shfl
-0.181905	-0.487516	0.123707	9.02332	-1.234	0.23015	-5.34534	26426	Nubp2
-0.181761	-0.492196	0.128673	7.65824	-1.21387	0.237596	-5.36813	106869	Tnfaip8
-0.181733	-0.396197	0.0327304	6.73168	-1.7568	0.0927856	-4.61662	230734	Yrdc
-0.181625	-0.614688	0.251438	11.9518	-0.869494	0.393913	-5.59993	224805	Aars2
-0.181591	-0.522594	0.159412	6.3672	-1.10402	0.281447	-5.486	107566	Arl2bp
-0.181581	-0.419065	0.0559039	7.9287	-1.58517	0.127119	-4.89295	66615	Atg4b
-0.181508	-0.456422	0.0934058	6.87721	-1.3688	0.1848	-5.17177	239985	Arid1b
-0.18128	-0.571198	0.208637	7.90072	-0.963874	0.345527	-5.61789	66230	Mrps28
-0.181231	-0.344343	-0.0181177	10.1844	-2.30348	0.0310214	-3.68338	14057	Sfxn1
-0.181174	-0.356427	-0.00592166	7.47675	-2.14326	0.0433402	-4.00801	117197	Bloc1s4
-0.181114	-0.686332	0.324104	7.87227	-0.743216	0.465171	-5.80072	110075	Bmp3
-0.180968	-0.767155	0.405219	13.1722	-0.640041	0.528719	-5.84937	16644	Kng1
-0.180743	-0.50733	0.145845	9.38312	-1.14737	0.263486	-5.41356	234779	Plcg2
-0.18068	-0.396311	0.0349514	9.21936	-1.73716	0.0962635	-4.66517	66251	Arfgap3
-0.180554	-0.516041	0.154932	6.0588	-1.11577	0.276494	-5.44139	83964	Jam3
-0.180409	-0.3168	-0.0440181	12.6519	-2.7423	0.0118547	-2.86562	20103	Rps5
-0.180023	-0.492066	0.132021	7.48849	-1.19606	0.244334	-5.30549	104394	E2f4
-0.179941	-0.297597	-0.0622845	8.68028	-3.17071	0.00440627	-1.9911	12571	Cdk6
-0.179722	-0.720589	0.361146	9.47906	-0.688894	0.498052	-5.84022	54397	Ppt2
-0.179709	-0.346623	-0.0127956	7.91447	-2.23214	0.0360471	-3.84349	19085	Prkar1b
-0.179644	-0.381925	0.0226374	11.2623	-1.84119	0.0790437	-4.51559	20810	Srm
-0.179357	-0.492368	0.133655	10.8028	-1.18795	0.247449	-5.39361	108075	Ltbp4
-0.17934	-0.51429	0.15561	8.84952	-1.11004	0.278901	-5.46392	58809	Rnase4
-0.179303	-0.577592	0.218987	7.77001	-0.933318	0.360731	-5.64613	319845	Bbs9
-0.179286	-0.298395	-0.0601779	7.69261	-3.12066	0.00495633	-2.07279	69920	Polr2i
-0.179266	-0.382037	0.0235049	8.64523	-1.83288	0.0803136	-4.47113	81840	Sorcs2
-0.179248	-0.423807	0.0653103	6.37052	-1.51955	0.142788	-4.95351	213988	Tnrc6b
-0.179234	-0.423936	0.0654671	6.83788	-1.51854	0.14304	-4.98301	16210	Impact
-0.179207	-0.510883	0.152468	9.57823	-1.12017	0.274655	-5.45553	66212	Sec61b
-0.179187	-0.308626	-0.0497485	8.64924	-2.87002	0.0088648	-2.62227	108903	Tbcd
-0.179029	-0.34286	-0.0151985	9.03064	-2.26553	0.0336087	-3.79774	93687	Csnk1a1
-0.178958	-0.496588	0.138672	7.74493	-1.16808	0.25521	-5.41091	16151	Ikbkg
-0.178797	-0.417457	0.0598625	11.1718	-1.55319	0.134568	-4.90909	11428	Aco1
-0.178754	-0.385757	0.0282501	7.26213	-1.79027	0.0871071	-4.56889	75339	Mphosph8
-0.178326	-0.483236	0.126585	5.61876	-1.2125	0.238109	-5.35111	102607	Snx19
-0.178168	-0.412461	0.0561251	10.1175	-1.57657	0.129089	-4.89965	193813	Mcfd2
-0.178124	-0.639174	0.282927	7.71204	-0.800967	0.431669	-5.75929	24058	Sigirr
-0.178058	-0.363404	0.00728826	9.46637	-1.99168	0.058893	-4.25742	83409	Lamtor2
-0.177998	-0.320098	-0.0358982	8.81536	-2.59695	0.0164131	-3.17312	16594	Klc2
-0.177886	-0.406745	0.0509724	9.13851	-1.61145	0.121258	-4.85128	107029	Me2
-0.177771	-0.395873	0.0403319	10.2758	-1.68982	0.105106	-4.74487	70231	Gorasp2
-0.177645	-0.305226	-0.050065	7.40533	-2.88677	0.0085307	-2.59249	192897	Itgb4
-0.177623	-0.447957	0.0927118	8.1406	-1.36219	0.186846	-5.19276	227446	Relch
-0.177559	-0.422257	0.0671398	6.90617	-1.50436	0.146631	-4.9502	18203	Ntan1
-0.177557	-0.54397	0.188857	11.9515	-1.00463	0.325936	-5.53097	17836	Mug1
-0.177545	-0.350444	-0.00464617	8.08455	-2.12892	0.0446346	-4.03346	207304	Hectd1
-0.177527	-0.316378	-0.0386766	7.31467	-2.65069	0.0145631	-3.04189	27364	Srr
-0.177442	-0.463721	0.108837	8.07944	-1.28502	0.212077	-5.26959	66226	Trappc2
-0.177421	-0.325273	-0.0295679	7.54583	-2.48781	0.0208678	-3.35372	55963	Slc1a4
-0.177368	-0.329062	-0.0256733	7.15278	-2.42408	0.0239656	-3.50205	81004	Tbl1xr1
-0.177269	-0.358986	0.00444723	6.44824	-2.02247	0.0553817	-4.20971	224273	Crybg3
-0.177219	-0.346773	-0.00766634	8.44566	-2.16694	0.0412762	-3.95452	380752	Eipr1
-0.177215	-0.386302	0.031872	10.7147	-1.75718	0.0927202	-4.62295	66058	Tmem176a
-0.177212	-0.514571	0.160148	7.45469	-1.08903	0.28786	-5.47091	16706	Ksr1
-0.177153	-0.336077	-0.0182297	7.47164	-2.31102	0.0305302	-3.70675	66440	Cdc26
-0.17713	-0.526218	0.171957	6.45832	-1.05196	0.304171	-5.52451	260302	Gga3
-0.177122	-0.313823	-0.0404217	10.2929	-2.68624	0.0134493	-2.97282	75221	Dpp3
-0.177117	-0.289837	-0.0643971	10.8188	-3.25763	0.0035883	-1.8146	104303	Arl1
-0.177075	-0.450933	0.0967836	9.91755	-1.34052	0.193681	-5.11648	21922	Clec3b
-0.177045	-0.433528	0.0794376	9.53306	-1.43109	0.166379	-5.07358	16773	Lama2
-0.176901	-0.332306	-0.0214946	10.4141	-2.35995	0.0275084	-3.61225	70248	Dazap1
-0.176748	-0.296648	-0.0568481	9.74336	-3.05617	0.0057634	-2.24701	20336	Exoc4
-0.176659	-0.369871	0.0165536	6.33631	-1.89558	0.0711552	-4.37933	21406	Tcf12
-0.176621	-0.414541	0.0612984	8.25057	-1.53906	0.137972	-4.94267	228769	Psmf1
-0.176574	-0.415395	0.0622466	7.30286	-1.53284	0.139492	-4.94788	382253	Cdkl5
-0.17647	-0.509966	0.157025	11.5208	-1.09704	0.284421	-5.49011	22070	Tpt1
-0.176431	-0.481961	0.129098	8.03146	-1.19719	0.243902	-5.3679	27999	Fam3c
-0.176354	-0.545236	0.192528	9.83935	-0.991151	0.332329	-5.58948	74617	Scpep1
-0.176299	-0.473172	0.120573	7.96765	-1.23119	0.231182	-5.29022	235626	Setd2
-0.176256	-0.332884	-0.0196277	7.14902	-2.333	0.0291365	-3.66867	78913	Ltn1
-0.176155	-0.341154	-0.0111548	9.35036	-2.21336	0.0374875	-3.84086	17175	Masp2
-0.175969	-0.510095	0.158156	6.57687	-1.09187	0.28664	-5.48585	98956	Nat10
-0.175924	-0.299125	-0.0527223	7.11294	-2.9604	0.00719943	-2.42797	68556	Uckl1
-0.175818	-0.384938	0.0333026	9.71836	-1.74304	0.0952102	-4.64681	18145	Npc1
-0.175679	-0.566211	0.214852	7.50275	-0.932625	0.361081	-5.60962	243983	Zdhhc13
-0.175633	-0.412955	0.0616883	8.9349	-1.53431	0.139133	-4.96791	320473	Heatr5b
-0.175542	-0.618735	0.267652	9.44392	-0.821162	0.420315	-5.74281	140474	Muc4
-0.175376	-0.353745	0.0029931	9.05732	-2.03841	0.0536368	-4.18065	66246	Osgep
-0.175323	-0.497597	0.146951	8.97619	-1.12786	0.271462	-5.41076	16180	Il1rap
-0.175129	-0.402593	0.0523351	9.94945	-1.5962	0.124631	-4.83849	108014	Srsf9
-0.175047	-0.343418	-0.0066759	9.12606	-2.15541	0.0422701	-3.98591	72117	Naa50
-0.17501	-0.34585	-0.00416991	8.46081	-2.12381	0.0451041	-4.01928	53317	Plrg1
-0.17492	-0.581816	0.231976	7.65859	-0.891248	0.382387	-5.6792	22209	Ube2a
-0.174868	-0.373037	0.0233015	6.31151	-1.82943	0.0808465	-4.51886	107829	Thoc5
-0.174729	-0.407078	0.0576188	7.41803	-1.55908	0.133169	-4.92686	30935	Tor3a
-0.174562	-0.407764	0.0586406	10.7936	-1.55188	0.13488	-4.94123	270058	Map1s
-0.174561	-0.485053	0.13593	7.0008	-1.16558	0.2562	-5.41101	20349	Sema3e
-0.174546	-0.299836	-0.0492553	7.69979	-2.88824	0.00850193	-2.54243	15199	Hebp1
-0.174471	-0.389651	0.0407095	8.92912	-1.68098	0.106833	-4.74485	26396	Map2k2
-0.174437	-0.455317	0.106443	7.80518	-1.28754	0.211215	-5.27737	208715	Hmgcs1
-0.174381	-0.310105	-0.0386575	9.42956	-2.6637	0.0141457	-3.03665	97387	Strn4
-0.174322	-0.386678	0.0380336	6.97638	-1.70189	0.10279	-4.72222	225432	Rbm27
-0.17416	-0.435402	0.0870823	6.02684	-1.38212	0.180731	-5.11496	26419	Mapk8
-0.174024	-0.374924	0.0268755	8.98406	-1.79586	0.0861888	-4.58213	105298	Epdr1
-0.173968	-0.330139	-0.0177982	8.31717	-2.30948	0.0306298	-3.6826	433956	Dnaaf5
-0.173812	-0.45788	0.110256	10.0547	-1.26853	0.217796	-5.30551	16859	Lgals9
-0.173807	-0.331156	-0.0164572	8.87993	-2.29004	0.0319164	-3.74635	71586	Ifih1
-0.173791	-0.576767	0.229184	8.22212	-0.89411	0.380887	-5.68494	76809	Bri3bp
-0.173779	-0.355928	0.00837039	8.39011	-1.97793	0.0605239	-4.27172	67811	Poldip2
-0.173757	-0.477558	0.130044	6.79155	-1.18576	0.248299	-5.39941	225164	Mib1
-0.173698	-0.402728	0.0553315	6.75964	-1.57234	0.130066	-4.8526	56709	Dnajb12
-0.173673	-1.12686	0.779512	6.96738	-0.377744	0.70922	-5.9971	100210	Gpn2
-0.173592	-0.471616	0.124432	7.47132	-1.20759	0.239956	-5.3721	66420	Polr2e
-0.173516	-0.360014	0.0129814	10.8908	-1.9289	0.0666712	-4.37671	59029	Psmd14
-0.173509	-0.332265	-0.0147521	11.7894	-2.26585	0.0335861	-3.75401	217734	Pomt2
-0.173438	-0.387271	0.0403952	7.86594	-1.68156	0.10672	-4.7545	110606	Fntb
-0.173383	-0.431281	0.0845153	9.27607	-1.3938	0.177223	-5.15319	19069	Nup88
-0.173322	-0.66961	0.322966	7.61524	-0.72404	0.476629	-5.79579	11352	Abl2
-0.173019	-0.30262	-0.0434178	10.1148	-2.76775	0.0111914	-2.83722	22271	Upp1
-0.173007	-0.747755	0.401741	8.77474	-0.624063	0.538969	-5.857	12401	Serpina6
-0.172856	-0.545379	0.199667	8.76278	-0.961997	0.346449	-5.62412	100678	Psph
-0.172739	-0.771387	0.42591	7.83607	-0.598218	0.55577	-5.89551	76267	Fads1
-0.172692	-0.312325	-0.033059	10.1015	-2.56405	0.0176522	-3.22896	73137	Prrc1
-0.172684	-0.339828	-0.00554033	8.37605	-2.14192	0.0434589	-3.97178	66914	Vps28
-0.172633	-0.301148	-0.0441187	9.08219	-2.78493	0.0107638	-2.8065	66687	Tbc1d15
-0.172512	-0.328803	-0.0162209	7.54453	-2.28838	0.0320288	-3.71529	14457	Gas7
-0.172453	-0.804484	0.459577	8.14162	-0.565687	0.5773	-5.91488	22213	Ube2g2
-0.172437	-0.423692	0.0788192	11.4072	-1.42284	0.168732	-5.10885	57294	Rps27
-0.172294	-0.341359	-0.00322957	9.94214	-2.11281	0.04613	-4.0653	12369	Casp7
-0.172199	-0.399485	0.0550873	10.3656	-1.57072	0.130441	-4.91528	53323	Ube2k
-0.172181	-0.480496	0.136135	7.85116	-1.15779	0.259297	-5.37987	56496	Tspan6
-0.172152	-0.354842	0.0105373	11.099	-1.95362	0.0635057	-4.32321	22323	Vasp
-0.172022	-0.345909	0.00186539	10.3476	-2.05096	0.0522986	-4.12709	192196	Luc7l2
-0.171844	-0.288666	-0.0550206	11.1236	-3.04963	0.00585202	-2.23632	110379	Sec13
-0.171719	-0.418944	0.075505	6.74404	-1.44003	0.163862	-5.07364	74777	Selenon
-0.171666	-0.483513	0.14018	8.72779	-1.14126	0.265964	-5.39872	80718	Rab27b
-0.171635	-0.444191	0.100921	8.80884	-1.30554	0.205122	-5.25992	229709	Ahcyl1
-0.171619	-0.697281	0.354043	5.53393	-0.676862	0.50551	-5.84011	76901	Jade2
-0.171612	-0.588802	0.245578	7.39815	-0.852815	0.402901	-5.71943	66511	Chtop
-0.171591	-0.370428	0.0272463	7.93872	-1.78912	0.0872979	-4.59449	20499	Slc12a7
-0.171529	-0.370267	0.0272094	8.68164	-1.78936	0.0872577	-4.54537	225467	Pggt1b
-0.171441	-0.429639	0.0867566	7.76924	-1.37659	0.182413	-5.15324	66315	Senp7
-0.171333	-0.48777	0.145103	7.54646	-1.12253	0.273673	-5.46633	67869	Paip2
-0.171298	-0.783234	0.440637	6.53582	-0.58035	0.567544	-5.90812	219094	Khnyn
-0.171004	-0.575207	0.233199	6.30809	-0.877097	0.389859	-5.69798	11735	Ank3
-0.170995	-0.572871	0.230881	6.72337	-0.882132	0.38719	-5.68448	66617	Ntmt1
-0.170987	-0.307602	-0.0343731	9.39772	-2.59484	0.0164901	-3.16236	106039	Gga1
-0.170804	-0.423508	0.0818995	7.17871	-1.40129	0.175	-5.13507	19777	Uri1
-0.17072	-0.457409	0.115969	6.20363	-1.23457	0.229943	-5.31113	26407	Map3k4
-0.170586	-0.364915	0.0237435	7.79752	-1.8199	0.0823335	-4.51431	217664	Mgat2
-0.17049	-0.312488	-0.0284922	11.0424	-2.4892	0.0208046	-3.36589	66411	Tbcb
-0.170422	-0.721099	0.380255	8.35913	-0.641609	0.527719	-5.86548	22193	Ube2e3
-0.170387	-0.368118	0.027344	7.62144	-1.7865	0.0877311	-4.55673	214498	Cdc73
-0.170311	-0.34236	0.00173718	8.23273	-2.05227	0.0521609	-4.16837	101489	Ric8a
-0.170276	-0.729622	0.389069	6.97231	-0.631126	0.534425	-5.86236	19695	Reg3g
-0.17025	-0.46443	0.12393	6.82422	-1.19982	0.242902	-5.3714	21927	Tnfaip1
-0.170246	-0.716873	0.376381	6.45016	-0.645696	0.525118	-5.85568	66153	Fbxo36
-0.170127	-0.406747	0.0664931	10.2674	-1.49061	0.150185	-5.02035	227693	Zer1
-0.170098	-0.307451	-0.0327458	11.141	-2.56747	0.0175194	-3.21088	100226	Stx12
-0.170092	-0.762848	0.422664	6.06188	-0.594909	0.557941	-5.84009	215194	Kri1
-0.170031	-0.45835	0.118289	9.19308	-1.22263	0.234334	-5.33064	76561	Snx7
-0.169847	-0.332265	-0.00742831	7.17214	-2.16802	0.0411842	-3.96065	102339	Cog4
-0.169838	-0.334865	-0.00481145	7.53373	-2.13365	0.0442035	-4.01873	30940	Usp25
-0.169825	-0.437798	0.0981481	8.48521	-1.31387	0.202352	-5.24876	66610	Abi3
-0.169756	-0.45303	0.113518	8.51381	-1.24239	0.2271	-5.29934	13649	Egfr
-0.169731	-0.436565	0.0971022	9.13154	-1.31875	0.200741	-5.23729	77626	Smpd4
-0.16968	-0.372671	0.0333115	8.68883	-1.73298	0.0970173	-4.65911	329910	Acot11
-0.169667	-0.453971	0.114637	12.0866	-1.23725	0.228967	-5.3063	13202	Ddt
-0.169629	-0.381556	0.042298	8.49384	-1.65942	0.111143	-4.75968	73910	Arhgap18
-0.169539	-0.351616	0.0125375	10.6285	-1.93045	0.0664688	-4.37171	20405	Sh3gl1
-0.16921	-0.624575	0.286154	6.9874	-0.770388	0.449219	-5.75969	16408	Itgal
-0.169137	-0.345957	0.00768256	10.6018	-1.98313	0.0599032	-4.28029	13830	Stom
-0.169131	-0.403911	0.0656486	7.31446	-1.4935	0.149433	-5.01842	381350	Spag6
-0.169067	-0.821417	0.483283	6.59074	-0.537304	0.596421	-5.85324	17392	Mmp3
-0.16903	-0.458348	0.120287	10.5156	-1.21124	0.238582	-5.36836	209018	Vps8
-0.168697	-0.385895	0.0485004	9.5434	-1.61026	0.121519	-4.86251	19177	Psmb7
-0.16856	-0.476231	0.13911	8.11178	-1.13582	0.268186	-5.45337	170728	Rtn4ip1
-0.168547	-0.488927	0.151833	6.3076	-1.09068	0.28715	-5.47542	72772	Rint1
-0.168527	-0.327763	-0.00929097	8.31268	-2.19417	0.039014	-3.92058	68810	Nexn
-0.168474	-1.0083	0.671354	6.81912	-0.415895	0.681493	-5.97446	78777	Tepsin
-0.168456	-0.326175	-0.0107361	8.88379	-2.21433	0.037412	-3.84929	12370	Casp8
-0.168415	-0.333698	-0.00313099	7.96124	-2.11248	0.0461612	-4.04066	26371	Ciao1
-0.168351	-0.463669	0.126968	6.48806	-1.18186	0.249809	-5.35977	16665	Krt15
-0.168341	-0.338188	0.0015059	7.20643	-2.05482	0.0518931	-4.14607	269180	Inpp4a
-0.168293	-0.320717	-0.0158699	8.17301	-2.28906	0.0319825	-3.72437	70675	Vcpip1
-0.168268	-0.31412	-0.0224168	7.74645	-2.39185	0.02569	-3.55634	67198	Spats2l
-0.168153	-0.804769	0.468462	4.76261	-0.547609	0.589443	-5.90683	319636	Fsd1l
-0.168127	-0.364595	0.0283411	8.47867	-1.77414	0.0898057	-4.61516	27384	Akr1c13
-0.168018	-0.686627	0.350592	12.4704	-0.671671	0.508747	-5.82029	54204	Septin1
-0.167857	-0.390283	0.0545699	7.95428	-1.56457	0.131877	-4.91178	72007	Fndc3b
-0.167692	-0.377278	0.0418938	7.79032	-1.65879	0.111269	-4.78789	74157	Cmtr1
-0.167491	-0.438232	0.103249	7.65428	-1.28257	0.212919	-5.27455	106344	Rfc4
-0.16747	-0.31261	-0.02233	8.73072	-2.39217	0.0256723	-3.55247	73288	Vps50
-0.16746	-0.461569	0.12665	8.50543	-1.18044	0.250362	-5.40525	75751	Ipo4
-0.167404	-0.387845	0.0530364	8.37223	-1.57441	0.129587	-4.90591	69748	Aldh16a1
-0.167324	-0.354524	0.0198768	14.6329	-1.85307	0.0772583	-4.48299	23876	Fbln5
-0.167322	-0.354413	0.0197689	6.34132	-1.85414	0.0770997	-4.43408	268752	Wdfy2
-0.167295	-0.468099	0.133509	6.75175	-1.15303	0.261203	-5.4246	72886	Yju2
-0.167254	-0.361994	0.0274855	5.37186	-1.78059	0.0887176	-4.57952	212073	Syne3
-0.167128	-0.433452	0.0991961	7.79739	-1.30101	0.206643	-5.25987	66513	Tab1
-0.16709	-0.365905	0.0317252	9.11014	-1.74238	0.0953285	-4.64712	68267	Slc25a22
-0.166934	-0.485686	0.151817	6.80013	-1.08576	0.289274	-5.47138	11798	Xiap
-0.166888	-0.469834	0.136059	6.06197	-1.14209	0.265627	-5.43218	75725	Phf14
-0.16683	-0.249617	-0.0840435	9.49927	-4.17789	0.000386903	0.188445	269682	Golga3
-0.166724	-0.656619	0.32317	8.42687	-0.705567	0.487821	-5.80094	73470	Kif2b
-0.166713	-0.307053	-0.0263734	6.672	-2.46281	0.0220357	-3.38409	18970	Polb
-0.166689	-0.426301	0.0929237	8.85469	-1.33114	0.1967	-5.22477	338359	Supv3l1
-0.166585	-0.445014	0.111845	9.77958	-1.2404	0.227822	-5.32488	13132	Dab2
-0.166544	-0.352428	0.019339	8.57909	-1.85751	0.0766003	-4.46805	71874	Mab21l4
-0.166417	-0.486885	0.154051	8.47639	-1.0766	0.293259	-5.49346	74140	Tm9sf1
-0.166264	-0.410159	0.0776309	7.00791	-1.41331	0.171481	-5.09747	268880	Xxylt1
-0.166258	-0.427273	0.0947576	8.59382	-1.32056	0.200148	-5.21871	99633	Adgrl2
-0.166257	-0.426518	0.0940047	7.32929	-1.32438	0.198898	-5.23275	22393	Wfs1
-0.166224	-0.38441	0.0519627	9.17005	-1.57946	0.128424	-4.89352	18822	Plod1
-0.166084	-0.294439	-0.0377284	9.4525	-2.6826	0.0135596	-3.0046	52163	Camk1
-0.166031	-0.472458	0.140396	11.4432	-1.12332	0.273343	-5.4295	14961	H2-Ab1
-0.166004	-1.02553	0.693521	9.24985	-0.400407	0.692697	-5.95742	72536	Tagap
-0.165968	-0.370478	0.0385429	8.30596	-1.68248	0.106538	-4.74699	77006	Ddrgk1
-0.165932	-0.34153	0.00966607	8.57051	-1.95908	0.0628252	-4.30502	23992	Prkra
-0.16585	-0.4466	0.114901	7.80028	-1.22472	0.233562	-5.34606	14339	Aktip
-0.165585	-0.375812	0.0446408	6.44429	-1.63297	0.116629	-4.79123	53868	Rab25
-0.165353	-0.324326	-0.00637893	7.5493	-2.15639	0.0421843	-3.97513	24127	Xrn1
-0.165349	-0.337175	0.00647717	7.23219	-1.99505	0.058499	-4.25838	74245	Ctbs
-0.165279	-0.279412	-0.051146	9.98358	-3.00226	0.0065339	-2.3425	93684	Selenof
-0.165099	-0.411758	0.0815591	10.7951	-1.38769	0.179052	-5.1139	66988	Lap3
-0.164934	-0.26464	-0.0652274	10.5084	-3.42949	0.00238253	-1.45155	208643	Eif4g1
-0.164875	-0.341479	0.0117297	7.7225	-1.93551	0.0658118	-4.33283	216869	Arrb2
-0.164821	-0.37013	0.0404885	8.03336	-1.66435	0.110143	-4.7549	628693	Phf11
-0.164803	-0.350909	0.0213033	9.82655	-1.83589	0.0798521	-4.51614	68995	Mcts1
-0.164766	-0.407764	0.0782327	9.95886	-1.40574	0.17369	-5.09375	76485	Glt8d1
-0.164758	-0.347783	0.0182656	9.53329	-1.8663	0.0753119	-4.45373	77371	Sec24a
-0.164688	-0.302665	-0.0267104	8.79048	-2.47455	0.02148	-3.40916	13448	Dok1
-0.164522	-0.513246	0.184203	6.13906	-0.978097	0.338601	-5.56355	319594	Hif1an
-0.164402	-0.369571	0.0407673	6.9586	-1.66126	0.110769	-4.77616	59054	Mrps30
-0.164394	-0.404445	0.0756569	7.06091	-1.41979	0.169607	-5.06104	20821	Trim21
-0.164301	-0.493512	0.164911	9.03014	-1.03468	0.311997	-5.55428	83410	Cstf2t
-0.164296	-0.381594	0.0530022	9.72989	-1.56752	0.131187	-4.91815	12866	Cox7a2
-0.164125	-0.880923	0.552672	6.27817	-0.474702	0.639652	-5.96126	16818	Lck
-0.1641	-0.519344	0.191144	11.0371	-0.957689	0.348569	-5.60712	15212	Hexb
-0.16398	-0.630084	0.302124	8.06034	-0.729375	0.473424	-5.8065	66177	Ubl5
-0.1639	-0.421881	0.09408	10.2242	-1.31715	0.201269	-5.22561	18479	Pak1
-0.163766	-0.334771	0.00723871	8.80762	-1.98544	0.0596279	-4.27436	12211	Birc6
-0.163377	-0.509427	0.182673	6.55528	-0.978802	0.338261	-5.56317	67282	Washc3
-0.16322	-0.400162	0.0737214	8.99768	-1.42815	0.167214	-5.10758	231874	Ccz1
-0.163214	-0.390325	0.0638965	8.84877	-1.48992	0.150365	-4.99878	68925	Rpap1
-0.16308	-0.318384	-0.00777574	8.87441	-2.177	0.0404267	-3.94448	56516	Rbms2
-0.162923	-0.245509	-0.0803358	9.55015	-4.0899	0.000479874	-0.00453262	19697	Rela
-0.162675	-0.576817	0.251468	12.5397	-0.814351	0.424123	-5.70953	18600	Padi2
-0.162617	-0.293613	-0.0316205	10.2374	-2.57364	0.0172821	-3.1818	224727	Bag6
-0.162609	-0.59335	0.268133	7.40309	-0.782652	0.442129	-5.77021	76784	Mtif2
-0.162581	-0.88756	0.562398	4.64573	-0.464928	0.646526	-5.93355	13872	Ercc3
-0.162458	-0.390712	0.0657964	6.75523	-1.47558	0.154147	-5.04734	216157	Tmem259
[truncated: 5,008 more rows]

## Sheet: Supplementary Table 2
Supplementary Table 2. Differentially expressed proteins in nintedanib-treated mice in cluster 2 compared to vehicle-treated mice. The list includes all identified 7006 proteins. Only proteins with |log2FC|>0.3 and p<0.05 were considered for analysis. Each entry is described by log2FC, confidence intervals, average expression, t-value, p-value, B-value, Entrez ID, and gene symbol
logFC	CI.L	CI.R	AveExpr	t	P.Value	B	entrez	symbol
-3.61115	-4.43474	-2.78757	5.82338	-9.09035	6.32578e-09	8.69585	243780	Dennd11
-2.44756	-3.40562	-1.48949	5.42799	-5.2964	2.53315e-05	2.47253	11727	Ang
-2.0042	-3.0534	-0.955006	5.46941	-3.96029	0.000658736	-0.310477	108012	Ap1s2
-1.37136	-2.09828	-0.644442	8.73155	-3.91118	0.0007426	-0.423945	72747	Ttc39c
-1.25926	-3.4308	0.912285	11.7462	-1.20223	0.241984	-5.17665	319176	H2ac20
-1.17501	-2.37288	0.0228556	7.52913	-2.03365	0.0541532	-4.03089	54720	Rcan1
-1.12859	-3.95811	1.70094	5.97444	-0.82692	0.417113	-5.52404	268281	Shprh
-1.09785	-2.01631	-0.179396	2.8472	-2.47815	0.021312	-3.2659	224671	Btbd9
-1.07284	-2.85817	0.712481	7.47472	-1.24584	0.225857	-5.12879	94178	Mcoln1
-1.06786	-1.85372	-0.281999	10.9256	-2.81716	0.010003	-2.63575	76959	Chmp5
-1.04322	-2.05938	-0.0270718	5.47021	-2.12844	0.0446784	-3.8461	213053	Slc39a14
-1.02712	-2.30036	0.246128	5.8993	-1.67244	0.108523	-4.57544	102162	Taf5l
-1.00737	-1.80491	-0.209836	2.32749	-2.61868	0.0156401	-3.00541	18626	Per1
-0.952368	-2.54522	0.640481	5.37336	-1.23957	0.228122	-5.13203	229512	Smg5
-0.929114	-1.46534	-0.392892	6.46943	-3.59225	0.00161078	-1.07391	11307	Abcg1
-0.919822	-1.67903	-0.160618	8.93014	-2.51181	0.0198007	-3.21126	16399	Itga2b
-0.898868	-1.5914	-0.206339	5.54532	-2.69091	0.0133089	-2.86196	11555	Adrb2
-0.894071	-2.18574	0.397593	10.091	-1.43504	0.165263	-4.90389	15127	Hbb
-0.892642	-1.82736	0.0420804	6.78607	-1.97987	0.0602917	-4.12623	67707	Mrpl24
-0.891162	-1.99233	0.210002	8.08423	-1.67783	0.107454	-4.55326	66704	Rbm4b
-0.86671	-1.96258	0.22916	6.16317	-1.63967	0.115217	-4.62987	14067	F5
-0.861512	-2.73978	1.01675	8.92325	-0.950925	0.351917	-5.4217	240725	Sulf1
-0.84832	-2.01042	0.313782	3.83684	-1.51341	0.144331	-4.80436	16331	Inpp5d
-0.843812	-1.76614	0.0785162	5.75772	-1.89672	0.0709982	-4.25759	17286	Meox2
-0.839098	-1.31173	-0.366468	12.1372	-3.68072	0.00130049	-0.892704	72324	Plxdc1
-0.826266	-1.30186	-0.350673	5.1887	-3.60186	0.00157383	-1.0553	15235	Mst1
-0.822063	-1.46893	-0.175193	6.49384	-2.6347	0.0150922	-2.98465	15976	Ifnar2
-0.821975	-1.14364	-0.500307	6.5229	-5.29776	2.52487e-05	2.44189	353258	Ltv1
-0.821631	-1.24999	-0.393275	12.7814	-3.97662	0.000632979	-0.288366	76293	Mfap4
-0.812127	-1.37008	-0.254173	5.96767	-3.01764	0.0063045	-2.24224	66234	Msmo1
-0.80432	-1.90532	0.296679	11.1974	-1.51455	0.144044	-4.8015	16019	Ighm
-0.7966	-1.46137	-0.131832	6.1233	-2.48435	0.0210259	-3.26076	14729	Gp5
-0.794364	-1.85318	0.26445	4.26224	-1.5554	0.134041	-4.73638	66868	Mfsd1
-0.786338	-1.72678	0.154108	10.4215	-1.73347	0.0969285	-4.49838	227753	Gsn
-0.785776	-1.99024	0.418692	4.86318	-1.35253	0.189871	-5.00185	673094	Cd99
-0.765337	-1.65065	0.119979	8.16572	-1.79224	0.0867824	-4.40748	14724	Gp1bb
-0.755944	-1.62353	0.111645	6.92516	-1.80642	0.0844769	-4.38869	20342	Selenbp2
-0.751972	-3.41131	1.90737	6.13062	-0.586233	0.563653	-5.68324	20264	Scn10a
-0.739982	-1.34781	-0.132159	6.23346	-2.52398	0.0192794	-3.18879	78070	Cpt1c
-0.734301	-2.10133	0.632725	9.97569	-1.11363	0.277393	-5.26266	12869	Cox8b
-0.728956	-1.34316	-0.114748	5.67341	-2.46053	0.0221453	-3.30227	237988	Cdr2l
-0.727654	-1.89159	0.436277	4.78649	-1.2961	0.208299	-5.02218	16885	Limk1
-0.723632	-1.43592	-0.0113457	8.07406	-2.10623	0.0467538	-3.91458	68545	Ecscr
-0.703625	-1.5095	0.102251	4.87156	-1.81015	0.0838781	-4.34074	71787	Trnau1ap
-0.690644	-1.40109	0.019799	6.70981	-2.01543	0.0561677	-4.05862	20524	Slc25a17
-0.672866	-1.49367	0.147934	6.38349	-1.69955	0.103236	-4.54617	67442	Retsat
-0.671374	-1.02909	-0.313658	13.9466	-3.89106	0.000779945	-0.454514	11459	Acta1
-0.638696	-0.9133	-0.364092	7.71623	-4.82203	8.00019e-05	1.44778	77296	Fam162b
-0.63866	-1.54231	0.264986	4.66771	-1.46526	0.15692	-4.8152	235636	Rtp3
-0.633778	-1.14212	-0.125437	7.37739	-2.58478	0.0168616	-3.07623	13076	Cyp1a1
-0.632163	-1.2714	0.00707944	8.38161	-2.05024	0.0523745	-3.975	230082	Nol6
-0.627023	-0.945307	-0.308739	7.30248	-4.08423	0.000486577	-0.0474475	94094	Trim34a
-0.626888	-1.37782	0.124045	4.11211	-1.73074	0.0974253	-4.48314	100048534	Cfap43
-0.622689	-0.982666	-0.262711	5.08639	-3.58622	0.00163439	-1.08777	626870	Gm11992
-0.622658	-1.23299	-0.0123267	5.32534	-2.11508	0.0459168	-3.89674	67269	Agtpbp1
-0.621913	-1.00144	-0.242389	6.6546	-3.39729	0.00257335	-1.47734	20442	St3gal1
-0.613853	-1.30119	0.0734847	6.98669	-1.85155	0.0774846	-4.30943	27418	Mkln1
-0.611731	-1.39842	0.174957	7.69692	-1.61213	0.12111	-4.66962	225283	Rprd1a
-0.606242	-1.37734	0.164856	5.07866	-1.62997	0.117266	-4.64412	105246	Brd9
-0.601915	-1.16721	-0.0366208	6.01691	-2.20751	0.0379471	-3.75016	100087	Kti12
-0.599708	-1.26469	0.0652702	7.40944	-1.86971	0.0748171	-4.29075	232288	Frmd4b
-0.589455	-1.27524	0.0963307	6.76813	-1.78199	0.0884842	-4.39663	232174	Cyp26b1
-0.583376	-1.15424	-0.0125124	9.18808	-2.11865	0.0455829	-3.89493	319182	H2bc9
-0.582931	-1.1042	-0.0616568	8.15498	-2.31842	0.0300539	-3.55702	13024	Ctla2a
-0.582688	-1.71801	0.552632	6.99646	-1.06404	0.298785	-5.31219	239126	C1qtnf9
-0.579593	-0.879963	-0.279223	5.72382	-4.00044	0.0005972	-0.243921	68588	Cthrc1
-0.578093	-0.943414	-0.212773	5.5468	-3.28069	0.00339728	-1.71275	18707	Pik3cd
-0.574381	-1.27377	0.125013	11.1044	-1.70263	0.102648	-4.54643	21386	Tbx3
-0.569734	-1.20786	0.0683883	7.32138	-1.85102	0.0775647	-4.31388	11684	Alox12
-0.568761	-0.943594	-0.193928	6.60412	-3.14582	0.00467198	-1.98552	73916	Ift57
-0.567061	-1.17912	0.0450011	14.2078	-1.92077	0.0677408	-4.15053	67938	Myl12b
-0.565855	-1.6753	0.543589	5.85895	-1.05741	0.301737	-5.28631	69816	Mzb1
-0.565357	-1.37557	0.244853	7.00136	-1.44666	0.162012	-4.89	59308	Emcn
-0.563978	-1.15726	0.0293034	8.10305	-1.9708	0.0613852	-4.11988	12257	Tspo
-0.559996	-1.02412	-0.0958726	7.04728	-2.50146	0.0202545	-3.22347	67087	Ctnnbip1
-0.553521	-1.42479	0.317751	9.78198	-1.31711	0.201282	-5.04612	16071	Igkc
-0.551885	-0.914358	-0.189411	12.6721	-3.15656	0.00455553	-1.96578	14859	Gsta3
-0.548069	-1.01587	-0.0802732	7.63392	-2.42896	0.023714	-3.33595	30956	Aass
-0.546648	-1.21025	0.116956	6.20613	-1.70781	0.101667	-4.52893	80909	Castor2
-0.543237	-1.06175	-0.0247206	10.1709	-2.17205	0.0408434	-3.79641	56744	Pf4
-0.537521	-1.10038	0.0253369	6.35042	-1.97988	0.0602906	-4.12717	218756	Slc4a7
-0.535166	-1.45735	0.387015	6.4281	-1.20313	0.241642	-5.17191	14080	Fabp1
-0.534886	-1.42478	0.355006	5.9112	-1.24614	0.225749	-5.12803	71599	Senp8
-0.53408	-1.5528	0.484642	4.83364	-1.08691	0.288779	-5.29128	17135	Mafk
-0.532555	-1.4614	0.396295	6.96297	-1.18867	0.247173	-5.19126	74569	Ttc17
-0.530543	-0.994489	-0.0665966	6.76764	-2.3708	0.0268771	-3.46189	100647	Upk3b
-0.526114	-1.0244	-0.0278289	7.32	-2.18899	0.0394354	-3.77722	109108	Slc30a9
-0.524415	-1.37632	0.327485	4.62488	-1.27623	0.215111	-5.07223	94282	Sfxn5
-0.524137	-1.38552	0.337245	7.7448	-1.26151	0.220265	-5.10895	13685	Eif4ebp1
-0.517155	-1.05467	0.0203553	8.6476	-1.99469	0.0585409	-4.0816	54409	Ramp2
-0.516175	-1.37447	0.342123	17.6354	-1.24681	0.225506	-5.12453	15121	Hba
-0.51576	-1.09837	0.066851	4.16702	-1.83532	0.0799396	-4.29706	12767	Cxcr4
-0.511386	-0.916119	-0.106654	7.00512	-2.61953	0.0156105	-3.00156	15018	H2-Q7
-0.510558	-1.02411	0.00298979	6.48241	-2.06113	0.051236	-3.99241	80987	Nckipsd
-0.510134	-0.985271	-0.0349965	6.16168	-2.22591	0.0365193	-3.71077	106639	Vmac
-0.509967	-1.69882	0.67889	8.67266	-0.889312	0.383404	-5.4731	230163	Aldob
-0.508248	-1.12757	0.111074	7.99691	-1.70138	0.102886	-4.54219	320534	Tmem104
-0.507721	-1.1346	0.11916	5.53393	-1.67912	0.107199	-4.55318	76901	Jade2
-0.506648	-1.51407	0.500771	9.62214	-1.04265	0.308371	-5.32417	56017	Slc2a8
-0.50463	-0.961172	-0.0480882	7.72969	-2.29158	0.0318128	-3.56965	20704	Serpina1e
-0.503207	-1.12897	0.122551	6.15306	-1.66718	0.109574	-4.58646	51869	Rif1
-0.50184	-1.19171	0.188026	5.26371	-1.50814	0.145667	-4.78806	238328	Vash1
-0.498532	-1.03118	0.0341159	7.29148	-1.94042	0.0651796	-4.18067	108097	Prkab2
-0.497732	-1.17643	0.180969	8.97331	-1.52041	0.142574	-4.70035	27225	Ddx24
-0.497679	-1.14584	0.150484	6.1761	-1.59187	0.125604	-4.69423	14723	Gp1ba
-0.494373	-1.04696	0.0582106	11.137	-1.85481	0.0770006	-4.29668	67675	Cuta
-0.48884	-1.46707	0.489389	6.81912	-1.03602	0.311385	-5.32805	78777	Tepsin
-0.485214	-0.839409	-0.131019	7.02599	-2.84009	0.00949301	-2.57407	235527	Plscr4
-0.484114	-1.07836	0.110136	6.71179	-1.68897	0.105273	-4.5603	242083	Ppm1l
-0.483465	-1.41579	0.448862	8.10609	-1.07508	0.293927	-5.30301	384783	Irs2
-0.480001	-0.914553	-0.0454491	4.89687	-2.29004	0.0319166	-3.60007	69215	Sat2
-0.479606	-0.982157	0.0229447	6.54157	-1.97855	0.06045	-4.11645	74374	Clec16a
-0.47914	-0.869997	-0.0882833	5.27387	-2.54148	0.0185522	-3.11966	67260	Cers4
-0.477457	-1.31086	0.355944	5.98179	-1.18774	0.247531	-5.18918	269003	Sap130
-0.476155	-1.07852	0.12621	5.69375	-1.63882	0.115396	-4.63545	17885	Myh8
-0.473881	-0.815998	-0.131763	7.35616	-2.87168	0.00883118	-2.51687	20316	Sdf2
-0.473699	-1.25422	0.306819	6.21532	-1.25823	0.221425	-5.08241	16477	Junb
-0.473009	-0.980244	0.0342267	14.4372	-1.93331	0.0660961	-4.19738	20194	S100a10
-0.472923	-1.24225	0.296404	8.92872	-1.27445	0.21573	-5.08813	71326	Treml1
-0.472602	-1.02626	0.0810595	6.74022	-1.76967	0.090565	-4.44046	75620	Kxd1
-0.470614	-1.69012	0.748892	5.17767	-0.800061	0.432183	-5.54435	80976	Syt13
-0.468593	-0.959464	0.0222775	6.08133	-1.97911	0.0603822	-4.12097	69035	Zdhhc3
-0.468021	-1.25782	0.321781	4.79464	-1.22854	0.232154	-5.14463	103236	Csnk1g2
-0.467554	-1.17585	0.240745	10.2672	-1.36854	0.184882	-4.95017	230027	Coq3
-0.46663	-0.980147	0.0468858	4.9811	-1.88391	0.0727868	-4.21522	23947	Mid2
-0.465862	-1.04953	0.11781	5.65342	-1.65474	0.112096	-4.612	14700	Gng10
-0.465752	-1.06856	0.137059	3.87546	-1.60183	0.123377	-4.68195	319262	Fchsd1
-0.465253	-1.03345	0.102941	6.4882	-1.6976	0.103609	-4.54768	434025	Igkv9-120
-0.46123	-1.24633	0.323867	7.30989	-1.21797	0.236067	-5.15569	19888	Rp1
-0.458149	-0.928703	0.0124049	5.42643	-2.01855	0.0558178	-4.05603	232946	Bloc1s3
-0.455766	-0.899902	-0.0116311	8.86668	-2.1275	0.0447645	-3.88509	17349	Mlf1
-0.453946	-1.24726	0.339372	6.76777	-1.18631	0.248084	-5.19219	70315	Hdac8
-0.453873	-1.72337	0.815624	6.50924	-0.741217	0.466358	-5.58664	14675	Gna14
-0.453564	-0.983143	0.0760155	6.89603	-1.77562	0.0895553	-4.43621	64099	Parvg
-0.453116	-0.900572	-0.00566062	6.27381	-2.09943	0.0474059	-3.90006	236920	Stard8
-0.452798	-0.782419	-0.123176	6.50324	-2.84794	0.00932436	-2.56115	22068	Trpc6
-0.451834	-0.980534	0.0768663	7.65625	-1.77179	0.090205	-4.44154	50505	Ercc4
-0.450632	-0.757503	-0.143762	6.15391	-3.04445	0.00592311	-2.18351	75416	Nop14
-0.449266	-0.882889	-0.0156427	9.40583	-2.14799	0.0429201	-3.84721	19691	Recql
-0.448399	-1.20004	0.303241	8.31884	-1.23679	0.229133	-5.13902	11801	Cd5l
-0.445793	-1.50649	0.614902	7.00666	-0.871334	0.39293	-5.43894	16816	Lcat
-0.445716	-0.896365	0.00493308	7.73735	-2.05051	0.0523465	-3.94714	52626	Cdkn2aipnl
-0.445243	-1.166	0.275516	5.74816	-1.28071	0.213562	-5.05855	54153	Rasa4
-0.444673	-0.958167	0.0688211	5.88484	-1.79534	0.0862734	-4.40708	330836	Slc7a6
-0.444147	-0.882028	-0.00626559	5.95938	-2.10287	0.047075	-3.91348	216805	Flcn
-0.442531	-1.26375	0.378693	8.55499	-1.11718	0.275902	-5.26447	68975	Med27
-0.44237	-1.22517	0.340431	7.26293	-1.17159	0.253825	-5.20445	72587	Pan3
-0.442079	-0.913012	0.0288532	7.40792	-1.94618	0.0644441	-4.18005	70757	Hacd2
-0.441244	-0.911727	0.029238	5.83561	-1.94437	0.0646751	-4.11121	71330	Rcbtb1
-0.439388	-0.896089	0.017312	8.42639	-1.99462	0.0585499	-4.10366	58207	Slc43a3
-0.437902	-1.13083	0.255023	6.76551	-1.31018	0.203575	-5.03749	68146	Arl13b
-0.437842	-1.42563	0.549943	8.65321	-0.91896	0.368028	-5.44972	103135	Pan2
-0.436696	-0.990972	0.117579	6.07674	-1.63341	0.116534	-4.64015	67441	Isoc2b
-0.434714	-0.83275	-0.0366773	6.01603	-2.26424	0.0337002	-3.64904	70784	Rasl12
-0.434213	-1.09791	0.22948	9.4359	-1.35637	0.188664	-5.00107	14681	Gnao1
-0.434124	-0.841133	-0.0271142	7.54436	-2.21132	0.0376475	-3.71203	218865	Chdh
-0.434048	-0.819041	-0.0490554	7.70623	-2.33737	0.028867	-3.50373	74187	Katnb1
-0.433933	-0.763986	-0.103881	8.07944	-2.72572	0.0123066	-2.80755	66226	Trappc2
-0.432976	-0.717361	-0.148592	8.1201	-3.15646	0.00455657	-1.96275	170745	Xpnpep2
-0.431656	-0.84992	-0.0133918	8.07347	-2.13958	0.0436685	-3.86136	112405	Egln1
-0.430664	-0.948561	0.0872326	6.62308	-1.724	0.0986556	-4.51288	54399	Bet1l
-0.429859	-0.758494	-0.101224	8.44217	-2.71178	0.0126991	-2.83072	68453	Gpihbp1
-0.427762	-0.983773	0.128248	6.84098	-1.595	0.124899	-4.689	213452	Dstyk
-0.426117	-0.891905	0.0396703	8.75127	-1.89663	0.0710096	-4.19933	17528	Mpz
-0.425956	-0.972699	0.120788	9.65556	-1.61519	0.120443	-4.64355	27981	Rsrp1
-0.425703	-0.97862	0.127214	6.43337	-1.59621	0.12463	-4.69253	192120	Bspry
-0.424263	-0.817527	-0.0309997	8.05854	-2.23663	0.03571	-3.69754	230752	Eva1b
-0.423768	-0.748545	-0.0989918	9.70258	-2.70512	0.012891	-2.81479	18675	Phex
-0.422889	-0.969865	0.124087	6.78103	-1.60288	0.123145	-4.67973	75565	Sgf29
-0.422866	-0.855636	0.00990532	5.76199	-2.02575	0.055018	-4.02669	19746	Rhd
-0.41835	-0.873807	0.0371081	7.8962	-1.90429	0.069958	-4.2217	19729	Slc50a1
-0.418289	-1.09629	0.259708	8.03962	-1.27906	0.21413	-5.05202	52013	R3hcc1l
-0.417492	-0.990813	0.155829	7.42547	-1.50971	0.145269	-4.80748	69709	Ptrhd1
-0.416936	-0.917484	0.0836113	4.78669	-1.7269	0.098125	-4.50533	378702	Serf2
-0.415767	-0.715646	-0.115888	5.76393	-2.87439	0.00877639	-2.52435	665113	Tnik
-0.41526	-1.26083	0.430308	9.79593	-1.01815	0.319611	-5.29014	12867	Cox7c
-0.413595	-0.839097	0.011907	5.99082	-2.01519	0.0561944	-4.03206	56738	Mocs1
-0.412453	-0.761824	-0.0630825	12.4497	-2.44754	0.0227786	-3.30429	12828	Col4a3
-0.411969	-1.00743	0.183492	5.83534	-1.43434	0.16546	-4.90027	75029	Purg
-0.411945	-1.10071	0.276824	6.90139	-1.23996	0.227982	-5.13035	217138	Prr15l
-0.411724	-0.874041	0.0505932	6.28998	-1.84632	0.0782679	-4.33472	319387	Adgrl3
-0.411446	-0.806899	-0.0159927	7.90741	-2.15705	0.0421274	-3.83362	226744	Cnst
-0.409803	-0.657729	-0.161878	7.13076	-3.42686	0.00239755	-1.415	71997	Smg9
-0.405732	-0.829153	0.01769	10.2624	-1.98659	0.0594925	-4.11437	12861	Cox6a1
-0.405382	-0.794992	-0.0157707	8.16337	-2.15712	0.0421208	-3.79734	54633	Pqbp1
-0.404043	-1.40868	0.600594	3.79286	-0.833798	0.413307	-5.50864	11813	Apoc2
-0.403953	-0.825207	0.0173002	5.71482	-1.98806	0.0593186	-4.10037	211535	Odad1
-0.403403	-0.999814	0.193007	6.07532	-1.40228	0.174707	-4.9442	67563	Ciao3
-0.402466	-0.728822	-0.0761094	5.99657	-2.55669	0.0179409	-3.11367	22034	Traf6
-0.402317	-0.94209	0.137456	7.90274	-1.54525	0.136471	-4.74485	243653	Clec1a
-0.402213	-0.914101	0.109675	6.78117	-1.62901	0.11747	-4.64547	17194	Mbl1
-0.401842	-1.31116	0.507475	12.7451	-0.916182	0.369451	-5.444	70561	Txndc16
-0.401499	-0.910793	0.107795	11.3101	-1.6344	0.116327	-4.64186	26564	Ror2
-0.401364	-0.925526	0.122799	5.38786	-1.5875	0.12659	-4.69728	13870	Ercc1
-0.401257	-1.02145	0.218938	6.38002	-1.34133	0.193421	-5.01562	217935	Dync2i1
-0.400909	-1.0285	0.226684	4.42232	-1.32437	0.1989	-5.03775	319740	Zfyve27
-0.400525	-1.18485	0.383796	7.14362	-1.05871	0.301154	-5.31903	11655	Alas1
-0.400165	-0.730899	-0.0694311	11.3781	-2.50843	0.0199478	-3.21059	545486	Tubb1
-0.400144	-0.875262	0.0749752	8.16515	-1.74605	0.0946765	-4.47922	110880	Scn4a
-0.399755	-0.69256	-0.106951	8.30789	-2.83047	0.00970395	-2.6086	66510	Rnf181
-0.399473	-1.29106	0.492117	10.8676	-0.928889	0.362971	-5.41576	104709	Pik3r6
-0.398858	-1.27396	0.47624	10.3618	-0.944939	0.354897	-5.38574	18007	Neo1
-0.398857	-0.804897	0.00718227	6.9286	-2.03653	0.0538402	-4.03547	14391	Gabpb1
-0.395791	-1.27448	0.482897	8.29302	-0.933842	0.360467	-5.43702	22278	Usf1
-0.394746	-1.58505	0.795556	7.12098	-0.687548	0.498883	-5.62113	381760	Ssbp1
-0.394307	-0.740178	-0.0484359	9.00251	-2.36354	0.0272984	-3.4683	55951	Mpc1
-0.393776	-0.922107	0.134554	5.04912	-1.5452	0.136482	-4.75123	20305	Ccl6
-0.393561	-1.35444	0.56732	5.07075	-0.84915	0.404893	-5.50635	12728	Clcn5
-0.393028	-0.788123	0.00206578	7.79648	-2.06236	0.0511088	-3.9888	76205	Stard3nl
-0.391945	-0.957344	0.173454	5.74501	-1.43718	0.16466	-4.89392	64658	Mrps25
-0.391869	-1.01138	0.227638	7.40619	-1.3114	0.203169	-5.05182	215707	Ccdc92
-0.390401	-0.77549	-0.00531166	5.58292	-2.1018	0.0471777	-3.92653	13401	Dmwd
-0.388962	-0.784272	0.00634843	7.05944	-2.03991	0.0534758	-3.986	216198	Tcp11l2
-0.388727	-1.1066	0.329146	5.52417	-1.12264	0.273628	-5.22163	67619	Nob1
-0.388254	-0.900981	0.124473	8.62627	-1.5699	0.130632	-4.70179	70945	Mmrn1
-0.387921	-0.680412	-0.0954297	6.30858	-2.74962	0.0116602	-2.74915	67590	Tctn3
-0.387643	-1.05137	0.276085	12.3826	-1.21083	0.238737	-5.16579	13120	Cyp4b1
-0.386983	-0.750713	-0.0232526	8.19818	-2.20574	0.0380871	-3.75345	104130	Ndufb11
-0.386545	-0.745584	-0.0275061	9.91546	-2.23203	0.0360548	-3.69667	21859	Timp3
-0.385954	-0.63177	-0.140138	6.58067	-3.25512	0.00360968	-1.76217	73419	Armt1
-0.385617	-0.647208	-0.124026	6.79282	-3.05615	0.00576367	-2.16652	225028	Map4k3
-0.384577	-0.980769	0.211614	5.68005	-1.33734	0.194701	-5.0242	67224	Med29
-0.382781	-0.830726	0.0651644	6.53184	-1.77161	0.0902357	-4.44058	102448	Xylb
-0.38167	-0.812919	0.0495783	5.69414	-1.83486	0.0800098	-4.32574	19418	Rasgrf2
-0.381499	-0.586973	-0.176025	7.07734	-3.84927	0.000863552	-0.553686	77794	Adamtsl2
-0.379356	-0.774237	0.0155264	8.65345	-1.99169	0.0588922	-4.10535	18150	Npm3
-0.379253	-0.763599	0.00509315	12.1217	-2.04573	0.0528529	-4.02124	15483	Hsd11b1
-0.378609	-0.900751	0.143533	4.71398	-1.5033	0.146905	-4.81418	67241	Smc6
-0.378204	-1.17378	0.417375	11.8513	-0.985564	0.335004	-5.389	16016	Ighg2b
-0.377782	-0.635886	-0.119678	5.62634	-3.03451	0.00606189	-2.19491	20595	Smn1
-0.376757	-0.721367	-0.0321465	7.3157	-2.2666	0.0335334	-3.64477	71520	Grap
-0.376556	-0.754637	0.00152443	8.01162	-2.06484	0.0508531	-3.95308	75423	Arl5a
-0.376522	-0.937453	0.184409	6.92023	-1.39163	0.177871	-4.88141	70729	Nos1ap
-0.375924	-0.868176	0.116328	6.14759	-1.58327	0.127552	-4.712	192160	Casc3
-0.371387	-1.27276	0.529989	6.42026	-0.854207	0.402146	-5.50091	72825	Mon1a
-0.370571	-1.43814	0.696997	3.53218	-0.719645	0.479278	-5.57259	66069	Snupn
-0.369928	-0.984153	0.244298	7.56452	-1.24862	0.224856	-5.12591	67921	Ube2f
-0.368287	-0.681651	-0.0549237	13.5933	-2.43658	0.0233264	-3.3473	21743	Inmt
-0.368216	-1.03016	0.293725	6.9106	-1.15325	0.261114	-5.17642	215748	Cnksr3
-0.367726	-0.511687	-0.223766	12.6691	-5.2957	2.53743e-05	2.24251	12010	B2m
-0.367401	-0.690899	-0.0439019	10.169	-2.35456	0.0278276	-3.49182	14119	Fbn2
-0.366927	-1.26143	0.527571	4.43001	-0.850438	0.404193	-5.50516	224912	Crb3
-0.366437	-0.785785	0.0529113	6.06857	-1.81162	0.0836442	-4.36012	14734	Gpc3
-0.36508	-0.549007	-0.181153	8.28327	-4.11515	0.000451133	0.0116261	192119	Dicer1
-0.364461	-1.0575	0.328574	4.38512	-1.09028	0.287323	-5.28241	19769	Rit1
-0.364414	-0.804964	0.0761362	5.90097	-1.71491	0.100337	-4.48079	76265	Tsen54
-0.364003	-0.58934	-0.138665	8.46705	-3.34898	0.00288789	-1.5736	53620	Vamp5
-0.363852	-1.09577	0.368062	8.14162	-1.03064	0.313846	-5.34894	22213	Ube2g2
-0.363556	-0.948792	0.221679	5.81106	-1.2879	0.211089	-5.06933	226255	Atrnl1
-0.363489	-0.616444	-0.110534	9.58046	-2.97913	0.00689396	-2.32031	56443	Arpc1a
-0.362053	-0.787272	0.0631652	5.7471	-1.76523	0.0913256	-4.42359	106821	Oard1
-0.361806	-0.960789	0.237178	8.63585	-1.25228	0.223544	-5.11844	17195	Mbl2
-0.361751	-0.911948	0.188446	6.73126	-1.36312	0.186558	-4.96234	268822	Adck5
-0.361527	-0.689215	-0.0338393	6.2658	-2.2873	0.0321018	-3.61361	217517	Stxbp6
-0.361467	-0.648785	-0.0741505	6.26523	-2.60825	0.0160065	-2.99053	18845	Plxna2
-0.361429	-0.609802	-0.113057	6.73353	-3.01691	0.00631529	-2.24161	225845	Plaat3
-0.359608	-0.560512	-0.158705	8.32865	-3.71094	0.00120865	-0.829904	22428	Dctn6
-0.359594	-1.08312	0.363934	8.27368	-1.03038	0.313964	-5.35015	13057	Cyba
-0.358111	-0.904173	0.187952	4.80475	-1.35962	0.187648	-4.98345	106582	Nrm
-0.357857	-1.26631	0.550594	9.5042	-0.816676	0.422821	-5.52099	16069	Jchain
-0.357562	-0.686457	-0.0286673	5.61237	-2.25391	0.0344397	-3.66084	235406	Snx33
-0.35739	-1.12207	0.407292	8.91501	-0.968955	0.343042	-5.37623	619960	Igkv12-41
-0.354969	-0.598636	-0.111302	6.99037	-3.0202	0.00626717	-2.234	71972	Dnmbp
-0.3526	-1.0764	0.371202	10.7636	-1.00996	0.323433	-5.34264	57875	Angptl4
-0.352375	-0.599249	-0.105502	5.61887	-2.95919	0.00721968	-2.35494	214663	Slc25a29
-0.351842	-0.675922	-0.0277616	5.90031	-2.2508	0.0346652	-3.67598	230751	Oscp1
-0.351691	-0.953669	0.250287	7.24756	-1.21122	0.238592	-5.16701	27226	Pla2g7
-0.351259	-0.931748	0.229231	8.4786	-1.25451	0.222749	-5.09481	21951	Tnks
-0.351252	-2.17807	1.47556	6.59278	-0.398626	0.69399	-5.76841	67769	Gpatch2
-0.350951	-0.778578	0.076675	6.12055	-1.70147	0.102869	-4.53824	77644	Steep1
-0.350624	-0.832811	0.131563	10.198	-1.50754	0.145821	-4.81231	56085	Ubqln1
-0.349271	-0.609972	-0.0885695	7.79103	-2.77754	0.0109457	-2.7023	66044	Dtd1
-0.346525	-0.933091	0.240041	6.16226	-1.22479	0.233538	-5.14602	66061	Dynlt2b
-0.346343	-1.36193	0.669246	5.2143	-0.707017	0.486937	-5.60981	66371	Chmp4c
-0.345946	-0.718975	0.0270829	7.50629	-1.92268	0.067488	-4.21621	56367	Scoc
-0.345704	-1.26668	0.575269	7.16761	-0.778215	0.444686	-5.54253	330222	Sdk1
-0.345407	-0.817239	0.126425	8.28426	-1.5177	0.143251	-4.79043	56847	Aldh1a3
-0.345375	-0.613374	-0.0773749	7.74331	-2.67176	0.0138928	-2.91372	73724	Mcee
-0.345179	-0.652321	-0.0380358	9.273	-2.32994	0.029327	-3.53807	19270	Ptprg
-0.3451	-1.11579	0.425588	5.58203	-0.928343	0.363248	-5.43563	114615	Elac1
-0.34218	-0.750844	0.0664853	8.97586	-1.73592	0.0964876	-4.42613	71228	Dlg5
-0.341633	-0.791435	0.108169	7.39236	-1.57464	0.129533	-4.72227	13688	Eif4ebp2
-0.341243	-1.48473	0.802243	5.33277	-0.618692	0.542437	-5.66481	56760	Clec1b
-0.341233	-0.764422	0.0819565	7.18313	-1.6717	0.10867	-4.58296	20563	Slit2
-0.341209	-0.804115	0.121698	5.4577	-1.52816	0.140645	-4.77659	16179	Irak1
-0.340802	-0.625273	-0.0563309	6.38398	-2.48374	0.0210538	-3.25991	56321	Aatf
-0.339813	-0.666313	-0.013313	8.96271	-2.15774	0.0420674	-3.82602	226182	Taf5
-0.338544	-0.81135	0.134262	5.85525	-1.48448	0.151791	-4.84015	68533	Mphosph6
-0.338061	-0.77115	0.0950282	12.2663	-1.6183	0.119767	-4.66471	94175	Hrg
-0.337485	-0.92888	0.25391	4.36188	-1.18309	0.249331	-5.14836	12177	Bnip3l
-0.33744	-0.529811	-0.145069	9.76239	-3.63663	0.00144699	-0.991236	105440	Kctd9
-0.33741	-0.873979	0.199159	7.1519	-1.30369	0.205743	-5.05684	12394	Runx1
-0.337053	-0.640413	-0.0336926	6.54451	-2.30346	0.0310228	-3.58479	56458	Foxo1
-0.336226	-1.23577	0.56332	3.23827	-0.774908	0.446598	-5.51919	78890	Trmt44
-0.335492	-0.607138	-0.0638468	8.25057	-2.56048	0.0177916	-3.11937	228769	Psmf1
-0.335396	-0.78579	0.114997	7.08448	-1.54386	0.136807	-4.76177	66233	Dmap1
-0.333112	-0.608746	-0.0574783	8.37518	-2.50553	0.0200748	-3.21943	246154	Vasn
-0.332825	-0.816491	0.150841	6.64094	-1.42663	0.167646	-4.90963	68477	Rmnd5a
-0.332701	-0.844644	0.179243	11.4964	-1.34733	0.191513	-5.0105	100038882	Isg15
-0.332636	-0.508223	-0.15705	6.44786	-3.92754	0.000713545	-0.379833	15227	Foxf1
-0.332025	-1.04247	0.378424	8.9362	-0.968901	0.343069	-5.4005	434341	Nlrc5
-0.331592	-0.860072	0.196887	8.90295	-1.30082	0.206706	-5.06414	17768	Mthfd2
-0.331555	-0.562193	-0.100917	13.3276	-2.98034	0.00687466	-2.31432	225523	Cep120
-0.331494	-0.728003	0.0650156	8.332	-1.73326	0.0969672	-4.49723	18829	Ccl21a
-0.330717	-0.859655	0.198221	6.37047	-1.29626	0.208244	-5.03425	66209	Inip
-0.330282	-0.662031	0.00146659	5.73659	-2.06404	0.0509361	-3.9777	71990	Ddx54
-0.33023	-1.0554	0.394941	10.5698	-0.9441	0.355316	-5.42689	20700	Serpina1a
-0.328903	-0.795645	0.137838	6.76964	-1.46094	0.158089	-4.86557	74498	Gorasp1
-0.32882	-0.667726	0.0100862	7.77144	-2.0115	0.0566101	-4.07027	104923	Adi1
-0.328438	-1.72711	1.07023	2.08173	-0.486832	0.631166	-5.73371	53601	Pcdh12
-0.3283	-0.616585	-0.0400139	6.05323	-2.36096	0.0274491	-3.46962	70472	Atad2
-0.327489	-0.721038	0.0660599	9.89237	-1.7252	0.0984352	-4.43837	76787	Ppfia3
-0.326284	-0.992898	0.34033	4.99699	-1.01476	0.321191	-5.36151	14068	F7
-0.325914	-0.718573	0.0667454	8.22392	-1.72079	0.0992462	-4.44654	103968	Plin1
-0.325573	-0.761633	0.110487	6.09407	-1.5479	0.135832	-4.7543	52174	Tmem222
-0.325483	-0.581719	-0.0692472	7.4146	-2.63348	0.015133	-2.98184	74732	Stx11
-0.325307	-0.52491	-0.125705	8.61844	-3.37885	0.00268924	-1.51322	20222	Sf3a2
-0.324937	-1.34099	0.691117	9.53247	-0.663016	0.51417	-5.63504	73677	Psma8
-0.324891	-0.67705	0.0272694	8.0942	-1.91267	0.0688237	-4.22751	234852	Chmp1a
-0.324536	-0.479906	-0.169166	6.49265	-4.3305	0.000266228	0.42941	217011	Nle1
-0.324506	-0.731729	0.0827178	7.40047	-1.65208	0.112642	-4.61545	14430	Galt
-0.324183	-1.12408	0.475713	5.79754	-0.840231	0.409768	-5.47037	18040	Nefm
-0.324147	-0.670781	0.0224867	10.4714	-1.93871	0.0653984	-4.1538	12826	Col4a1
-0.324091	-0.80363	0.155448	5.74754	-1.40115	0.175041	-4.91637	107375	Slc25a45
-0.323995	-0.696024	0.0480341	14.4056	-1.80552	0.0846202	-4.37974	11668	Aldh1a1
-0.32383	-0.88138	0.23372	8.42687	-1.20414	0.241263	-5.16365	73470	Kif2b
-0.323692	-2.59711	1.94973	9.63028	-0.295185	0.770605	-5.80053	20807	Srf
-0.321754	-0.627312	-0.0161953	11.1251	-2.18309	0.0399208	-3.79018	20638	Snrpb
-0.321676	-1.02971	0.386356	6.62736	-0.941905	0.356414	-5.42946	72278	Ccpg1
-0.321332	-0.780427	0.137762	5.99983	-1.45109	0.160788	-4.83703	17847	Usp34
-0.321329	-0.491213	-0.151444	7.19054	-3.92138	0.000724358	-0.397428	18032	Nfix
-0.321305	-0.680814	0.0382038	7.40838	-1.85289	0.0772852	-4.32214	70461	Crtc3
-0.320956	-0.619538	-0.0223727	9.3047	-2.22855	0.0363184	-3.7114	227731	Slc25a25
-0.320823	-0.745143	0.103496	6.19839	-1.56753	0.131185	-4.72256	20358	Sema6a
-0.320729	-0.697244	0.0557856	8.98467	-1.76603	0.0911887	-4.43924	69823	Fyttd1
-0.319857	-0.705981	0.0662663	13.7797	-1.7174	0.0998743	-4.52525	19153	Prx
-0.319829	-0.875074	0.235417	6.18174	-1.19419	0.24505	-5.17326	73674	Wdr75
-0.319442	-0.61754	-0.0213447	11.8145	-2.22165	0.0368452	-3.68838	320595	Phf8
-0.318854	-0.538142	-0.0995661	8.24959	-3.01453	0.00635036	-2.23649	245000	Atr
-0.318622	-1.16283	0.525584	7.84289	-0.782472	0.442233	-5.54773	19893	Rpgr
-0.318255	-0.664244	0.0277342	7.85272	-1.90702	0.0695869	-4.23676	27883	Tango2
-0.318175	-0.63347	-0.00288123	7.69031	-2.09215	0.0481138	-3.94224	52639	Wipi1
-0.317471	-0.60223	-0.0327111	7.17938	-2.31136	0.030508	-3.5667	223267	Ggact
-0.316871	-0.705353	0.0716116	7.61841	-1.69104	0.104872	-4.55563	55938	Apom
-0.316212	-0.576967	-0.0554576	7.45588	-2.51413	0.0197002	-3.1936	16005	Igfals
-0.315838	-0.69044	0.0587644	8.4552	-1.74798	0.0943345	-4.48001	69064	Fuom
-0.31539	-0.583555	-0.0472253	6.66186	-2.43831	0.0232392	-3.30905	209047	Gipc3
-0.315278	-0.686097	0.05554	12.396	-1.76269	0.0917647	-4.43879	13167	Dbi
-0.315247	-0.7752	0.144706	7.85264	-1.42095	0.169273	-4.92012	15007	H2-Q10
-0.314847	-0.542464	-0.0872305	8.79559	-2.86773	0.0089115	-2.52515	68251	Babam1
-0.31453	-0.723763	0.0947032	6.59337	-1.59343	0.125252	-4.69694	67453	Slc25a46
-0.31432	-0.535637	-0.0930022	6.17436	-2.94441	0.00747054	-2.38602	21939	Cd40
-0.313649	-0.887742	0.260444	6.43519	-1.13267	0.269479	-5.24693	70683	Utp20
-0.313047	-0.728013	0.101919	5.72169	-1.56401	0.132008	-4.70868	12455	Ccnt1
-0.312655	-0.717246	0.0919348	10.7771	-1.60211	0.123314	-4.67307	56013	Srcin1
-0.312119	-0.953437	0.329199	6.18201	-1.009	0.323886	-5.35134	18605	Enpp1
-0.311762	-0.984286	0.360761	4.9168	-0.961077	0.346901	-5.37896	71984	Sars2
-0.311579	-0.81439	0.191232	5.2029	-1.28471	0.212182	-5.0822	14969	H2-Eb1
-0.311566	-1.1792	0.55607	5.66953	-0.744483	0.464419	-5.58157	12722	Clca3a1
-0.311125	-0.569951	-0.0522982	10.6801	-2.49211	0.0206725	-3.24213	108101	Fermt3
-0.31103	-1.4113	0.789243	7.35696	-0.586063	0.563765	-5.67929	20739	Spta1
-0.310529	-0.854614	0.233556	7.22638	-1.18325	0.249269	-5.19109	26377	Dapp1
-0.310408	-0.978648	0.357832	8.21319	-0.963035	0.345939	-5.405	11797	Birc2
-0.309894	-0.608049	-0.0117388	6.43942	-2.15483	0.0423204	-3.83525	111175	Pecr
-0.309731	-0.581649	-0.0378138	5.98606	-2.36151	0.0274169	-3.47902	74414	Polr3c
-0.309384	-0.967834	0.349065	12.7433	-0.974133	0.340522	-5.39675	15458	Hpx
-0.309359	-0.8264	0.207682	7.29498	-1.24045	0.227804	-5.08428	69225	Naxd
-0.30932	-0.536093	-0.0825464	7.70017	-2.82786	0.00976192	-2.60196	231801	Agfg2
-0.308459	-0.655792	0.0388732	6.33388	-1.84117	0.0790465	-4.33818	11647	Alpl
-0.30821	-0.681232	0.0648124	6.81341	-1.71299	0.100697	-4.5251	353170	Txlng
-0.308058	-1.08418	0.468064	9.47119	-0.822896	0.419349	-5.52712	75396	Spp2
-0.307624	-0.896609	0.281362	9.79158	-1.08282	0.290549	-5.23233	21844	Tiam1
-0.307422	-1.19292	0.578076	9.96303	-0.719763	0.479207	-5.59739	20741	Sptb
-0.307008	-1.0698	0.455784	4.5585	-0.834423	0.412963	-5.46911	19165	Psen2
-0.306738	-0.699639	0.0861639	8.21232	-1.61855	0.119714	-4.65516	108121	U2af1
-0.306331	-0.92959	0.316927	6.29862	-1.01898	0.319228	-5.35732	56249	Actr8
-0.305929	-0.54282	-0.0690382	9.6431	-2.67741	0.0137183	-2.89904	94212	Pag1
-0.305896	-0.503983	-0.107809	9.88234	-3.20155	0.0040973	-1.8714	18186	Nrp1
-0.303578	-0.751559	0.144403	7.4204	-1.40492	0.173931	-4.93813	78244	Dnajc21
-0.303455	-0.893885	0.286976	11.9695	-1.06553	0.298126	-5.31519	14261	Fmo1
-0.303443	-0.79271	0.185824	7.76121	-1.2858	0.211809	-5.08155	65254	Dpysl5
-0.303245	-0.708124	0.101633	8.23843	-1.55278	0.134664	-4.75239	212111	Inpp5a
-0.302549	-0.684311	0.0792123	6.68945	-1.64303	0.114515	-4.61893	21385	Tbx2
-0.301343	-0.756436	0.15375	11.7266	-1.37279	0.183576	-4.97976	12715	Ckm
-0.301328	-0.658227	0.0555697	13.0116	-1.7504	0.0939067	-4.47744	14161	Fga
-0.301187	-0.692431	0.090058	7.06326	-1.59599	0.124679	-4.68798	71807	Tars2
-0.300908	-0.623458	0.0216423	7.68809	-1.9341	0.0659941	-4.19617	27366	Txnl4a
-0.300842	-0.984745	0.383061	5.62781	-0.91198	0.37161	-5.42099	18709	Pik3r2
-0.30052	-0.59186	-0.00918046	7.53191	-2.13853	0.0437627	-3.86774	76408	Abcc3
-0.30021	-0.941398	0.340979	5.34246	-0.970691	0.342196	-5.39948	68002	Sdhaf4
-0.299541	-0.907689	0.308608	7.06435	-1.02115	0.318223	-5.35706	84585	Rnf123
-0.298774	-0.83131	0.233763	10.5432	-1.16315	0.257162	-5.21508	18816	Serpinf2
-0.298206	-0.606077	0.00966421	7.79739	-2.00813	0.0569935	-4.07818	66513	Tab1
-0.297067	-0.75124	0.157105	6.05676	-1.35605	0.188763	-4.97731	17085	Ly9
-0.296608	-0.59648	0.00326409	12.2364	-2.05064	0.052333	-4.00118	12648	Chd1
-0.295795	-0.852461	0.260871	8.16078	-1.10164	0.282461	-5.27293	14938	Gzma
-0.295576	-0.579692	-0.0114602	8.47247	-2.15683	0.0421464	-3.83451	13804	Endog
-0.295523	-0.576165	-0.0148807	15.9324	-2.18313	0.0399171	-3.78997	11758	Prdx6
-0.295493	-0.904033	0.313048	0.535974	-1.0067	0.324964	-5.25003	225055	Fbxo11
-0.295305	-0.8211	0.230489	6.69875	-1.16439	0.256671	-5.17115	50794	Klf13
-0.294813	-0.499144	-0.0904823	7.42903	-2.99127	0.00670276	-2.2953	26412	Map4k2
-0.294565	-0.703418	0.114287	7.52009	-1.49368	0.149386	-4.82982	104086	Cyp27a1
-0.294504	-0.657203	0.0681945	5.64243	-1.6834	0.106358	-4.53702	114715	Spred1
-0.294103	-0.791545	0.203339	5.71965	-1.22574	0.233185	-5.14814	11909	Atf2
-0.293919	-1.05955	0.471709	8.14685	-0.795888	0.434555	-5.54406	207965	Vcpkmt
-0.293662	-1.36243	0.77511	6.59379	-0.569645	0.574658	-5.69141	246257	Ovca2
-0.293465	-0.750755	0.163826	7.02225	-1.33047	0.196916	-5.02833	71310	Tbc1d9
-0.293316	-0.611208	0.0245753	6.70108	-1.91293	0.0687881	-4.23246	71452	Ankrd40
-0.293303	-0.615431	0.0288251	7.02179	-1.88769	0.0722556	-4.26664	65960	Twsg1
-0.293098	-0.771026	0.18483	6.84583	-1.27143	0.216781	-5.07889	17000	Ltbr
-0.292578	-0.527824	-0.0573331	10.0697	-2.57848	0.0170984	-3.08574	22153	Tubb4a
-0.292276	-0.55438	-0.0301713	9.41093	-2.31185	0.030476	-3.56408	68606	Ppm1f
-0.29227	-0.511094	-0.0734459	8.58014	-2.76905	0.0111585	-2.72222	100017	Ldlrap1
-0.291893	-0.544255	-0.039532	14.3183	-2.39797	0.025354	-3.39685	12974	Cs
-0.291799	-0.491169	-0.0924283	11.2264	-3.03434	0.00606424	-2.20623	70025	Acot7
-0.291705	-0.553888	-0.0295233	6.52511	-2.30666	0.0308134	-3.56121	13548	Dyrk1a
-0.290857	-0.589846	0.00813202	7.12338	-2.01682	0.0560117	-4.06211	67784	Plxnd1
-0.2906	-0.70767	0.126469	8.39106	-1.44454	0.162602	-4.89125	233328	Lrrk1
-0.290341	-0.692802	0.11212	6.733	-1.49564	0.148877	-4.82128	18128	Notch1
-0.290315	-0.521846	-0.0587831	6.19303	-2.59957	0.0163181	-3.03092	100532	Rell1
-0.289523	-0.863599	0.284554	8.29739	-1.04557	0.307048	-5.33216	18534	Pck1
-0.289327	-0.707745	0.129091	6.82242	-1.43358	0.165676	-4.90405	233789	Smg1
-0.289291	-0.540832	-0.0377496	6.75964	-2.38434	0.0261079	-3.43142	56709	Dnajb12
-0.288832	-0.561595	-0.0160696	8.36499	-2.19535	0.0389189	-3.77027	229603	Otud7b
-0.288628	-0.580745	0.00349042	9.93987	-2.04843	0.0525661	-4.01651	12494	Cd38
-0.288036	-0.722457	0.146384	7.27379	-1.37461	0.183017	-4.95232	66925	Sdhd
-0.287643	-0.733069	0.157784	8.14349	-1.33881	0.194228	-5.01771	16416	Itgb3
-0.287499	-0.940694	0.365695	5.14611	-0.912507	0.371339	-5.45256	26920	Cntrl
-0.287176	-0.848012	0.27366	6.28322	-1.06158	0.299877	-5.28935	67509	Saysd1
-0.286849	-0.597379	0.0236803	5.65395	-1.91511	0.0684962	-4.22117	78560	Adgra2
-0.2864	-0.696763	0.123963	7.79116	-1.44693	0.161939	-4.88913	69113	Alkbh3
-0.286318	-0.432483	-0.140153	8.85732	-4.06112	0.000514873	-0.0970508	11717	Ampd3
-0.284262	-0.673285	0.104761	6.3065	-1.5149	0.143955	-4.78978	67772	Chd8
-0.284226	-0.55482	-0.0136324	8.3773	-2.17765	0.0403727	-3.80239	66066	Gng11
-0.283826	-1.19385	0.626199	5.77147	-0.646608	0.524538	-5.62809	170767	Rfxap
-0.283766	-1.468	0.900472	10.5298	-0.496779	0.624246	-5.72414	20533	Slc4a1
-0.283262	-0.496273	-0.0702522	10.3879	-2.75696	0.0114682	-2.75197	29811	Ndrg2
-0.283183	-0.593375	0.0270087	12.255	-1.89269	0.0715567	-4.26152	18475	Pafah1b2
-0.283161	-0.449295	-0.117027	7.63188	-3.53359	0.0018555	-1.20138	53310	Dlg3
-0.28316	-1.17871	0.612394	7.08727	-0.655514	0.518896	-5.63867	13828	Epb42
-0.282994	-0.53918	-0.0268077	10.1098	-2.29015	0.0319091	-3.60619	26364	Adgre5
-0.282868	-0.678371	0.112636	6.0588	-1.48278	0.152241	-4.80453	83964	Jam3
-0.282567	-0.507179	-0.0579551	9.20883	-2.60814	0.0160106	-3.02684	11841	Arf2
-0.282197	-0.637501	0.0731059	11.1447	-1.64663	0.113767	-4.61778	22084	Tsc2
-0.281555	-0.508223	-0.0548878	7.80211	-2.57523	0.0172215	-3.07419	75909	Vmp1
-0.28116	-0.433068	-0.129252	7.70241	-3.8372	0.000889309	-0.590681	83965	Enpp5
-0.281144	-0.514303	-0.0479845	15.3231	-2.49987	0.0203249	-3.23418	319183	H2bc11
-0.280918	-0.844198	0.282362	6.27836	-1.03394	0.312333	-5.33412	433926	Lrrc8b
-0.280701	-1.39894	0.837537	8.36915	-0.520418	0.607942	-5.71248	11733	Ank1
-0.280664	-0.851113	0.289786	5.92947	-1.02003	0.318742	-5.34255	74123	Foxp4
-0.280354	-0.804989	0.244281	8.75017	-1.10788	0.279815	-5.2725	52430	Echdc2
-0.280231	-0.417372	-0.143091	7.76232	-4.23636	0.000335283	0.261646	21803	Tgfb1
-0.280007	-0.745904	0.18589	7.17955	-1.24601	0.225795	-5.09386	67267	Uqcc2
-0.279894	-0.639536	0.0797468	7.62535	-1.61349	0.120812	-4.66561	24068	Sra1
-0.278815	-0.761675	0.204046	7.03321	-1.19712	0.243932	-5.11904	14547	Gdap2
-0.2786	-0.858472	0.301271	6.21634	-0.996074	0.329985	-5.33874	11639	Ak4
-0.277524	-0.977973	0.422925	8.2808	-0.821422	0.42017	-5.52661	66864	Clec14a
-0.277336	-0.832855	0.278183	7.63851	-1.03502	0.311841	-5.31795	67388	Rab5if
-0.277141	-0.827554	0.273272	5.94438	-1.04389	0.30781	-5.3167	235380	Dmxl2
-0.276569	-0.768524	0.215385	9.22128	-1.16552	0.25622	-5.21384	68875	Tmcc2
-0.275399	-0.607976	0.0571776	7.22336	-1.71677	0.099991	-4.52323	67856	Echdc3
-0.275343	-0.487737	-0.062949	7.45512	-2.68766	0.0134066	-2.85233	213541	Ythdf2
-0.275224	-0.510763	-0.0396843	7.19339	-2.4225	0.0240474	-3.3463	69024	Snx15
-0.275086	-0.666152	0.115981	6.67398	-1.45834	0.158798	-4.8687	69790	Med30
-0.27345	-0.549668	0.00276856	7.77757	-2.05242	0.0521448	-3.93595	66812	Ppcdc
-0.27319	-0.387654	-0.158727	6.44138	-4.94813	5.88503e-05	1.74059	223722	Mcat
-0.273111	-0.653778	0.107557	7.05779	-1.48742	0.151018	-4.83642	76773	Ntaq1
-0.272997	-0.923929	0.377936	6.56226	-0.869488	0.393916	-5.48901	16977	Lrrc23
-0.272851	-0.542449	-0.00325311	8.33351	-2.09822	0.047523	-3.92644	21780	Tfam
-0.272786	-0.616538	0.0709662	7.04803	-1.6452	0.114064	-4.6225	52443	Mrpl48
-0.272599	-0.555446	0.0102475	9.22552	-1.99809	0.0581458	-4.08494	237782	Smcr8
-0.272317	-0.532633	-0.0120003	6.65429	-2.16878	0.0411202	-3.81281	227059	Slc39a10
-0.270636	-0.465592	-0.0756796	7.60312	-2.878	0.00870415	-2.50184	54613	St3gal6
-0.270602	-0.605851	0.0646464	7.71838	-1.67343	0.108326	-4.53959	69186	Tmem256
-0.269857	-0.600346	0.0606314	9.78646	-1.69285	0.10452	-4.55968	56492	Cldn18
-0.269726	-0.79993	0.260478	7.17461	-1.05468	0.302953	-5.32482	227929	Cytip
-0.269602	-1.38842	0.849217	6.77265	-0.499581	0.622303	-5.71203	14867	Gstm6
-0.26934	-0.755977	0.217297	5.95366	-1.14746	0.263449	-5.2264	52683	Ncaph2
-0.269066	-0.503886	-0.0342471	6.90221	-2.37557	0.0266037	-3.41878	56626	Poll
-0.268798	-0.503107	-0.0344881	9.64075	-2.37836	0.026445	-3.45203	66375	Dhrs7
-0.268633	-0.510697	-0.0265683	8.12307	-2.30075	0.0312014	-3.58204	66447	Mgst3
-0.268439	-0.633174	0.0962964	6.63418	-1.52584	0.141219	-4.75194	66313	Smurf2
-0.268306	-0.517694	-0.018918	8.80721	-2.23047	0.0361727	-3.69204	14696	Gnb4
-0.268285	-0.981864	0.445294	10.6616	-0.779465	0.443965	-5.55538	59083	Fetub
-0.268246	-0.497921	-0.0385711	7.02126	-2.42137	0.0241062	-3.37068	99512	Wdr47
-0.26803	-0.615998	0.0799375	6.39032	-1.59693	0.124467	-4.67091	382985	Rrm2b
-0.267952	-0.528844	-0.00706091	9.83574	-2.12931	0.0445982	-3.87963	26394	Lypla2
-0.26763	-0.722308	0.187048	8.78691	-1.22032	0.235194	-5.14239	11984	Atp6v0c
-0.267341	-2.0325	1.49781	7.89347	-0.313996	0.756466	-5.79508	78514	Arhgap10
-0.267124	-0.469004	-0.065244	7.89597	-2.74323	0.0118299	-2.77604	18676	Phf2
-0.267091	-0.471127	-0.0630552	10.5745	-2.71391	0.0126385	-2.83171	17025	Alad
-0.26692	-0.682868	0.149028	6.1989	-1.3304	0.196937	-5.02602	66591	Mad2l1bp
-0.266759	-0.540056	0.00653826	6.94033	-2.02361	0.0552553	-4.04495	21973	Top2a
-0.26665	-1.50569	0.972387	4.00337	-0.446168	0.659812	-5.74166	71962	Castor1
-0.266027	-0.682494	0.15044	6.47708	-1.3243	0.198922	-5.0292	244757	Glb1l2
-0.265937	-0.482052	-0.0498216	6.88557	-2.55114	0.0181617	-3.11062	18703	Pigr
-0.265664	-0.536524	0.00519653	9.4782	-2.03343	0.0541769	-4.03504	26462	Txnrd2
-0.264925	-0.668782	0.138933	6.59935	-1.35999	0.187532	-4.98611	110351	Rap1gap
-0.264255	-0.612043	0.0835327	7.8757	-1.57526	0.129391	-4.7227	54611	Pde3a
-0.263802	-0.683598	0.155995	8.05387	-1.30281	0.206039	-5.06321	103967	Dnm3
-0.263482	-0.655801	0.128836	6.93752	-1.39237	0.177649	-4.93006	69538	Antxr1
-0.263459	-0.546823	0.0199054	10.605	-1.92757	0.0668451	-4.20129	70316	Ndufab1
-0.263437	-0.838915	0.312041	13.2346	-0.949054	0.352846	-5.42138	17319	Mif
-0.262872	-0.976269	0.450525	5.2278	-0.763933	0.452978	-5.53673	51813	Ccnc
-0.262564	-1.53337	1.00824	7.5778	-0.428349	0.672539	-5.7148	56032	Nprl2
-0.262543	-0.518431	-0.00665471	8.18312	-2.12712	0.0447991	-3.87807	76497	Ppp1r11
-0.262536	-0.532887	0.0078157	11.7868	-2.01327	0.0564106	-4.07271	54130	Actr1a
-0.262408	-0.517945	-0.00687136	11.9947	-2.12895	0.0446313	-3.88013	73075	Ppil6
-0.261952	-0.846372	0.322469	4.57092	-0.929261	0.362783	-5.43122	21848	Trim24
-0.261748	-0.428243	-0.0952531	10.4441	-3.2593	0.00357413	-1.75378	56356	Gltp
-0.261634	-0.946392	0.423124	11.9659	-0.792135	0.436694	-5.54693	14473	Gc
-0.261457	-0.497502	-0.0254107	8.27934	-2.29639	0.0314909	-3.58749	67803	Limd2
-0.2613	-1.20981	0.687209	7.62908	-0.571136	0.573664	-5.68374	11842	Arf3
-0.260863	-0.379674	-0.142052	13.065	-4.55197	0.000154766	0.881128	14693	Gnb2
-0.26074	-0.664779	0.143299	10.015	-1.33791	0.194518	-5.01983	269587	Epb41
-0.260614	-0.625702	0.104474	10.6107	-1.47993	0.152992	-4.84625	11834	Aqr
-0.260555	-0.521168	5.76405e-05	7.39185	-2.07275	0.0500465	-3.95813	69487	Ndufaf5
-0.260427	-0.492058	-0.0287961	11.8927	-2.33094	0.0292647	-3.53766	23917	Impdh1
-0.260405	-0.580294	0.0594842	11.8714	-1.68769	0.105521	-4.56715	12858	Cox5a
-0.260097	-0.740117	0.219922	4.94618	-1.12336	0.273328	-5.24841	26939	Polr3e
-0.260095	-0.518136	-0.00205503	8.98023	-2.08971	0.0483525	-3.94704	105722	Ano6
-0.260062	-0.863485	0.343362	6.756	-0.893503	0.381205	-5.4709	74131	Sash3
-0.259614	-0.607359	0.0881315	8.12807	-1.54778	0.135863	-4.75948	106952	Arap3
-0.259438	-0.657312	0.138436	10.3111	-1.35186	0.190082	-5.00383	20054	Rps15
-0.258966	-0.453553	-0.0643785	7.86732	-2.75912	0.0114124	-2.74332	17826	Fam89b
-0.258776	-0.51335	-0.00420103	9.48147	-2.10742	0.0466405	-3.88692	239739	Lamp3
-0.258713	-0.820351	0.302925	4.92272	-0.955002	0.349896	-5.36442	213993	Ccdc186
-0.258625	-0.542179	0.0249297	8.12316	-1.89093	0.0718015	-4.26189	103711	Pnpo
-0.25843	-0.513599	-0.00326124	10.8121	-2.0997	0.0473799	-3.92959	52502	Carhsp1
-0.257986	-0.512842	-0.00312967	9.81087	-2.09866	0.0474802	-3.88558	110639	Prps2
-0.257624	-0.5131	-0.00214764	5.80974	-2.09063	0.0482624	-3.93052	54199	Ccrl2
-0.257254	-0.823702	0.309194	6.63238	-0.941552	0.35659	-5.4279	252972	Tpcn1
-0.257148	-0.572731	0.0584339	8.80884	-1.68932	0.105203	-4.56428	229709	Ahcyl1
-0.257011	-0.514037	1.49645e-05	9.78212	-2.07308	0.0500122	-3.96595	19043	Ppm1b
-0.256873	-0.425731	-0.0880144	12.5957	-3.15382	0.0045849	-1.96222	12336	Capns1
-0.256365	-0.410897	-0.101834	10.3598	-3.43941	0.00232654	-1.38928	239570	Ttc38
-0.256349	-1.21016	0.697461	5.15215	-0.557201	0.582984	-5.69892	28015	Polr2m
-0.256106	-0.615508	0.103296	7.67463	-1.47734	0.153679	-4.83861	54405	Ndufa1
-0.255855	-0.748243	0.236532	7.20696	-1.07728	0.292961	-5.30517	74754	Dhcr24
-0.255849	-0.597103	0.085405	11.4978	-1.55435	0.134292	-4.75132	18777	Lypla1
-0.254729	-0.667402	0.157944	8.33918	-1.27972	0.213902	-5.08673	57783	Tnip1
-0.254644	-1.02489	0.515602	4.93593	-0.685403	0.500209	-5.62391	215387	Ncaph
-0.254296	-0.719921	0.21133	7.72265	-1.13226	0.26965	-5.24827	276829	Smtnl2
-0.254077	-1.06617	0.558018	5.2596	-0.648636	0.52325	-5.6077	73389	Hbp1
-0.253979	-0.475328	-0.0326313	11.871	-2.37884	0.0264179	-3.4191	12827	Col4a2
-0.253448	-0.42339	-0.0835057	8.71609	-3.09193	0.00530143	-2.09512	99031	Osbpl6
-0.253398	-0.644233	0.137436	7.64689	-1.34417	0.192517	-4.98688	20538	Slc6a2
-0.253149	-0.664574	0.158276	6.54952	-1.27564	0.215316	-5.09556	71436	Flrt3
-0.253034	-0.868004	0.361935	13.445	-0.853037	0.40278	-5.50128	20701	Serpina1b
-0.252625	-0.450165	-0.0550848	8.75592	-2.65133	0.0145425	-2.93637	19244	Ptp4a2
-0.252165	-0.772203	0.267873	9.6624	-1.00529	0.325626	-5.36958	241226	Itga8
-0.251997	-0.610302	0.106308	10.6241	-1.45809	0.158867	-4.87011	225341	Lims2
-0.25193	-0.934117	0.430257	8.27124	-0.765629	0.451989	-5.56424	232566	Amn1
-0.251327	-0.800888	0.298234	6.67302	-0.948123	0.353309	-5.41273	11513	Adcy7
-0.251314	-0.819549	0.316922	7.1915	-0.916916	0.369075	-5.44456	140559	Igsf8
-0.251227	-0.786492	0.284038	7.51773	-0.973059	0.341044	-5.40267	434215	Lrrc32
-0.251141	-0.712412	0.21013	7.38335	-1.12877	0.271089	-5.24889	79566	Sh3bp5l
-0.250984	-0.519847	0.0178792	7.50611	-1.93534	0.0658336	-4.19358	214547	She
-0.250467	-0.773124	0.27219	6.63369	-0.993517	0.331201	-5.37989	66109	Tspan13
-0.250412	-0.533686	0.0328609	11.0558	-1.8327	0.080341	-4.34743	14030	Ewsr1
-0.249968	-0.468563	-0.0313728	8.53266	-2.37075	0.0268799	-3.46008	235281	Scn3b
-0.249303	-0.612332	0.113725	6.50454	-1.42374	0.168474	-4.90154	76441	Daam2
-0.248842	-0.510258	0.0125744	6.52167	-1.97348	0.0610606	-4.10711	12151	Bmi1
-0.248419	-0.768476	0.271639	10.5788	-0.990319	0.332727	-5.3826	13897	Ces1e
-0.24829	-0.545691	0.049111	8.07598	-1.73085	0.0974048	-4.47647	105841	Dennd3
-0.248231	-0.73476	0.238298	9.65925	-1.05777	0.301576	-5.32391	11997	Akr1b7
-0.247955	-0.897173	0.401264	4.62531	-0.791814	0.436878	-5.50592	320615	Dop1a
-0.247893	-0.462435	-0.0333501	7.6217	-2.39548	0.0254902	-3.41723	68449	Tbc1d10b
-0.24771	-0.825184	0.329763	5.13315	-0.889312	0.383404	-5.46252	18968	Pola1
-0.247696	-0.490259	-0.00513236	8.94339	-2.11707	0.0457299	-3.89493	73472	Spata18
-0.247532	-0.609168	0.114105	8.09734	-1.41906	0.169818	-4.92266	214932	Hdhd5
-0.247382	-0.700016	0.205253	7.01329	-1.13308	0.26931	-5.23548	233724	Tmem41b
-0.247302	-0.555528	0.0609244	7.53519	-1.66341	0.110333	-4.59694	18636	Cfp
-0.24727	-0.603024	0.108484	11.6425	-1.441	0.16359	-4.84839	74030	Rin2
-0.247101	-0.713629	0.219428	6.81526	-1.09809	0.283973	-5.2829	103583	Fbxw11
-0.246587	-0.822557	0.329383	13.3937	-0.887588	0.384311	-5.47583	55990	Fmo2
-0.246533	-0.419911	-0.073155	8.47727	-2.94797	0.00740932	-2.36416	208092	Chmp6
-0.246328	-0.821992	0.329336	7.15485	-0.887128	0.384553	-5.47624	69263	Rfc3
-0.24572	-0.983166	0.491726	6.25013	-0.6908	0.496876	-5.61451	109332	Cdcp1
-0.245522	-0.910957	0.419914	5.58525	-0.764937	0.452392	-5.56759	194401	Mical3
-0.245082	-1.12987	0.639704	4.33382	-0.574269	0.571579	-5.68561	66156	Anapc11
-0.245076	-0.565664	0.075512	12.4344	-1.58488	0.127186	-4.71031	20656	Sod2
-0.244859	-1.20325	0.713535	8.17282	-0.529681	0.601609	-5.70882	20527	Slc2a3
-0.244763	-0.706528	0.217003	6.67153	-1.09892	0.283619	-5.28094	20185	Ncor1
-0.243853	-0.482399	-0.00530684	10.4921	-2.11933	0.0455196	-3.8704	18570	Pdcd6
-0.243742	-0.771595	0.284111	5.54848	-0.957324	0.348749	-5.38741	23989	Med24
-0.243593	-0.544991	0.0578042	5.87236	-1.67559	0.107897	-4.5787	19651	Rbl2
-0.243582	-0.646218	0.159054	7.2655	-1.25422	0.222851	-5.11427	13829	Dmtn
-0.243507	-0.786725	0.299711	7.5996	-0.92935	0.362738	-5.43272	108116	Slco3a1
-0.243457	-1.01879	0.531877	6.27292	-0.650991	0.521757	-5.64551	78455	Helz
-0.243152	-0.457543	-0.0287616	10.1528	-2.35133	0.0280198	-3.50159	67732	Iah1
-0.242373	-0.403503	-0.0812423	7.89988	-3.11852	0.00498129	-2.03259	76014	Zc3h18
-0.242307	-0.4489	-0.0357145	9.72086	-2.43161	0.0235787	-3.35247	14467	Nipsnap2
-0.241923	-0.490191	0.00634469	9.51984	-2.02022	0.0556312	-4.05594	317758	Gimap9
-0.241298	-0.746934	0.264337	5.81334	-0.989371	0.33318	-5.38345	56794	Hacl1
-0.241158	-0.82411	0.341794	4.05007	-0.857651	0.400281	-5.43655	22682	Zfand5
-0.240919	-0.924395	0.442558	5.17418	-0.730784	0.47258	-5.58301	17777	Mttp
-0.240776	-0.460935	-0.0206174	8.82867	-2.26735	0.0334801	-3.6468	171210	Acot2
-0.24071	-0.518295	0.0368745	7.27698	-1.7978	0.085872	-4.40409	29857	Mapk12
-0.240107	-0.423534	-0.0566801	10.2663	-2.71384	0.0126405	-2.82065	56758	Mbnl1
-0.240098	-0.744635	0.264439	6.12621	-0.98659	0.334512	-5.38341	268902	Robo2
-0.24001	-0.644387	0.164367	7.96015	-1.23051	0.23143	-5.11336	56048	Lgals8
-0.239977	-0.44008	-0.0398745	9.69483	-2.48633	0.0209351	-3.23589	240505	Cdc42bpg
-0.239807	-0.451328	-0.0282865	8.87006	-2.35045	0.0280727	-3.50109	26558	Homer3
-0.239704	-0.776483	0.297075	6.69329	-0.925811	0.364534	-5.43207	329470	Accs
-0.2395	-0.617235	0.138235	7.81284	-1.3145	0.202144	-5.05094	329831	Fam166b
-0.239327	-0.610119	0.131466	6.38512	-1.33814	0.194443	-5.01344	12509	Cd59a
-0.239228	-0.498386	0.0199291	10.09	-1.91378	0.0686746	-4.22625	67974	Ccny
-0.239121	-0.541185	0.0629429	6.49046	-1.6412	0.114898	-4.60526	380713	Scarf1
-0.238689	-1.25578	0.778398	6.70217	-0.486538	0.631371	-5.71811	15200	Hbegf
-0.238591	-0.465498	-0.0116842	7.23638	-2.17996	0.0401802	-3.77318	20166	Rtkn
-0.238385	-0.470299	-0.00647105	7.84369	-2.13105	0.0444396	-3.86459	18793	Plaur
-0.238361	-0.470783	-0.00593996	9.53326	-2.12619	0.0448847	-3.88474	20322	Sord
-0.237467	-1.09986	0.624926	4.97961	-0.570874	0.573839	-5.69163	78304	Naa38
-0.237394	-0.543551	0.068763	7.47365	-1.60756	0.122111	-4.653	68801	Elovl5
-0.237316	-0.44754	-0.0270925	9.60971	-2.34039	0.0286819	-3.51876	57874	Hacd3
-0.237225	-0.714077	0.239627	6.30809	-1.03138	0.313507	-5.33285	11735	Ank3
-0.236752	-0.543853	0.0703491	6.87121	-1.59829	0.124165	-4.68808	66193	Pithd1
-0.236631	-0.41615	-0.0571123	7.58554	-2.73277	0.0121124	-2.79144	21379	Tbrg4
-0.236565	-1.26921	0.796081	7.00007	-0.474943	0.639483	-5.7321	22004	Tpm2
-0.236275	-0.488153	0.0156026	8.41753	-1.94478	0.0646224	-4.1584	56273	Pex14
-0.236186	-0.404922	-0.0674495	9.53725	-2.90193	0.00823863	-2.45814	217718	Nek9
-0.235503	-0.77932	0.308314	6.99479	-0.897812	0.378953	-5.46383	226243	Habp2
-0.234847	-0.549694	0.0800012	9.02518	-1.54641	0.136191	-4.72531	13058	Cybb
-0.234821	-0.809698	0.340056	10.164	-0.846845	0.406149	-5.49615	77044	Arid2
-0.234674	-0.425525	-0.0438241	8.00143	-2.54927	0.018237	-3.12545	22367	Vrk1
-0.234382	-0.474452	0.0056893	8.0824	-2.02407	0.0552036	-4.04486	207932	Urb1
-0.234239	-0.611202	0.142724	6.91787	-1.28826	0.210967	-5.04034	14707	Gng5
-0.233897	-0.673967	0.206174	10.9036	-1.1019	0.282348	-5.24395	14555	Gpd1
-0.233509	-0.723765	0.256747	7.81837	-0.987466	0.334092	-5.38972	224792	Adgrf5
-0.233105	-0.52908	0.0628704	7.54766	-1.63282	0.11666	-4.64467	217140	Scrn2
-0.232974	-0.399899	-0.0660494	8.47205	-2.89354	0.00839915	-2.46878	117150	Pip4k2c
-0.232767	-0.420046	-0.0454887	10.3374	-2.57677	0.017163	-3.08822	19042	Ppm1a
-0.232732	-0.586092	0.120628	7.13591	-1.36547	0.185831	-4.96902	18555	Cdk16
-0.232499	-0.613553	0.148555	6.94497	-1.26496	0.219049	-5.10141	21814	Tgfbr3
-0.23243	-1.00002	0.535163	6.82154	-0.627774	0.536579	-5.63654	241274	Pnpla7
-0.231947	-0.604168	0.140275	6.14249	-1.2919	0.209725	-5.03821	67883	Uxs1
-0.23192	-0.567017	0.103177	7.7594	-1.43486	0.165313	-4.90403	64294	Itm2c
-0.231738	-0.828774	0.365297	5.39255	-0.804711	0.42955	-5.48449	19743	Rhag
-0.231724	-0.437488	-0.0259596	6.40614	-2.33476	0.0290276	-3.49694	14102	Fas
-0.231688	-0.416864	-0.0465124	9.12358	-2.59395	0.0165225	-3.0604	68420	Ankrd13a
-0.230893	-0.744918	0.283132	6.9874	-0.931256	0.361773	-5.439	16408	Itgal
-0.230793	-0.906892	0.445305	6.76506	-0.70771	0.486515	-5.60346	192970	Dhrs11
-0.230754	-0.608145	0.146638	7.0301	-1.26765	0.218104	-5.09687	192287	Slc25a36
-0.230583	-0.783229	0.322063	12.2024	-0.865013	0.396315	-5.49231	13479	Dpep1
-0.230325	-1.21354	0.752887	10.062	-0.485664	0.631981	-5.73332	15446	Hpgd
-0.230245	-0.469603	0.00911361	8.95448	-1.99427	0.0585906	-4.1038	110460	Acat2
-0.230016	-0.749982	0.289949	9.09494	-0.91712	0.36897	-5.45099	68632	Myct1
-0.229907	-1.02377	0.563953	4.73424	-0.600413	0.554333	-5.66858	66124	Josd2
-0.229707	-0.477456	0.0180418	8.1674	-1.92223	0.0675484	-4.20905	229285	Spart
-0.229525	-0.520515	0.0614639	9.36331	-1.63529	0.116137	-4.63154	22319	Vamp3
-0.229442	-1.35899	0.900102	5.39809	-0.421125	0.677727	-5.75827	21987	Tpd52l1
-0.228771	-0.919348	0.461805	5.63876	-0.686803	0.499344	-5.62119	213054	Gabpb2
-0.228696	-0.521004	0.0636126	6.32679	-1.62203	0.118963	-4.652	27224	Eloa
-0.228296	-0.542822	0.0862311	12.4824	-1.50481	0.146517	-4.80596	233908	Fus
-0.227679	-0.716888	0.26153	5.23142	-0.964874	0.345037	-5.4064	75847	Crppa
-0.227635	-0.797774	0.342504	7.75609	-0.827752	0.416651	-5.52188	56373	Cpb2
-0.227499	-0.440063	-0.0149357	8.82995	-2.21888	0.0370591	-3.72275	245847	Amdhd2
-0.227415	-0.577503	0.122674	9.0069	-1.34674	0.191701	-5.00641	75387	Sirt4
-0.227321	-0.537173	0.0825307	8.31457	-1.521	0.142426	-4.78986	67179	Ccdc25
-0.227182	-0.815556	0.361192	6.64264	-0.800502	0.431933	-5.54309	22619	Siae
-0.227169	-0.370519	-0.0838185	10.4549	-3.28543	0.00335931	-1.70322	242202	Pde5a
-0.226852	-0.927495	0.47379	5.2117	-0.671256	0.509006	-5.63246	22355	Vipr2
-0.226538	-0.420254	-0.0328222	10.1343	-2.42448	0.0239451	-3.36063	68197	Ndufc2
-0.226471	-0.52569	0.0727478	8.72883	-1.56915	0.130805	-4.72924	105675	Ppif
-0.226451	-0.461057	0.0081546	7.5722	-2.00114	0.0577933	-4.06887	72947	Phykpl
-0.226237	-0.445229	-0.0072446	6.64132	-2.14179	0.0434711	-3.85774	67466	Pdcl
-0.226076	-0.468544	0.0163925	10.6957	-1.93304	0.0661311	-4.15323	14645	Glul
-0.22594	-0.50445	0.0525693	6.37088	-1.68188	0.106656	-4.57542	243374	Gimap8
-0.225927	-0.570721	0.118867	7.25516	-1.35847	0.188006	-4.99832	71177	Ints13
-0.225753	-0.998088	0.546583	4.8068	-0.605995	0.550686	-5.61155	70408	Polr3f
-0.225633	-0.853311	0.402045	11.8377	-0.745259	0.46396	-5.58383	83679	Pde4dip
-0.225509	-0.863379	0.412362	8.85105	-0.732947	0.471286	-5.59233	11606	Agt
-0.225421	-0.363554	-0.0872891	7.17116	-3.38331	0.00266076	-1.50386	72320	Kifbp
-0.225355	-0.839157	0.388447	8.25542	-0.761169	0.454594	-5.56897	58180	Hic2
-0.22492	-0.496329	0.0464904	16.1915	-1.71808	0.0997483	-4.52226	20341	Selenbp1
-0.224846	-0.659486	0.209794	9.90097	-1.0725	0.295056	-5.30185	12925	Crip1
-0.224697	-0.596751	0.147357	7.49349	-1.25208	0.223616	-5.11808	74182	Gpcpd1
-0.224666	-1.48004	1.03071	5.75726	-0.371027	0.714147	-5.74983	75570	Nhej1
-0.224617	-0.50596	0.0567265	8.85662	-1.65519	0.112005	-4.61133	66646	Rpe
-0.224146	-0.419711	-0.0285808	10.3245	-2.37619	0.0265683	-3.45369	70533	Btf3l4
-0.223894	-0.97977	0.531981	7.3648	-0.614094	0.545417	-5.64798	237082	Nxt2
-0.22352	-0.487879	0.0408394	8.02957	-1.75293	0.0934631	-4.46375	13139	Dgka
-0.22315	-0.539054	0.0927532	10.7026	-1.46449	0.157128	-4.86834	103655	Sec14l4
-0.222994	-0.567821	0.121833	5.42689	-1.34071	0.193621	-5.00431	22770	Zhx1
-0.222782	-0.488107	0.0425441	7.08385	-1.74077	0.0956157	-4.48823	17258	Mef2a
-0.222743	-1.00092	0.555438	6.5548	-0.593424	0.558916	-5.67864	67092	Gatm
-0.222653	-0.696263	0.250957	6.5405	-0.97465	0.340271	-5.40009	98496	Pid1
-0.222337	-0.61316	0.168486	9.1426	-1.17943	0.250754	-5.19126	100037283	Rnaset2a
-0.222333	-0.754939	0.310272	8.36586	-0.865447	0.396082	-5.49381	50783	Lsm4
-0.221607	-0.57168	0.128466	6.44263	-1.3124	0.202838	-5.05096	66912	Bzw2
-0.22131	-0.654888	0.212268	5.62791	-1.05822	0.301373	-5.32068	114713	Rasa2
-0.221109	-0.484812	0.0425946	8.64055	-1.73833	0.0960534	-4.49235	74901	Kbtbd11
-0.220913	-0.668636	0.22681	7.10341	-1.02295	0.317388	-5.35711	66388	Cutc
-0.22091	-0.535027	0.0932065	9.26999	-1.45803	0.158883	-4.87653	11482	Acvrl1
-0.220727	-1.18295	0.741499	8.35225	-0.475577	0.639038	-5.73771	103199	Fig4
-0.220452	-0.56976	0.128856	8.01526	-1.30842	0.204162	-5.05397	229898	Gbp5
-0.219952	-0.409223	-0.0306804	6.08822	-2.40926	0.0247444	-3.39206	12033	Bcap29
-0.21958	-0.80819	0.369031	5.93168	-0.773403	0.44747	-5.55764	12953	Cry2
-0.219535	-0.492329	0.0532585	10.4305	-1.66844	0.109321	-4.58395	12359	Cat
-0.2191	-1.04953	0.611332	7.31128	-0.546991	0.589861	-5.69867	73739	Cby1
-0.218648	-0.332443	-0.104854	11.1796	-3.98352	0.000622411	-0.324248	12408	Cbr1
-0.218539	-0.428038	-0.00903959	6.88224	-2.16266	0.0416427	-3.81991	18108	Nmt2
-0.218501	-0.545251	0.108249	9.64276	-1.38638	0.179447	-4.96547	66911	Nudt16l1
-0.218325	-0.510076	0.0734263	8.89359	-1.55143	0.134987	-4.74947	68183	Bcas2
-0.218251	-0.49787	0.0613687	9.20195	-1.61819	0.119791	-4.63185	68041	Mid1ip1
-0.21811	-0.386475	-0.0497463	9.19376	-2.68577	0.0134634	-2.88149	121021	Cspg4
-0.218108	-0.438445	0.00222834	6.79489	-2.05224	0.0521645	-4.00684	56298	Atl2
-0.218101	-0.571125	0.134923	7.24297	-1.28084	0.213515	-5.08639	78697	Pus7
-0.21809	-0.36188	-0.0743003	11.1391	-3.14449	0.00468668	-1.98715	107526	Gimap4
-0.217904	-0.666065	0.230258	6.34861	-1.00803	0.32434	-5.36519	19645	Rb1
-0.217656	-0.90594	0.470629	6.48166	-0.655608	0.518837	-5.63259	170787	Hdac10
-0.21754	-0.897855	0.462774	9.15412	-0.662936	0.51422	-5.62546	76867	Rhbdd1
-0.217515	-0.513582	0.0785515	9.64163	-1.52315	0.141889	-4.75243	69663	Ddx51
-0.217196	-0.924804	0.490411	7.57243	-0.636359	0.531072	-5.61079	71738	Mamdc2
-0.217081	-0.527154	0.0929911	10.9518	-1.45145	0.160689	-4.84826	12527	Cd9
-0.216955	-0.404396	-0.0295132	6.70038	-2.39964	0.0252631	-3.40868	104418	Dgkz
-0.216827	-0.507127	0.0734738	12.6679	-1.54848	0.135693	-4.75496	109672	Cyb5a
-0.216783	-1.31803	0.884468	7.98782	-0.408114	0.687113	-5.7635	19152	Prtn3
-0.216647	-1.06393	0.630633	7.61405	-0.530113	0.601315	-5.71033	383348	Kctd16
-0.216495	-0.444749	0.0117593	7.51153	-1.9664	0.0619233	-4.14439	50868	Keap1
-0.216155	-0.363635	-0.0686749	6.83158	-3.0386	0.00600437	-2.19453	12927	Bcar1
-0.215977	-0.757084	0.325131	6.79665	-0.827495	0.416793	-5.43554	56809	Gmeb1
-0.215834	-0.683894	0.252227	15.332	-0.956002	0.349402	-5.41148	263406	Plekhg3
-0.215748	-0.389667	-0.041829	12.1475	-2.57183	0.0173515	-3.09673	76308	Rab1b
-0.215677	-0.466685	0.0353306	9.053	-1.78139	0.0885839	-4.42994	236900	Pdk3
-0.215555	-0.603227	0.172117	9.49185	-1.15275	0.261316	-5.22681	16621	Klkb1
-0.215511	-0.508898	0.0778757	8.88244	-1.5229	0.141951	-4.78937	19395	Rasgrp2
-0.215339	-0.413928	-0.0167499	7.43316	-2.24807	0.0348645	-3.68047	52123	Agpat5
-0.215191	-0.748824	0.318442	6.63271	-0.836032	0.412076	-5.50555	18162	Npr3
-0.215152	-0.46703	0.0367263	7.01292	-1.77091	0.0903541	-4.41673	14375	Xrcc6
-0.215012	-0.435755	0.00573051	9.25701	-2.01938	0.0557246	-4.0599	66052	Sdhc
-0.214498	-0.535022	0.106026	9.40087	-1.38741	0.179136	-4.9419	94092	Trim16
-0.214405	-0.616373	0.187563	11.9515	-1.10582	0.280684	-5.27159	17836	Mug1
-0.214255	-0.642868	0.214358	5.38294	-1.03636	0.311232	-5.33496	66138	Bud23
-0.214208	-0.652647	0.22423	9.52572	-1.01291	0.322055	-5.36141	16424	Itih1
-0.214082	-0.809781	0.381618	6.04794	-0.745065	0.464075	-5.57076	13838	Epha4
-0.213989	-0.459882	0.0319038	8.70222	-1.80421	0.0848317	-4.39123	66593	Diablo
-0.213902	-0.692541	0.264737	12.2731	-0.926507	0.36418	-5.43355	20714	Serpina3k
-0.213753	-0.672622	0.245116	9.12999	-0.965752	0.344608	-5.40707	20778	Scarb1
-0.213687	-0.362839	-0.0645343	10.012	-2.97022	0.0070377	-2.32051	53857	Tuba8
-0.213481	-0.500091	0.07313	7.11825	-1.54422	0.136721	-4.76479	19125	Prodh
-0.213214	-0.945402	0.518974	6.26935	-0.603718	0.552171	-5.62565	11781	Ap4m1
-0.212986	-0.386056	-0.0399156	6.89047	-2.55135	0.0181534	-3.12193	70425	Csnk1g3
-0.212801	-0.774146	0.348544	9.33316	-0.785934	0.440243	-5.55233	11814	Apoc3
-0.212697	-0.425591	0.000197339	10.6967	-2.07128	0.050195	-3.9739	100732	Mapre3
-0.21254	-0.541793	0.116713	6.61723	-1.3383	0.194392	-5.00483	69773	Timm29
-0.211952	-0.613999	0.190095	10.3544	-1.09296	0.286172	-5.28974	68011	Snrpg
-0.211243	-0.345228	-0.0772578	12.6864	-3.26864	0.00349583	-1.73511	17105	Lyz2
-0.211197	-0.540868	0.118474	7.81023	-1.32816	0.197667	-5.02681	13992	Khdrbs3
-0.211095	-0.465033	0.0428435	9.8006	-1.72342	0.0987624	-4.48419	66495	Ndufb3
-0.211094	-0.410653	-0.0115347	8.0644	-2.19304	0.0391057	-3.76953	212528	Trmt1
-0.211043	-0.434553	0.0124682	6.80905	-1.95755	0.063015	-4.15999	18036	Nfkbib
-0.210855	-0.776844	0.355133	5.97137	-0.772359	0.448075	-5.55662	12366	Casp2
-0.210637	-0.48534	0.0640647	7.9287	-1.5897	0.126092	-4.70052	66615	Atg4b
-0.210637	-0.992713	0.57144	5.04685	-0.558376	0.582196	-5.64185	20211	Saa4
-0.210533	-0.776945	0.355879	6.40182	-0.7706	0.449096	-5.56549	20170	Hps6
-0.209851	-0.514856	0.095154	10.4514	-1.42642	0.167709	-4.90705	114249	Npnt
-0.209728	-0.408574	-0.0108811	8.49424	-2.18665	0.0396271	-3.76074	102098	Arhgef18
-0.209553	-0.521931	0.102824	8.45572	-1.39078	0.178125	-4.93686	72170	Chchd4
-0.209321	-0.591899	0.173257	6.60041	-1.13432	0.268803	-5.22962	76178	Coa5
-0.209304	-0.85945	0.440842	8.75232	-0.667436	0.511397	-5.6296	18405	Orm1
-0.209282	-0.534197	0.115632	10.1064	-1.33538	0.195329	-5.02345	70456	Mpc2
-0.209188	-0.559014	0.140638	12.7392	-1.23973	0.228066	-5.13207	110135	Fgb
-0.208915	-0.425175	0.00734579	6.94381	-2.00278	0.0576045	-4.00949	17345	Mki67
-0.208508	-0.428654	0.0116389	9.31845	-1.9636	0.0622672	-4.14868	66902	Mtap
-0.208432	-0.514287	0.0974238	10.0617	-1.41283	0.171621	-4.93306	11564	Adsl
-0.208067	-0.441512	0.0253781	5.25312	-1.84782	0.0780426	-4.30999	70478	Mipep
-0.208036	-0.320924	-0.095149	8.11451	-3.82064	0.000925881	-0.60098	13000	Csnk2a2
-0.2078	-0.35617	-0.0594289	10.4271	-2.90361	0.00820688	-2.46659	216134	Pdxk
-0.207723	-0.357753	-0.0576932	7.51337	-2.87044	0.0088562	-2.51956	54324	Arhgef5
-0.207561	-0.662642	0.24752	6.397	-0.945582	0.354576	-5.41996	103841	Cuedc1
-0.207491	-0.608617	0.193636	6.31784	-1.07241	0.295098	-5.30993	57312	Mrps31
-0.20732	-0.859343	0.444704	5.81029	-0.659204	0.516569	-5.64045	68915	Vars2
-0.207178	-0.482146	0.0677911	11.5456	-1.56207	0.132463	-4.7369	23802	Amfr
-0.206927	-0.656342	0.242488	7.25827	-0.954577	0.350106	-5.4163	12175	Bnip2
-0.206897	-1.45041	1.03661	7.24132	-0.344943	0.733395	-5.75992	12236	Bub1b
-0.206866	-0.84543	0.431697	5.88126	-0.671627	0.508774	-5.6248	66196	Myo19
-0.206851	-0.520311	0.106609	6.95216	-1.3681	0.185017	-4.97664	69459	Ubl7
-0.206822	-0.347897	-0.0657473	12.8894	-3.03941	0.0059931	-2.19887	18597	Pdha1
-0.206703	-0.375282	-0.0381242	9.83226	-2.54206	0.0185286	-3.13452	20619	Snap23
-0.206614	-0.834487	0.421259	5.11121	-0.682229	0.502175	-5.61944	64050	Yeats4
-0.20661	-0.502525	0.0893041	11.4869	-1.44753	0.161772	-4.88844	65106	Arl6ip5
-0.206563	-0.482554	0.0694277	8.6859	-1.55167	0.134929	-4.74887	224092	Lsg1
-0.206528	-1.23744	0.82438	7.13453	-0.415338	0.681895	-5.75825	20617	Snca
-0.206439	-0.598673	0.185795	9.81469	-1.09116	0.286944	-5.28854	19662	Rbp4
-0.206343	-0.858209	0.445522	5.87942	-0.656257	0.518427	-5.61627	66497	Cmss1
-0.206239	-0.47453	0.0620517	6.87709	-1.5937	0.125191	-4.68488	17129	Smad5
-0.206196	-0.427026	0.0146332	10.6675	-1.93582	0.0657707	-4.19673	12036	Bcat2
-0.206092	-0.441824	0.0296395	11.2398	-1.81253	0.0834985	-4.35733	26450	Rbbp9
-0.206019	-0.36763	-0.0444086	10.3489	-2.64289	0.0148188	-2.94544	26395	Map2k1
-0.205864	-0.543533	0.131806	6.09042	-1.26395	0.219404	-5.09844	55982	Paxip1
-0.205578	-1.22109	0.809936	4.69564	-0.419695	0.678756	-5.67764	105835	Sgsm3
-0.205316	-0.464941	0.0543096	7.79684	-1.63952	0.115249	-4.63487	238130	Dock4
-0.205296	-0.536155	0.125562	6.0331	-1.28641	0.211598	-5.06505	227619	Man1b1
-0.205266	-0.486385	0.0758535	8.11557	-1.5138	0.144234	-4.76966	14605	Tsc22d3
-0.205225	-0.476281	0.0658308	8.67555	-1.56969	0.130681	-4.71172	14972	H2-K1
-0.205072	-0.4695	0.0593551	11.0203	-1.60784	0.12205	-4.6748	19359	Rad23b
-0.20506	-0.602934	0.192813	11.1843	-1.06851	0.296811	-5.29915	69072	Ebna1bp2
-0.20491	-0.347975	-0.0618452	9.23582	-2.96943	0.0070507	-2.33732	59040	Rhot1
-0.204901	-0.755244	0.345441	5.83453	-0.771888	0.448348	-5.56287	66170	Chchd5
-0.204833	-0.518125	0.108459	8.23635	-1.35548	0.188943	-4.99387	72281	Sh2d4a
-0.2048	-0.480999	0.071399	8.79557	-1.53727	0.138408	-4.77224	68303	Fam114a1
-0.204688	-0.485753	0.0763765	6.21922	-1.50983	0.145238	-4.78046	68971	Tamm41
-0.204516	-0.39021	-0.0188207	7.53717	-2.28333	0.0323719	-3.6151	16150	Ikbkb
-0.204435	-0.395602	-0.0132681	8.87441	-2.2171	0.0371969	-3.69512	56516	Rbms2
-0.204195	-0.415906	0.0075165	10.1562	-1.9996	0.0579716	-4.09478	20910	Stxbp1
-0.20406	-0.808319	0.4002	5.85017	-0.700125	0.491147	-5.60496	68493	Ndufaf4
-0.203957	-0.615046	0.207132	7.84648	-1.0286	0.314785	-5.34747	69694	Tatdn1
-0.203705	-0.460635	0.0532253	7.02013	-1.64372	0.114371	-4.62585	11883	Arsa
-0.203674	-0.472517	0.0651698	7.35267	-1.57064	0.130459	-4.72402	56698	Phax
-0.203297	-0.440349	0.0337555	6.73638	-1.77799	0.0891556	-4.39456	13528	Dtnb
-0.203224	-0.62643	0.219982	7.43032	-0.995554	0.330232	-5.37947	22380	Wbp4
-0.203085	-0.550992	0.144823	11.4772	-1.2102	0.238976	-5.16351	20692	Sparc
-0.20298	-0.504937	0.0989775	9.98316	-1.39364	0.177271	-4.93025	11852	Rhob
-0.202853	-0.454972	0.0492668	11.3595	-1.66808	0.109394	-4.5859	73112	Abracl
-0.202756	-0.420329	0.0148159	7.1004	-1.93203	0.066263	-4.19524	57330	Gigyf1
-0.202293	-0.419166	0.0145809	7.95011	-1.93382	0.0660303	-4.18844	15490	Hsd17b7
-0.202169	-0.412185	0.00784663	10.4558	-1.99574	0.0584184	-4.10171	18476	Pafah1b3
-0.202164	-0.600585	0.196257	8.38799	-1.05197	0.304168	-5.32714	668218	Bin2
-0.201531	-0.420467	0.0174055	7.58138	-1.90838	0.0694017	-4.2303	19210	Ptdss1
-0.201458	-0.558391	0.155476	7.45421	-1.17014	0.254396	-5.18028	72938	Ift25
-0.201281	-0.364159	-0.0384019	8.34612	-2.562	0.0177321	-3.10179	80907	Lactb
-0.200349	-0.637261	0.236563	7.69547	-0.950684	0.352036	-5.41382	11433	Acp5
-0.199991	-0.411083	0.0111003	7.50801	-1.96418	0.0621948	-4.14935	60321	Wbp11
-0.199982	-0.375097	-0.0248668	6.50967	-2.3676	0.0270617	-3.46933	16569	Kif3b
-0.199774	-1.05525	0.6557	11.8412	-0.484144	0.633042	-5.73495	20195	S100a11
-0.199766	-0.455725	0.0561934	6.88709	-1.61805	0.119822	-4.66077	67027	Mkrn2
-0.199203	-0.418483	0.0200773	7.50529	-1.88338	0.072862	-4.23443	75212	Rnf121
-0.199201	-0.482886	0.0844847	10.0898	-1.45578	0.159499	-4.87427	17762	Mapt
-0.199057	-0.400725	0.00261009	10.0775	-2.04637	0.0527848	-4.01757	18537	Pcmt1
-0.198825	-1.22796	0.830312	6.64276	-0.400534	0.692605	-5.76874	246727	Oas3
-0.198819	-0.573761	0.176122	6.58025	-1.09935	0.283435	-5.28059	226144	Erlin1
-0.198434	-0.45699	0.0601211	11.2092	-1.59113	0.12577	-4.70018	17096	Lyn
-0.198432	-0.34409	-0.0527739	11.181	-2.82435	0.00984024	-2.60866	68135	Eif3h
-0.198271	-0.372238	-0.0243047	9.52514	-2.36285	0.0273385	-3.47695	23945	Mgll
-0.198029	-0.444363	0.0483048	11.1693	-1.66666	0.109679	-4.59276	17067	Ly6c1
-0.197739	-0.566599	0.171121	10.3424	-1.11141	0.278326	-5.2523	76281	Tax1bp3
-0.197575	-0.556355	0.161205	11.1855	-1.14168	0.265793	-5.23492	12628	Cfh
-0.197533	-0.5322	0.137134	6.76816	-1.22368	0.233946	-5.14017	71968	Wdr73
-0.197471	-0.488694	0.0937522	6.00608	-1.40579	0.173677	-4.9284	227334	Usp40
-0.19708	-0.687433	0.293273	8.00577	-0.83325	0.413609	-5.51679	20887	Sult1a1
-0.197069	-0.371273	-0.0228648	10.5098	-2.34532	0.0283819	-3.50132	227801	Dennd1a
-0.196774	-0.549004	0.155456	8.97619	-1.1582	0.259134	-5.22339	16180	Il1rap
-0.196703	-0.678071	0.284665	13.2811	-0.84718	0.405967	-5.50753	20324	Cavin2
-0.196388	-1.2022	0.809421	9.84163	-0.404801	0.689511	-5.76458	12183	Bpgm
-0.195967	-0.416863	0.0249286	7.02252	-1.83924	0.0793406	-4.33277	102141	Snx25
-0.195669	-0.586962	0.195623	6.5281	-1.03673	0.311064	-5.33547	67245	Peli1
-0.195649	-0.491172	0.0998737	11.8072	-1.37255	0.183647	-4.97499	72630	Hspa12b
-0.195459	-0.345912	-0.0450062	9.93414	-2.69338	0.0132355	-2.8717	20218	Khdrbs1
-0.195453	-0.470533	0.0796275	6.66645	-1.47307	0.154817	-4.83601	56535	Pex3
-0.194983	-0.413765	0.023798	7.3947	-1.84769	0.0780626	-4.31147	71148	Mier1
-0.194822	-0.423446	0.0338025	12.5085	-1.76668	0.0910778	-4.44743	20042	Rps12
-0.194644	-0.457404	0.0681161	8.57299	-1.53576	0.138776	-4.76949	96979	Ptges2
-0.194493	-0.423233	0.0342465	9.50587	-1.76281	0.0917437	-4.43773	69938	Scrn1
-0.194485	-0.363765	-0.0252052	9.58841	-2.3819	0.026245	-3.44159	18187	Nrp2
-0.194396	-0.360124	-0.0286684	10.7174	-2.43184	0.023567	-3.33864	67923	Eloc
-0.194379	-0.499981	0.111223	11.9918	-1.31867	0.200769	-5.04358	15107	Hadh
-0.19437	-0.353384	-0.0353561	11.6079	-2.53417	0.0188527	-3.14859	76491	Abhd14b
-0.194166	-0.475346	0.0870132	11.4323	-1.43164	0.166225	-4.8546	224807	Tmem63b
-0.193605	-0.509641	0.122431	8.08486	-1.27005	0.217261	-5.09918	100336	Ppp1r8
-0.193596	-1.31345	0.926253	4.93533	-0.358409	0.723434	-5.75429	63955	Cables1
-0.193568	-0.602977	0.215842	8.47764	-0.980203	0.337584	-5.37825	12338	Capn6
-0.193487	-0.368645	-0.0183284	16.418	-2.29014	0.0319094	-3.6019	11465	Actg1
-0.193108	-0.536249	0.150034	6.60945	-1.16672	0.255745	-5.21379	11689	Alox5
-0.193084	-0.437928	0.0517596	8.92357	-1.63493	0.116214	-4.57578	22272	Uqcrq
-0.193066	-0.360155	-0.025976	11.3984	-2.39551	0.0254886	-3.3992	30960	Vapa
-0.19304	-0.620114	0.234035	9.07431	-0.937097	0.358827	-5.43422	76282	Gpt
-0.192507	-0.552106	0.167092	10.0718	-1.10987	0.278976	-5.27054	433375	Creg1
-0.192474	-0.527594	0.142646	9.50883	-1.19073	0.24638	-5.18524	74998	Rab11fip2
-0.192322	-0.480173	0.0955297	6.57307	-1.38517	0.179811	-4.95724	100502841	Epg5
-0.192232	-0.386897	0.00243375	7.47029	-2.04728	0.0526878	-4.01019	19339	Rab3a
-0.192131	-0.529547	0.145284	6.8866	-1.18052	0.250329	-5.19449	238055	Apob
-0.192048	-0.702277	0.318181	7.16717	-0.780346	0.443457	-5.55494	230558	C8a
-0.192022	-0.598518	0.214473	7.88544	-0.97935	0.337996	-5.39704	66398	Commd5
-0.191921	-0.370332	-0.0135109	10.5883	-2.23021	0.0361928	-3.71195	19247	Ptpn11
-0.19182	-0.702241	0.3186	6.12819	-0.779127	0.44416	-5.5582	94179	Krt23
-0.19162	-0.562592	0.179352	11.5218	-1.07088	0.295766	-5.26595	14077	Fabp3
-0.191441	-0.425962	0.043081	10.0076	-1.69236	0.104615	-4.55593	71772	Plbd2
-0.191357	-0.487872	0.105158	6.55261	-1.33795	0.194504	-5.01863	55960	Ebag9
-0.190902	-0.370669	-0.0111354	8.77092	-2.20163	0.0384144	-3.74891	74252	Armc1
-0.190514	-0.429084	0.0480554	11.0164	-1.6556	0.111922	-4.60934	13177	Eci1
-0.190475	-0.363995	-0.0169544	11.3636	-2.27577	0.0328918	-3.62072	319939	Tns3
-0.190438	-0.388677	0.00780048	8.36941	-1.99163	0.0588994	-4.10032	68816	Ppil1
-0.190424	-0.398688	0.0178388	6.99364	-1.89562	0.0711492	-4.22388	54636	Wdr45
-0.19012	-0.627341	0.247101	5.58033	-0.901508	0.377029	-5.4497	237107	Gnl3l
-0.190103	-1.25636	0.876156	12.2769	-0.369632	0.715172	-5.78144	20387	Sftpa1
-0.189828	-0.395508	0.0158527	8.77297	-1.91341	0.0687233	-4.19889	106064	Rimoc1
-0.189584	-0.471011	0.091843	7.99981	-1.39662	0.176383	-4.95121	66087	Emc3
-0.189558	-0.551584	0.172468	8.60659	-1.08554	0.289372	-5.28583	234673	Ces2e
-0.189557	-1.24989	0.870773	6.27354	-0.37063	0.714438	-5.76963	19731	Rgl1
-0.189482	-0.636083	0.257118	7.57759	-0.879613	0.388524	-5.47755	68565	Mrps18a
-0.189475	-0.413667	0.0347163	6.8013	-1.75217	0.0935966	-4.45388	110596	Arhgef28
-0.189407	-0.421986	0.0431725	6.97671	-1.68837	0.105389	-4.55776	268749	Rnf31
-0.189312	-0.460402	0.0817784	11.265	-1.44779	0.1617	-4.86213	246703	Naxe
-0.189208	-0.518309	0.139894	6.89993	-1.19193	0.245918	-5.17827	230103	Npr2
-0.189037	-0.635828	0.257754	8.41097	-0.877173	0.389819	-5.48152	14058	F10
-0.188961	-0.476746	0.0988232	7.98559	-1.36128	0.18713	-4.99284	74254	Gpn1
-0.188911	-0.513952	0.13613	5.2765	-1.20493	0.240962	-5.07656	232491	Pyroxd1
-0.188809	-0.420218	0.0425997	8.68883	-1.69155	0.104772	-4.55221	329910	Acot11
-0.188704	-0.622692	0.245283	7.52464	-0.90146	0.377054	-5.45937	76566	Rflnb
-0.188685	-0.511123	0.133753	6.55136	-1.2132	0.237848	-5.13571	21788	Tfpi
-0.188635	-0.533367	0.156097	8.12779	-1.13444	0.268752	-5.23603	11863	Arnt
-0.188547	-0.376199	-0.000894885	8.76494	-2.08309	0.0490075	-3.96015	15356	Hmgcl
-0.188201	-0.361641	-0.0147607	10.5962	-2.24964	0.0347494	-3.6559	19046	Ppp1cb
-0.188156	-0.654461	0.278148	6.9161	-0.836548	0.411792	-5.51264	55991	Panx1
-0.188133	-0.452096	0.0758289	8.55327	-1.47763	0.153602	-4.84276	107939	Pom121
-0.187971	-0.458221	0.0822798	7.6992	-1.442	0.16331	-4.89319	19286	Pts
-0.18796	-0.287634	-0.0882854	11.6099	-3.90952	0.000745607	-0.413421	19045	Ppp1ca
-0.187895	-0.731237	0.355448	6.01631	-0.71694	0.480912	-5.58674	56788	Scube2
-0.187836	-0.645465	0.269793	10.1335	-0.850956	0.403911	-5.50256	16425	Itih2
-0.187599	-0.84759	0.472393	8.94155	-0.589296	0.561633	-5.67994	12007	Azgp1
-0.187585	-0.631173	0.256004	7.77949	-0.876716	0.390062	-5.48314	104718	Ttc7b
-0.187491	-0.593045	0.218063	12.5569	-0.95846	0.348189	-5.41561	99571	Fgg
-0.186976	-0.453109	0.0791569	7.47741	-1.45656	0.159284	-4.84	68520	Zfyve21
-0.186922	-0.330919	-0.042924	11.2382	-2.6912	0.0133003	-2.84667	53605	Nap1l1
-0.186902	-0.504377	0.130574	8.78677	-1.22052	0.235118	-5.13204	18711	Pikfyve
-0.186322	-0.385734	0.0130895	9.41936	-1.93712	0.0656037	-4.18938	12182	Bst1
-0.186266	-0.312863	-0.0596682	8.82147	-3.05035	0.00584219	-2.17562	13854	Epn1
-0.186213	-0.477146	0.10472	6.1762	-1.32696	0.198055	-5.02743	76889	Coq8b
-0.186212	-0.465169	0.0927452	9.51336	-1.38392	0.180186	-4.9612	68147	Gar1
-0.1862	-0.558169	0.18577	6.77845	-1.0378	0.310574	-5.33344	102115	Dohh
-0.186144	-0.389465	0.0171774	10.3555	-1.89805	0.0708137	-4.25103	69151	Lzic
-0.186099	-0.367542	-0.00465705	12.3594	-2.12642	0.0448637	-3.87316	209645	Bend7
-0.185347	-0.372015	0.00132172	6.86261	-2.05852	0.0515068	-3.94557	23807	Arih2
-0.184951	-0.410022	0.0401202	10.1809	-1.70364	0.102456	-4.54489	68316	Apoo
-0.184808	-0.492961	0.123346	7.88991	-1.24335	0.226753	-5.12723	234730	Fcsk
-0.184775	-0.376254	0.00670394	10.8974	-2.00062	0.0578538	-4.08706	77134	Hnrnpa0
-0.184765	-0.442332	0.0728014	9.73824	-1.48721	0.151074	-4.83889	68732	Carmil1
-0.1847	-0.417917	0.048517	7.14867	-1.64191	0.11475	-4.55708	13426	Dync1i1
-0.184681	-0.418235	0.0488736	8.6349	-1.63936	0.115281	-4.6208	21388	Tbx5
-0.184345	-0.349237	-0.0194532	6.36713	-2.31779	0.0300944	-3.554	13852	Stx2
-0.184307	-0.420719	0.052105	8.6302	-1.61627	0.120208	-4.66328	140721	Caskin2
-0.18411	-0.422785	0.0545656	10.1642	-1.59923	0.123954	-4.67483	67673	Elob
-0.184022	-0.443324	0.0752795	11.5493	-1.47132	0.155287	-4.84405	11845	Arf6
-0.183916	-1.24872	0.880886	7.68106	-0.35809	0.72367	-5.78215	244745	Dpy19l1
-0.183805	-0.446295	0.0786846	13.1908	-1.45173	0.16061	-4.88051	15254	Hint1
-0.183753	-0.424415	0.0569086	6.86672	-1.58296	0.127623	-4.68086	14673	Gna12
-0.183745	-0.418076	0.0505865	7.95983	-1.62565	0.118186	-4.6503	108083	Pip4k2b
-0.183714	-0.444088	0.0766606	12.434	-1.4628	0.157584	-4.8644	17035	Lxn
-0.183599	-0.40308	0.0358814	7.43441	-1.73427	0.0967847	-4.49822	76332	Cog2
-0.183549	-0.580426	0.213328	7.77498	-0.95882	0.348012	-5.41506	70465	Wdr77
-0.183543	-0.481889	0.114803	8.7846	-1.27544	0.215385	-5.0867	320951	Pisd
-0.183476	-0.356362	-0.0105898	8.0084	-2.20019	0.0385288	-3.75349	66530	Ubxn6
-0.183316	-0.730664	0.364031	8.04956	-0.694352	0.494689	-5.61316	72269	Cda
-0.183054	-0.440309	0.0742002	9.1035	-1.47523	0.154242	-4.8486	71766	Raver1
-0.182654	-0.349362	-0.0159454	10.3038	-2.2715	0.0331891	-3.63436	59027	Nampt
-0.18258	-0.354338	-0.0108216	7.6967	-2.20383	0.0382391	-3.74653	67414	Mfn1
-0.182517	-0.299338	-0.065696	11.6576	-3.2391	0.00374926	-1.79406	12343	Capza2
-0.18244	-0.512916	0.148036	6.1251	-1.14452	0.264642	-5.2369	74287	Kcmf1
-0.18242	-0.478024	0.113185	11.3828	-1.27939	0.214016	-5.08901	16412	Itgb1
-0.182389	-0.397085	0.0323069	8.69816	-1.76123	0.0920158	-4.46093	18082	Nipsnap1
-0.182226	-0.454562	0.0901109	9.99427	-1.38722	0.179192	-4.92239	23825	Banf1
-0.182157	-0.303894	-0.0604193	12.4808	-3.10215	0.00517608	-2.0693	70620	Ube2v2
-0.182059	-0.377058	0.0129387	6.86307	-1.93564	0.0657944	-4.18804	66848	Fuca2
-0.18198	-0.380584	0.0166243	7.08578	-1.89967	0.0705916	-4.22472	26408	Map3k5
-0.181945	-0.34223	-0.0216603	8.0349	-2.35337	0.0278983	-3.49509	66821	Bcs1l
-0.181919	-0.699751	0.335914	12.2227	-0.728333	0.474049	-5.59152	11808	Apoa4
-0.181873	-0.312344	-0.0514027	11.6512	-2.89	0.00846756	-2.49379	21917	Tmpo
-0.181729	-0.454236	0.0907785	9.75299	-1.38257	0.180595	-4.92155	230793	Ahdc1
-0.181674	-0.419954	0.0566056	6.73414	-1.58069	0.12814	-4.68661	240174	Thada
-0.181496	-0.307829	-0.0551628	8.05757	-2.97846	0.00690474	-2.32109	71147	Oxsm
-0.181453	-0.406441	0.0435354	6.40428	-1.67204	0.108603	-4.53619	71840	Tekt4
-0.181425	-0.513181	0.15033	5.00415	-1.13376	0.269032	-5.19029	66181	Nop10
-0.181422	-0.830455	0.467612	8.77474	-0.579514	0.568098	-5.6852	12401	Serpina6
-0.181398	-0.781702	0.418907	5.71675	-0.626473	0.537416	-5.61043	54139	Irf6
-0.181376	-0.431182	0.0684302	7.42441	-1.50528	0.146396	-4.77827	97064	Wwtr1
-0.181315	-0.343884	-0.0187456	12.3086	-2.31226	0.0304496	-3.57041	14871	Gstt1
-0.180944	-0.4588	0.0969129	9.21837	-1.3501	0.190637	-4.97785	26365	Ceacam1
-0.180816	-0.517258	0.155625	6.42406	-1.11422	0.277144	-5.26625	69635	Dapk1
-0.180793	-0.441744	0.0801573	13.0166	-1.43637	0.164889	-4.86197	71336	Rbks
-0.180492	-0.735311	0.374327	6.079	-0.674449	0.507013	-5.63005	72083	Mzt2
-0.180473	-0.441135	0.0801895	7.0493	-1.43541	0.165159	-4.89858	68813	Dock5
-0.180075	-0.345048	-0.0151014	7.38669	-2.26298	0.0337895	-3.64998	72565	Uaca
-0.180057	-0.458098	0.0979848	7.68107	-1.34258	0.193021	-5.00397	18693	Pick1
-0.179794	-0.526743	0.167155	7.41046	-1.07437	0.294238	-5.30125	229524	Msto1
-0.179597	-0.335003	-0.0241913	7.85291	-2.39593	0.0254654	-3.41888	269614	Pank4
-0.179318	-0.689411	0.330776	6.18307	-0.728812	0.473762	-5.59034	67657	Rabl3
-0.179229	-0.561129	0.202671	9.68417	-0.972972	0.341086	-5.40275	14667	Gm2a
-0.179191	-0.484159	0.125776	7.82191	-1.21816	0.235995	-5.15845	12168	Bmpr2
-0.179183	-0.424034	0.0656674	10.6292	-1.51718	0.143381	-4.79787	68738	Acss1
-0.179078	-0.4944	0.136244	8.51381	-1.17742	0.251542	-5.20141	13649	Egfr
-0.178918	-0.490866	0.13303	6.07177	-1.18909	0.247013	-5.17448	64930	Tsc1
-0.178905	-0.84723	0.489419	7.24752	-0.554981	0.584476	-5.70009	52120	Hgsnat
-0.178829	-0.457465	0.099808	9.53131	-1.33058	0.19688	-5.02101	66700	Chmp3
-0.178727	-0.404668	0.0472143	10.8273	-1.63997	0.115154	-4.63349	15193	Hdgfl2
-0.178603	-0.38099	0.0237839	8.17455	-1.82957	0.080825	-4.35183	140546	Eri3
-0.178397	-1.48456	1.12777	3.25332	-0.28316	0.779687	-5.79391	71982	Snx10
-0.178286	-0.377628	0.0210561	9.10809	-1.85422	0.0770883	-4.31962	16396	Itch
-0.178275	-0.396594	0.040044	7.76476	-1.69294	0.104504	-4.50943	66164	Nip7
-0.178271	-0.758601	0.402059	6.48384	-0.636865	0.530748	-5.64519	353156	Egfl7
-0.178245	-0.605803	0.249313	6.29024	-0.864298	0.396699	-5.47743	70120	Yars2
-0.17824	-0.35516	-0.00131961	8.30096	-2.08867	0.0484556	-3.91104	105014	Rdh14
-0.17817	-0.727042	0.370701	6.75766	-0.672987	0.507925	-5.62964	66180	P3h4
-0.178141	-0.373885	0.0176029	5.85769	-1.88676	0.0723851	-4.25905	24105	Rbck1
-0.178062	-0.448482	0.0923578	8.20836	-1.36513	0.185934	-4.98816	66898	Baiap2l1
-0.177915	-0.891532	0.535701	3.86678	-0.51688	0.610369	-5.71941	320808	Dcaf5
-0.177772	-0.423622	0.0680786	9.0959	-1.49911	0.14798	-4.82063	53611	Vti1a
-0.177733	-0.411847	0.0563811	6.83902	-1.57392	0.129699	-4.71107	67903	Gipc1
-0.177654	-0.42901	0.0737015	10.9252	-1.46531	0.156906	-4.8646	110391	Qdpr
-0.177622	-0.428891	0.073647	8.71321	-1.46555	0.156841	-4.83747	12741	Cldn5
-0.17751	-0.354511	-0.000509167	10.6323	-2.07917	0.0493992	-3.88907	14081	Acsl1
-0.177494	-0.694247	0.339259	7.74435	-0.712104	0.483843	-5.60268	77721	Mrps5
-0.177485	-0.562162	0.207193	10.5487	-0.956547	0.349133	-5.39768	57321	Terf2ip
-0.177334	-0.457687	0.103019	7.3211	-1.31138	0.203177	-5.01344	71474	Ppp6r2
-0.177295	-0.401606	0.0470165	12.2918	-1.63865	0.115431	-4.63091	71994	Cnn3
-0.17718	-0.482331	0.127972	8.93665	-1.20376	0.241405	-5.17507	77407	Rab35
-0.177111	-0.526189	0.171966	7.1636	-1.05188	0.304209	-5.32229	69379	C8g
-0.176866	-0.940886	0.587153	6.6067	-0.479935	0.635984	-5.68032	12579	Cdkn2b
-0.176841	-0.573408	0.219725	9.3594	-0.924506	0.365198	-5.44501	12696	Cirbp
-0.176746	-0.663694	0.310201	8.4683	-0.752507	0.459679	-5.57081	12862	Cox6a2
-0.176467	-0.846269	0.493334	10.6876	-0.54621	0.590388	-5.63123	11770	Fabp4
-0.176411	-0.553145	0.200323	13.2783	-0.970809	0.342139	-5.40357	68337	Crip2
-0.176401	-0.282739	-0.0700642	9.28357	-3.43921	0.00232766	-1.38964	329154	Ankrd44
-0.176149	-0.569719	0.21742	6.84376	-0.9279	0.363473	-5.43777	70394	Kptn
-0.175932	-0.577757	0.225893	9.94717	-0.907716	0.37381	-5.4551	17380	Mme
-0.175811	-0.505908	0.154285	9.28899	-1.1042	0.281371	-5.27848	67815	Sec14l2
-0.175804	-0.510955	0.159346	7.36797	-1.08751	0.28852	-5.28889	20463	Cox7a2l
-0.175776	-0.383015	0.0314631	9.78983	-1.75845	0.0924986	-4.4656	73178	Wasl
-0.175302	-0.377423	0.0268194	10.0362	-1.79811	0.0858212	-4.38785	321022	Cdv3
-0.175292	-0.375233	0.02465	9.16967	-1.81761	0.0826941	-4.35481	107227	Macrod1
-0.1752	-0.389622	0.039222	9.82655	-1.69397	0.104304	-4.55432	68995	Mcts1
-0.175153	-0.338678	-0.0116282	8.72535	-2.22063	0.0369239	-3.72116	73078	Pmpcb
-0.174952	-0.300234	-0.0496706	8.14594	-2.89517	0.00836768	-2.47003	83796	Smarcd2
-0.174857	-0.322575	-0.02714	8.94648	-2.45411	0.0224561	-3.31419	70381	Tecpr1
-0.174846	-0.396147	0.0464551	7.90619	-1.638	0.115568	-4.62524	116733	Vps4a
-0.174846	-0.274458	-0.075233	9.22358	-3.639	0.00143871	-0.977136	140580	Elmo1
-0.174832	-0.586385	0.236721	6.98068	-0.880717	0.387939	-5.47642	67207	Lsm1
-0.174742	-0.414194	0.0647094	8.61677	-1.51294	0.14445	-4.79877	268470	Ube2z
-0.174699	-0.375782	0.0263844	7.77471	-1.80118	0.0853228	-4.40181	11907	Ate1
-0.174645	-0.817948	0.468659	3.83183	-0.562836	0.579207	-5.68805	74453	Cfap53
-0.174615	-0.324099	-0.025131	9.62458	-2.42175	0.0240867	-3.35723	17973	Nck1
-0.174391	-1.05781	0.709023	10.1517	-0.409263	0.686282	-5.73305	11807	Apoa2
-0.174371	-0.432447	0.0837059	10.6783	-1.40077	0.175154	-4.94417	65972	Ifi30
-0.174253	-0.64958	0.301073	10.3047	-0.760031	0.45526	-5.57076	14061	F2
-0.173876	-0.336891	-0.0108604	8.57451	-2.21133	0.0376469	-3.70202	66975	Trappc13
-0.173591	-0.442346	0.0951635	6.41099	-1.3391	0.194135	-5.00892	17117	Amacr
-0.17349	-0.344594	-0.00238674	8.01375	-2.10212	0.0471466	-3.91858	14431	Gamt
-0.173489	-0.307897	-0.0390811	12.3601	-2.67602	0.013761	-2.89742	14567	Gdi1
-0.173466	-0.363103	0.0161706	9.03064	-1.89642	0.0710392	-4.25647	93687	Csnk1a1
-0.173311	-0.41132	0.0646968	7.6359	-1.50965	0.145283	-4.79928	213326	Scyl2
-0.173182	-0.283343	-0.0630208	12.2039	-3.25924	0.00357462	-1.75399	13382	Dld
-0.173065	-0.56389	0.217761	12.0959	-0.918053	0.368492	-5.44575	66481	Rps21
-0.172997	-0.445632	0.0996371	6.06815	-1.31553	0.201803	-5.04236	80913	Pum2
-0.172954	-0.357193	0.0112848	9.70818	-1.94622	0.0644396	-4.1317	66248	Alg5
-0.172619	-0.357017	0.0117793	8.84763	-1.94077	0.0651345	-4.18179	14151	Fech
-0.17215	-0.369564	0.0252629	8.37435	-1.8079	0.0842391	-4.34849	78317	Ccdc88b
-0.172111	-0.357069	0.0128465	8.47869	-1.92921	0.0666306	-4.20198	77116	Mtmr2
-0.172056	-0.333349	-0.0107637	7.33986	-2.21156	0.0376287	-3.72384	16195	Il6st
-0.171999	-1.03085	0.686851	3.74045	-0.415193	0.682	-5.7592	77056	Tmco4
-0.17193	-2.13039	1.78653	6.53849	-0.182004	0.857237	-5.83037	229004	Gmeb2
-0.171774	-0.560307	0.216759	9.03124	-0.916582	0.369246	-5.44384	53608	Map3k6
-0.171481	-0.451412	0.108451	8.29748	-1.27001	0.217278	-5.10114	27681	Snf8
-0.171215	-0.317182	-0.0252475	10.5489	-2.4318	0.0235688	-3.34573	433759	Hdac1
-0.171059	-0.554913	0.212795	6.74982	-0.923893	0.36551	-5.39849	320506	Lmbrd2
-0.170824	-0.288894	-0.0527547	8.98579	-2.99953	0.00657543	-2.26131	71998	Slc25a35
-0.170593	-0.664827	0.323641	11.5186	-0.7156	0.481724	-5.60313	54598	Calcrl
-0.170534	-0.448404	0.107335	6.47896	-1.27237	0.216454	-5.09199	71764	C2cd2l
-0.170338	-0.564275	0.2236	8.19396	-0.896449	0.379665	-5.46093	26458	Slc27a2
-0.170194	-0.537502	0.197114	10.3087	-0.960631	0.34712	-5.40602	16776	Lama5
-0.169817	-0.4524	0.112766	8.33472	-1.24588	0.22584	-5.12387	77697	Mmab
-0.169698	-0.314963	-0.0244332	11.0807	-2.42191	0.0240782	-3.34095	66201	Vta1
-0.169637	-0.32032	-0.0189546	7.13629	-2.334	0.0290751	-3.48488	78801	Ak7
-0.169632	-0.312671	-0.026594	8.92751	-2.45866	0.0222354	-3.29923	11768	Ap1m2
-0.169163	-0.350424	0.0120972	10.667	-1.93484	0.065898	-4.19545	67035	Dnajb4
-0.169042	-0.333881	-0.00420157	6.80758	-2.12605	0.0448976	-3.87384	66871	Cpne8
-0.168915	-0.422801	0.0849705	8.82675	-1.37934	0.181574	-4.97335	319899	Dock6
-0.168891	-0.293901	-0.0438822	9.00809	-2.80096	0.0103786	-2.6547	105847	Lmf2
-0.168836	-0.39941	0.0617388	8.87348	-1.51808	0.143156	-4.7481	217207	Dhx8
-0.168785	-0.377809	0.0402382	8.7987	-1.6741	0.108192	-4.57913	70791	Hars2
-0.168782	-0.969601	0.632037	4.72767	-0.436952	0.666382	-5.74529	330323	Mindy4
-0.168428	-0.366029	0.029174	8.61822	-1.76712	0.0910028	-4.38187	217341	Qrich2
-0.168361	-0.342137	0.00541491	8.51108	-2.0086	0.0569392	-4.07737	226757	Wdr26
-0.168121	-0.321823	-0.0144189	10.3143	-2.26769	0.0334563	-3.64641	19290	Pura
-0.168065	-0.367298	0.0311674	7.14371	-1.74888	0.0941755	-4.46156	347722	Agap1
-0.168061	-0.365086	0.0289638	7.87543	-1.76843	0.0907775	-4.40554	72656	Ints8
-0.167656	-0.340934	0.00562248	7.66512	-2.00593	0.0572435	-4.05684	106633	Ift140
-0.167606	-0.676738	0.341525	7.51947	-0.682499	0.502008	-5.60747	14349	Fv1
-0.16758	-0.520316	0.185155	9.15029	-0.984955	0.335296	-5.31913	21676	Tead1
-0.167547	-0.293158	-0.0419358	6.65344	-2.76535	0.0112524	-2.72804	235627	Nbeal2
-0.167158	-0.362028	0.0277122	8.49985	-1.77838	0.0890899	-4.39946	72479	Hsdl2
-0.166656	-0.881712	0.5484	6.352	-0.483195	0.633705	-5.72266	224904	Micos13
-0.166645	-0.389382	0.056092	7.14993	-1.55111	0.135065	-4.74506	330577	Saxo2
-0.166643	-0.375161	0.0418739	7.24123	-1.65687	0.111662	-4.59939	69163	Mrpl44
-0.166475	-0.410024	0.0770743	6.98308	-1.41711	0.17038	-4.91641	98910	Usp6nl
-0.166428	-0.426738	0.0938817	6.5088	-1.3255	0.198533	-5.01663	56786	Tmem9b
-0.166296	-0.523275	0.190683	11.376	-0.965788	0.34459	-5.37319	12261	C1qbp
-0.166215	-0.528277	0.195847	7.23045	-0.951765	0.351499	-5.39985	11416	Slc33a1
-0.166087	-0.347439	0.0152652	5.2351	-1.89869	0.0707253	-4.20123	19056	Ppp3cb
-0.166063	-0.52576	0.193633	9.45375	-0.957148	0.348836	-5.41004	22275	Urod
-0.16602	-0.425364	0.0933238	10.6776	-1.32717	0.197987	-5.03423	170736	Parvb
-0.165961	-0.530356	0.198434	6.11239	-0.944225	0.355253	-5.41989	109264	Me3
-0.165961	-0.424324	0.0924026	9.48985	-1.33173	0.196508	-5.02592	66624	Spcs2
-0.165938	-0.372071	0.0401952	9.24295	-1.66894	0.109222	-4.5912	69875	Ndufa11
-0.165891	-1.1502	0.818415	6.56268	-0.349409	0.730086	-5.74234	68743	Anln
-0.165811	-0.541169	0.209547	6.85007	-0.915819	0.369637	-5.44321	74013	Rftn2
-0.165787	-0.857406	0.525832	6.48952	-0.496964	0.624117	-5.72778	12273	C5ar1
-0.165619	-0.432449	0.101212	8.05179	-1.28682	0.211461	-5.06578	70294	Rnf126
-0.165544	-0.369743	0.0386557	13.6138	-1.68074	0.10688	-4.55929	11429	Aco2
-0.165511	-0.717077	0.386055	9.82202	-0.622115	0.540226	-5.65482	192190	Pkhd1l1
-0.165487	-0.42325	0.0922756	10.4058	-1.33102	0.196737	-5.03073	69903	Rasip1
-0.165369	-0.345377	0.0146401	10.4141	-1.90459	0.0699172	-4.23048	70248	Dazap1
-0.165303	-0.475442	0.144835	7.75358	-1.10501	0.281027	-5.24197	654795	Sdr39u1
-0.165248	-0.417532	0.0870352	6.67075	-1.35797	0.188163	-4.98538	56488	Nxt1
-0.165097	-0.262544	-0.0676497	11.819	-3.51246	0.00195227	-1.23951	104184	Blmh
-0.164835	-0.301639	-0.0280314	9.8459	-2.49801	0.020408	-3.2358	232087	Mat2a
-0.164581	-0.405118	0.0759558	7.06402	-1.41854	0.169969	-4.92267	320940	Atp11c
-0.16451	-0.280927	-0.0480928	10.8923	-2.92966	0.00772906	-2.39334	12283	Cab39
-0.164414	-0.343897	0.0150699	6.75785	-1.89913	0.0706648	-4.24347	252875	Mios
-0.164401	-0.424008	0.0952051	9.35812	-1.3129	0.202673	-5.0427	109979	Art3
-0.164211	-0.488553	0.160131	7.60022	-1.04964	0.305216	-5.33101	69480	Ttc9
-0.16412	-0.352974	0.0247348	8.14521	-1.80167	0.0852427	-4.33762	20652	Soat1
-0.164038	-0.43785	0.109774	11.7765	-1.24203	0.227231	-5.1306	104776	Aldh6a1
-0.163982	-0.549818	0.221854	6.38333	-0.881122	0.387725	-5.45603	58800	Trpm7
-0.163971	-0.560962	0.233021	7.0041	-0.856301	0.401011	-5.49778	16803	Lbp
-0.163915	-0.445303	0.117474	8.32293	-1.20768	0.239922	-5.16901	69601	Dab2ip
-0.163783	-0.343786	0.0162204	15.1148	-1.88638	0.0724385	-4.2662	18746	Pkm
-0.163701	-0.41749	0.0900888	9.22992	-1.33727	0.194723	-4.97531	71870	Cfap45
-0.163637	-0.407686	0.0804123	9.32887	-1.3901	0.178328	-4.95812	12293	Cacna2d1
-0.163591	-0.969325	0.642142	6.62666	-0.420931	0.677867	-5.75196	66967	Edem3
-0.163413	-0.719072	0.392246	6.41525	-0.609705	0.548269	-5.61917	15932	Idua
-0.163324	-0.363492	0.0368444	12.1265	-1.6916	0.104763	-4.55549	18648	Pgam1
-0.163108	-0.464068	0.137851	6.80446	-1.12359	0.27323	-5.24997	75533	Nme5
-0.163004	-0.477473	0.151464	9.98415	-1.07464	0.294116	-5.3063	20684	Sp100
-0.162866	-0.415703	0.0899705	7.0903	-1.33547	0.195303	-5.02156	69882	Ints14
-0.162847	-0.566992	0.241299	6.74189	-0.835378	0.412436	-5.50583	67459	Nvl
-0.162745	-0.434313	0.108823	8.91262	-1.24243	0.227086	-5.13273	229542	Gatad2b
-0.162744	-0.29321	-0.0322783	9.08693	-2.58613	0.0168112	-3.068	12995	Csnk2a1
-0.162675	-0.543984	0.218635	9.96144	-0.884473	0.385953	-5.47332	76411	Ift43
-0.162622	-0.380284	0.0550412	12.6566	-1.54895	0.135583	-4.74662	20564	Slit3
-0.162581	-0.395948	0.0707869	8.83246	-1.44434	0.162657	-4.89074	214459	Fnbp1l
-0.162504	-0.30784	-0.0171681	11.2041	-2.31811	0.0300743	-3.54701	15929	Idh3g
-0.162344	-0.370275	0.0455864	8.24525	-1.61868	0.119686	-4.60956	18129	Notch2
-0.162041	-0.703913	0.37983	8.01684	-0.619972	0.54161	-5.66406	78330	Ndufv3
-0.162019	-0.613826	0.289789	6.06755	-0.743453	0.46503	-5.48266	268512	Slc26a11
-0.161997	-0.369188	0.0451927	9.02256	-1.62099	0.119186	-4.65903	58234	Shank3
-0.16193	-0.31506	-0.00879988	7.27401	-2.19234	0.0391621	-3.76129	209131	Snx30
-0.161833	-0.559813	0.236148	9.11183	-0.843036	0.408231	-5.50932	67701	Wfdc2
-0.161689	-0.398672	0.0752945	9.03456	-1.4145	0.171135	-4.9284	12946	Cr1l
-0.161542	-0.35925	0.036165	7.30332	-1.69397	0.104305	-4.5502	217715	Eif2b2
-0.161461	-0.595424	0.272503	6.8085	-0.771357	0.448656	-5.55874	30839	Fbxw5
-0.161113	-0.545868	0.223642	7.30607	-0.868138	0.394639	-5.47922	78653	Bola3
-0.160954	-0.480112	0.158204	10.2797	-1.04553	0.307066	-5.32337	70574	Cpm
-0.160819	-0.338028	0.0163904	8.08654	-1.88145	0.0731355	-4.27522	192292	Nrbp1
-0.160675	-0.360346	0.0389955	10.6975	-1.66831	0.109348	-4.58718	53610	Nono
-0.160656	-0.358475	0.037162	9.38783	-1.68373	0.106293	-4.56636	16330	Inpp5b
-0.160575	-0.440896	0.119746	12.0356	-1.18758	0.247593	-5.19241	16202	Ilk
-0.160574	-0.521577	0.200429	6.42039	-0.922161	0.366393	-5.44401	14590	Ggh
-0.160493	-0.358111	0.0371248	7.93226	-1.68373	0.106293	-4.56913	171567	Nme7
-0.160485	-0.409315	0.0883454	11.5086	-1.33713	0.194768	-5.00697	50773	Nt5c
-0.160379	-0.491375	0.170617	7.96088	-1.00454	0.325979	-5.37065	23939	Mapk7
-0.160314	-0.381511	0.0608828	10.9594	-1.50257	0.147091	-4.78771	117149	Tirap
-0.160225	-0.520224	0.199775	6.43072	-0.922719	0.366108	-5.44653	13143	Dapk2
-0.160084	-0.485066	0.164898	6.18129	-1.02124	0.318177	-5.34189	268933	Wdr24
-0.160069	-0.372318	0.0521786	11.0835	-1.56353	0.13212	-4.73638	58875	Hibadh
-0.160062	-0.636728	0.316604	6.59706	-0.696172	0.493571	-5.56846	216867	Slc16a11
-0.160056	-0.402291	0.0821795	10.1887	-1.36986	0.184475	-4.97962	66916	Ndufb7
-0.15998	-0.615426	0.295467	7.42898	-0.728232	0.47411	-5.58401	107581	Col16a1
-0.159776	-0.707686	0.388134	8.63576	-0.604566	0.551618	-5.6704	74549	Mau2
-0.1597	-0.650098	0.330699	5.6839	-0.675144	0.50658	-5.63046	30955	Pik3cg
-0.15962	-0.30929	-0.00994905	12.0335	-2.21102	0.0376712	-3.74188	54195	Gucy1b1
-0.159514	-0.425572	0.106545	8.25543	-1.24297	0.226891	-5.12521	442801	Arhgef15
-0.159509	-0.508703	0.189685	8.68839	-0.947024	0.353857	-5.42436	13836	Epha2
-0.159293	-0.807032	0.488447	9.96012	-0.509844	0.61521	-5.72284	13805	Eng
-0.159245	-0.539894	0.221403	7.3868	-0.867331	0.395071	-5.48155	68209	Rnaseh2c
-0.159229	-0.386566	0.0681087	11.5623	-1.45209	0.160513	-4.82332	16985	Lsp1
-0.159186	-0.33151	0.013137	9.91099	-1.91515	0.0684898	-4.21101	68304	Poglut3
-0.159121	-0.534289	0.216047	7.61843	-0.879314	0.388682	-5.4816	104110	Adcy4
-0.159073	-0.550698	0.232553	6.70296	-0.842106	0.40874	-5.43322	76295	Atp11b
-0.158759	-0.405463	0.0879451	9.80512	-1.33415	0.195727	-4.98531	56309	Mycbp
-0.158758	-0.381983	0.0644665	6.6194	-1.47447	0.154444	-4.81853	67693	Hypk
-0.158537	-0.445781	0.128707	9.96543	-1.14425	0.264748	-5.23786	13527	Dtna
-0.158514	-0.80531	0.488282	9.23811	-0.508091	0.616418	-5.72204	58992	F12
-0.158281	-0.257749	-0.0588125	9.18055	-3.29902	0.00325257	-1.6743	29807	Tpk1
-0.15822	-0.39145	0.0750098	7.30484	-1.40643	0.173487	-4.87226	74455	Nsun6
-0.158161	-0.671453	0.355132	7.92891	-0.638815	0.529502	-5.65001	28019	Ing4
-0.158159	-0.563405	0.247088	7.55373	-0.809125	0.42706	-5.53757	12727	Clcn4
-0.158151	-0.495562	0.17926	8.33545	-0.971752	0.34168	-5.39952	16835	Ldlr
-0.158072	-0.281813	-0.0343314	13.6706	-2.64841	0.0146376	-2.94474	52538	Acaa2
-0.157929	-0.351083	0.0352258	8.80874	-1.69511	0.104085	-4.55003	19826	Rnps1
-0.157717	-0.438228	0.122794	7.76609	-1.16566	0.256168	-5.20962	68001	Cfap298
-0.15764	-0.457275	0.141995	5.76699	-1.09073	0.28713	-5.24184	242570	Raver2
-0.157634	-1.0268	0.711534	8.73515	-0.376	0.710498	-5.77251	21946	Pglyrp1
-0.157571	-0.387506	0.0723629	7.43384	-1.42074	0.169333	-4.92216	73447	Wdr13
-0.157483	-0.366529	0.0515625	11.099	-1.56184	0.132519	-4.73712	22323	Vasp
-0.157139	-0.379036	0.0647587	9.43737	-1.46816	0.156136	-4.86064	67873	Mri1
-0.157088	-0.378889	0.0647126	8.71654	-1.46833	0.156092	-4.83487	75007	Mindy1
-0.15707	-0.326712	0.0125726	9.11882	-1.91955	0.0679029	-4.20709	69656	Pir
-0.15705	-0.403902	0.0898014	8.30425	-1.319	0.20066	-5.03983	21452	Tcn2
-0.157047	-0.4955	0.181406	10.6871	-0.961998	0.346448	-5.40272	19652	Rbm3
-0.15701	-0.416493	0.102473	8.22869	-1.25447	0.222762	-5.07876	327814	Ppfia2
-0.156908	-0.604319	0.290503	11.4312	-0.727078	0.474803	-5.59605	20846	Stat1
-0.156884	-0.346178	0.0324092	6.65322	-1.71825	0.0997172	-4.47922	228136	Zdhhc5
-0.156679	-0.460659	0.147301	9.74262	-1.06858	0.29678	-5.31005	21417	Zeb1
-0.156673	-0.590283	0.276938	8.30652	-0.749093	0.461692	-5.58115	229906	Gtf2b
-0.156672	-0.523511	0.210167	5.88617	-0.885438	0.385443	-5.43362	11722	Amy1
-0.156582	-0.421873	0.108709	11.0354	-1.22366	0.233954	-5.14871	71724	Aox3
-0.156411	-0.480501	0.167678	6.75219	-1.00056	0.327856	-5.37606	104099	Itga9
-0.156378	-0.308318	-0.00443777	11.9083	-2.13376	0.0441938	-3.81338	66576	Uqcrh
-0.156373	-0.586656	0.27391	10.4343	-0.753443	0.459128	-5.5767	12390	Cav2
-0.156288	-0.652869	0.340293	4.94125	-0.652496	0.520804	-5.6394	68750	Rreb1
-0.156168	-0.41928	0.106944	9.96808	-1.23054	0.23142	-5.13841	66414	Ndufa12
-0.156082	-0.386257	0.0740937	10.9619	-1.40584	0.173662	-4.93269	20657	Sod3
-0.156026	-0.460273	0.148221	10.2913	-1.06319	0.299162	-5.29778	68051	Nutf2
-0.155893	-0.36376	0.0519733	8.93437	-1.55484	0.134175	-4.74851	27369	Dguok
-0.155753	-0.280331	-0.0311757	7.57932	-2.59203	0.0165932	-3.04966	66143	Eef1e1
-0.155667	-0.63611	0.324777	7.18826	-0.671731	0.508709	-5.62411	19377	Rai1
-0.155584	-0.39294	0.0817718	10.6986	-1.35896	0.187853	-4.98783	68458	Ppp1r14a
-0.155547	-0.525077	0.213982	9.09082	-0.872679	0.392212	-5.48476	230857	Ece1
-0.155271	-0.400969	0.0904273	9.0201	-1.31018	0.203577	-5.04925	14225	Fkbp1a
-0.155224	-0.456264	0.145816	7.51504	-1.069	0.296597	-5.30506	76974	Urah
-0.155168	-0.278954	-0.0313821	8.67435	-2.5988	0.0163459	-3.04125	19298	Pex19
-0.155071	-0.439007	0.128866	8.34838	-1.13227	0.269644	-5.23534	69094	Tmem160
-0.154676	-0.316348	0.00699543	10.6825	-1.9835	0.059859	-4.10654	66218	Ndufb9
-0.154667	-0.551196	0.241863	7.0719	-0.808656	0.427324	-5.53451	56046	Uqcc1
-0.154428	-0.316741	0.00788517	7.96882	-1.97249	0.0611808	-4.13228	94279	Sfxn2
-0.154391	-0.553194	0.244411	6.3635	-0.802615	0.430736	-5.53744	75292	Prkd3
-0.154265	-0.39657	0.08804	9.49543	-1.31992	0.200358	-5.03469	75560	Ep400
-0.154246	-0.702943	0.394452	6.40997	-0.582803	0.56592	-5.68275	14120	Fbp2
-0.154155	-0.436417	0.128107	12.9731	-1.13226	0.269648	-5.24609	18950	Pnp
-0.154142	-0.429477	0.121194	6.6905	-1.16065	0.258158	-5.18967	26360	Angptl2
-0.154104	-0.404961	0.0967526	10.4141	-1.27359	0.216027	-5.09525	52589	Ncald
-0.154027	-0.298762	-0.00929152	9.16902	-2.2063	0.038043	-3.73838	57279	Slc25a20
-0.153917	-0.379137	0.0713031	8.83437	-1.41684	0.170458	-4.91862	12367	Casp3
-0.153704	-0.380177	0.0727697	11.4363	-1.40705	0.173307	-4.93155	11364	Acadm
-0.153623	-0.544771	0.237525	11.7738	-0.814248	0.424181	-5.53195	217265	Abca5
-0.153615	-0.446264	0.139033	7.13515	-1.08825	0.288197	-5.28059	108958	Miga2
-0.15337	-0.424349	0.117609	12.1859	-1.1734	0.253114	-5.19631	12490	Cd34
-0.153233	-0.672576	0.36611	8.23295	-0.611702	0.54697	-5.66863	15958	Ifit2
-0.153012	-0.312329	0.00630628	6.66762	-1.99114	0.0589563	-4.10227	70650	Zcchc8
-0.152996	-0.370364	0.0643721	6.81573	-1.45924	0.158554	-4.8745	227937	Pkp4
-0.152973	-0.552037	0.246091	10.5695	-0.794719	0.43522	-5.54588	17470	Cd200
-0.152922	-0.306419	0.00057476	9.79229	-2.06544	0.0507918	-3.97156	22327	Vbp1
-0.152916	-0.818988	0.513157	6.30301	-0.475962	0.638768	-5.73845	13866	Erbb2
-0.152877	-0.455156	0.149402	10.1665	-1.04852	0.305719	-5.33116	50876	Tmod2
-0.152767	-0.774629	0.469095	6.34101	-0.509305	0.615581	-5.71353	211623	Plac9
-0.152593	-0.311914	0.00672796	7.24383	-1.98565	0.059603	-4.10549	56749	Dhodh
-0.152529	-0.371318	0.0662602	7.88148	-1.44534	0.162381	-4.88389	19263	Ptprb
-0.152514	-0.713078	0.408049	11.0017	-0.564063	0.578385	-5.69317	22029	Traf1
-0.152384	-0.391595	0.0868274	7.35206	-1.32068	0.200106	-5.04157	106581	Fam234a
-0.152318	-0.328135	0.0234989	8.92307	-1.79611	0.086148	-4.39561	72572	Spats2
-0.152289	-0.457235	0.152656	6.62155	-1.03535	0.311689	-5.32663	72057	Phf10
-0.152189	-0.4264	0.122021	7.30286	-1.15065	0.262164	-5.21637	382253	Cdkl5
-0.152123	-0.616034	0.311788	6.99765	-0.679832	0.503663	-5.61869	74048	Vsir
-0.152064	-0.378894	0.0747666	8.1927	-1.38985	0.178404	-4.94106	74246	Gale
-0.152063	-0.413081	0.108956	11.6164	-1.20779	0.23988	-5.15413	66105	Ube2d3
-0.151907	-0.37922	0.0754059	10.0688	-1.38546	0.179721	-4.96303	20496	Slc12a2
-0.151814	-0.670375	0.366747	6.81253	-0.606951	0.550063	-5.67006	76080	Ttpal
-0.151717	-0.512588	0.209154	8.21652	-0.871613	0.392781	-5.48174	268396	Sh3pxd2b
-0.151702	-0.279948	-0.0234562	9.9172	-2.45239	0.02254	-3.31719	28084	Vps25
-0.151699	-0.394992	0.0915953	7.59772	-1.29268	0.209459	-5.06618	192231	Hexim1
-0.15153	-0.390687	0.0876273	8.54406	-1.31358	0.202448	-5.0325	14263	Fmo5
-0.151437	-0.323899	0.0210251	7.34866	-1.82046	0.0822455	-4.36603	26569	Slc27a4
-0.15138	-0.49938	0.196619	6.18436	-0.901847	0.376852	-5.45253	19253	Ptpn18
-0.151351	-0.413702	0.111	8.2358	-1.19603	0.244345	-5.14797	12039	Bckdha
-0.151335	-0.503213	0.200543	6.88722	-0.89164	0.382181	-5.46895	338467	Morc3
-0.151283	-0.318307	0.0157416	8.19194	-1.87781	0.0736532	-4.27752	217342	Ube2o
-0.151186	-0.464802	0.16243	9.19888	-0.999438	0.328389	-5.37273	231830	Micall2
-0.15116	-0.330196	0.027876	12.2203	-1.7504	0.0939063	-4.41805	93692	Glrx
-0.1511	-0.450751	0.14855	10.4671	-1.04542	0.307116	-5.33073	14733	Gpc1
-0.150893	-0.434298	0.132513	7.91222	-1.10383	0.28153	-5.27118	77254	Yif1b
-0.15069	-0.42623	0.124849	8.76978	-1.13382	0.269008	-5.24765	100702	Gbp6
-0.150528	-0.407	0.105943	8.74015	-1.2168	0.236501	-5.16094	56187	Rabggta
-0.150516	-0.45437	0.153338	5.9424	-1.02697	0.315532	-5.32922	217232	Cdc27
-0.150504	-0.296644	-0.00436345	8.0325	-2.13511	0.0440717	-3.87273	22083	Ctr9
-0.150417	-0.579083	0.278249	9.85765	-0.727477	0.474563	-5.5913	17167	Marco
-0.150147	-0.402889	0.102595	8.57834	-1.23163	0.231019	-5.13657	14218	Sh3pxd2a
-0.150145	-0.461677	0.161386	9.47646	-0.999199	0.328503	-5.36598	16889	Lipa
-0.149801	-0.64421	0.344608	7.84289	-0.628161	0.53633	-5.61849	56774	Slc6a14
-0.149779	-0.356106	0.0565485	13.0764	-1.505	0.146469	-4.80482	12824	Col2a1
-0.149722	-0.355274	0.0558306	9.05732	-1.5101	0.145171	-4.79804	66246	Osgep
-0.149531	-0.372427	0.073365	7.91862	-1.39082	0.178112	-4.95077	13876	Erg
-0.149468	-0.311497	0.0125614	8.7207	-1.91248	0.0688489	-4.19234	53334	Gosr1
-0.149414	-0.490117	0.191289	9.16781	-0.909197	0.373045	-5.44809	15354	Hmgb3
-0.14937	-0.376263	0.0775228	7.2094	-1.36485	0.186022	-4.99147	17846	Commd1
-0.149306	-0.367156	0.068543	9.42151	-1.4209	0.169288	-4.89414	52858	Cdipt
-0.14922	-0.853144	0.554705	5.25765	-0.439483	0.664574	-5.75454	218461	Pde8b
-0.149171	-0.528302	0.22996	6.48644	-0.815712	0.423361	-5.5108	13521	Slc26a2
-0.14917	-0.328648	0.030308	7.96898	-1.72311	0.0988201	-4.49049	230917	Tmem201
-0.149021	-0.28905	-0.0089929	8.56486	-2.20635	0.0380389	-3.75018	106572	Rab31
-0.149006	-0.463366	0.165354	7.92511	-0.982692	0.336385	-5.3918	20908	Stx3
-0.148974	-0.442991	0.145043	8.59382	-1.05046	0.304846	-5.33012	99633	Adgrl2
-0.148943	-0.291055	-0.00683072	12.3421	-2.17285	0.0407752	-3.80637	108156	Mthfd1
-0.14881	-0.40833	0.110709	9.13579	-1.18879	0.247127	-5.19113	19274	Ptprm
-0.148777	-0.547778	0.250225	7.1111	-0.773041	0.447679	-5.55353	68792	Srpx2
-0.148755	-0.355234	0.0577231	11.4823	-1.49362	0.149402	-4.83062	93747	Echs1
-0.148755	-0.312064	0.0145546	16.3199	-1.88843	0.0721509	-4.20693	326619	H4c1
-0.148727	-0.562413	0.264959	6.44073	-0.745351	0.463905	-5.58043	17190	Mbd1
-0.148617	-0.466796	0.169562	7.26734	-0.968364	0.343331	-5.40208	100972	Rab28
-0.148593	-0.61829	0.321104	7.49292	-0.655878	0.518666	-5.63794	233733	Galnt18
-0.14859	-0.745447	0.448267	11.1281	-0.516133	0.610882	-5.71693	18815	Plg
-0.148588	-0.546094	0.248919	6.59264	-0.774963	0.446566	-5.55652	114679	Selenom
-0.148484	-0.891185	0.594216	5.35794	-0.414485	0.68251	-5.7642	17237	Mgrn1
-0.14842	-0.402607	0.105768	8.52222	-1.21054	0.238846	-5.16774	56209	Gde1
-0.148336	-0.367658	0.0709857	11.6127	-1.40219	0.174734	-4.93722	20382	Srsf2
-0.1483	-0.375082	0.0784807	7.6139	-1.35574	0.18886	-4.96418	70797	Ankib1
-0.148295	-0.538203	0.241614	7.89923	-0.788507	0.438769	-5.53986	217707	Coq6
-0.148175	-0.421411	0.12506	7.50971	-1.1243	0.272939	-5.22751	19158	Cyth2
-0.148152	-0.337396	0.0410914	8.22767	-1.62304	0.118746	-4.64525	224907	Dus3l
-0.148116	-0.701037	0.404806	5.83661	-0.555367	0.584217	-5.6813	72026	Trmu
-0.148075	-0.521749	0.225599	8.90059	-0.821542	0.420103	-5.5243	13046	Celf1
-0.147995	-0.265459	-0.0305319	9.01813	-2.61208	0.0158709	-3.02273	26931	Ppp2r5c
-0.147953	-0.865357	0.56945	6.01932	-0.427566	0.6731	-5.75666	20516	Slc20a2
-0.14793	-0.424317	0.128457	5.77193	-1.10963	0.279073	-5.1632	71302	Arhgap26
-0.147856	-1.01724	0.721526	9.84881	-0.352591	0.727732	-5.78	81799	C1qtnf3
-0.147828	-0.398905	0.10325	7.09216	-1.22065	0.23507	-5.15124	74682	Wdr35
-0.147665	-0.358023	0.0626928	9.55209	-1.45533	0.159622	-4.85707	109900	Asl
-0.147494	-0.345525	0.0505366	7.6536	-1.54413	0.136742	-4.72698	18755	Prkch
-0.14747	-0.338471	0.0435308	8.32042	-1.6007	0.123627	-4.58732	21915	Dtymk
-0.147448	-0.424541	0.129646	11.6603	-1.1032	0.281797	-5.27799	22612	Yes1
-0.147261	-0.425049	0.130526	10.3712	-1.09905	0.283561	-5.27716	22033	Traf5
-0.147234	-0.394786	0.100318	11.9764	-1.23306	0.230496	-5.13032	15530	Hspg2
-0.147223	-0.330451	0.0360059	9.82074	-1.6658	0.109851	-4.59727	74185	Gbe1
-0.147165	-1.00391	0.709582	7.84693	-0.356118	0.725126	-5.73437	213760	Prepl
-0.14714	-0.324971	0.030691	9.59383	-1.7154	0.100246	-4.52385	114893	Dcun1d1
-0.147088	-0.711383	0.417208	10.8774	-0.540395	0.594324	-5.67167	68731	Rbfa
-0.147047	-0.320773	0.0266787	8.43173	-1.75483	0.0931302	-4.47072	20111	Rps6ka1
-0.146957	-0.526252	0.232339	10.4251	-0.803256	0.430373	-5.53838	94242	Tinagl1
-0.146873	-0.536319	0.242573	10.0023	-0.781872	0.442578	-5.53673	234564	Ces1f
-0.146758	-0.315344	0.0218275	12.5739	-1.80478	0.0847405	-4.36202	19989	Rpl7
-0.146747	-0.447171	0.153676	9.64546	-1.0127	0.322153	-5.36463	237823	Pfas
-0.146574	-0.296202	0.00305415	9.18756	-2.03089	0.0544542	-4.03857	22258	Usp4
-0.146431	-0.463968	0.171106	7.23623	-0.956052	0.349377	-5.41095	217692	Sipa1l1
-0.146341	-0.370682	0.0779996	15.0332	-1.35239	0.189915	-4.99921	56431	Dstn
-0.146286	-0.31465	0.0220787	10.5992	-1.80133	0.0852976	-4.38326	114863	Plpbp
-0.146254	-0.38978	0.0972714	6.72222	-1.2451	0.226121	-5.12313	319278	Shfl
-0.146204	-0.345164	0.0527562	12.7616	-1.52347	0.141808	-4.78606	14863	Gstm2
-0.145999	-0.386739	0.0947414	9.58904	-1.25731	0.221753	-5.10207	218506	Mrps27
-0.145797	-0.466621	0.175027	12.6869	-0.942157	0.356288	-5.42466	14118	Fbn1
-0.145796	-0.251453	-0.0401403	10.0393	-2.86084	0.00905308	-2.54611	333433	Gpd1l
-0.145632	-0.71769	0.426426	8.37781	-0.527786	0.602902	-5.70349	74204	Xpo6
-0.145393	-0.322555	0.0317699	13.8666	-1.70142	0.102878	-4.53944	18103	Nme2
-0.14534	-1.01815	0.727469	5.3397	-0.34523	0.733182	-5.78738	51812	Mcrs1
-0.145045	-0.289002	-0.00108761	11.341	-2.08887	0.0484359	-3.92166	19055	Ppp3ca
-0.144878	-0.340367	0.0506111	8.74632	-1.53646	0.138605	-4.77505	30059	Timm10
-0.144831	-0.50448	0.214817	6.55646	-0.834884	0.412709	-5.51147	20933	Med22
-0.144826	-0.428105	0.138453	10.5456	-1.05992	0.300615	-5.31352	13595	Ebp
-0.144754	-0.434767	0.14526	7.17871	-1.03479	0.311946	-5.34534	19777	Uri1
-0.144553	-0.533667	0.244561	7.29424	-0.770182	0.449339	-5.56162	22186	Uba52
-0.144529	-0.344393	0.0553348	8.25171	-1.49921	0.147954	-4.78152	17760	Map6
-0.144267	-0.284182	-0.00435228	11.311	-2.13769	0.0438382	-3.82755	19317	Qki
-0.144195	-0.324959	0.0365698	11.7894	-1.65378	0.112293	-4.58032	217734	Pomt2
-0.14417	-0.32723	0.03889	8.62971	-1.63276	0.116672	-4.63454	56737	Alg2
-0.14415	-0.458146	0.169847	9.04627	-0.951768	0.351498	-5.41998	99470	Magi3
-0.144146	-0.397359	0.109067	11.1	-1.18021	0.250453	-5.19885	56357	Ivd
-0.144083	-0.418688	0.130523	6.38817	-1.08779	0.288397	-5.25709	330171	Kctd10
-0.144023	-0.398638	0.110593	7.3739	-1.1727	0.253388	-5.14309	56149	Tamalin
-0.143927	-0.32431	0.0364552	9.40911	-1.65421	0.112205	-4.60939	19889	Rp2
-0.143764	-0.327962	0.0404349	8.13704	-1.6181	0.119811	-4.66242	11306	Abcb7
-0.143568	-0.348937	0.0618017	8.61526	-1.44932	0.161278	-4.88106	68346	Sirt5
-0.143529	-0.491809	0.204751	7.1189	-0.854383	0.40205	-5.45808	13846	Ephb4
-0.143493	-0.71682	0.429834	14.0453	-0.518883	0.608994	-5.71423	20703	Serpina1d
-0.143484	-0.377851	0.0908836	7.85711	-1.26925	0.217542	-5.06215	211484	Tsga10
-0.143461	-0.306655	0.0197322	7.32755	-1.82253	0.0819208	-4.3534	27965	Spg21
-0.143399	-0.304127	0.0173282	8.08678	-1.84969	0.0777631	-4.32458	20842	Stag1
-0.14333	-0.450367	0.163708	6.46581	-0.967801	0.343606	-5.33545	237928	Phospho1
-0.143328	-0.423155	0.136499	8.08399	-1.0619	0.299737	-5.3116	56295	Higd1a
-0.143299	-0.367734	0.0811366	9.54298	-1.32371	0.199115	-5.01592	407790	Ndufa4l2
-0.143281	-0.509671	0.223109	6.97465	-0.810753	0.426144	-5.52253	270084	Lpcat2
-0.143162	-0.296708	0.0103834	9.60329	-1.93301	0.0661358	-4.19469	229900	Gbp7
-0.143014	-0.358194	0.0721669	8.00896	-1.3779	0.182014	-4.97271	433702	Ncbp1
-0.14294	-0.319497	0.0336173	9.97565	-1.67846	0.10733	-4.55353	381284	Crocc2
-0.142743	-0.360498	0.075013	12.2237	-1.35902	0.187834	-4.9981	110446	Acat1
-0.142726	-1.48133	1.19588	5.21399	-0.221052	0.82708	-5.75865	13072	Cyp11b2
-0.142683	-0.574732	0.289366	7.25155	-0.68467	0.500663	-5.61852	30853	Mlf2
-0.142678	-0.599748	0.314391	6.0198	-0.647169	0.524182	-5.64685	26405	Map3k2
-0.142483	-0.412038	0.127071	7.31024	-1.09587	0.284921	-5.28386	30931	Tor1a
-0.142477	-0.466982	0.182028	5.35816	-0.910258	0.372498	-5.38749	114602	Zmynd10
-0.142127	-0.376662	0.0924079	14.405	-1.25635	0.222094	-5.11398	26358	Aldh1a7
-0.141946	-0.391371	0.107479	8.42707	-1.17985	0.250593	-5.19652	94062	Mrpl3
-0.141907	-0.284904	0.00109091	9.63662	-2.05739	0.0516251	-3.9757	67870	Enoph1
-0.141674	-0.415468	0.13212	6.37052	-1.07278	0.294935	-5.30277	213988	Tnrc6b
-0.141534	-0.337426	0.0543578	12.8366	-1.49791	0.148289	-4.77352	15289	Hmgb1
-0.141426	-0.276957	-0.0058942	10.2721	-2.16337	0.041582	-3.79265	11632	Aip
-0.141416	-0.440869	0.158036	6.34566	-0.97907	0.338131	-5.3963	12660	Chka
-0.141305	-0.247972	-0.0346376	9.13594	-2.74643	0.0117447	-2.76628	17974	Nck2
-0.141189	-0.325442	0.0430639	12.5122	-1.58865	0.12633	-4.64951	110829	Lims1
-0.141039	-0.28706	0.00498159	9.54471	-2.00248	0.0576399	-4.08311	75454	Phpt1
-0.140955	-0.390486	0.108575	12.1309	-1.17111	0.254012	-5.20986	12387	Ctnnb1
-0.140906	-0.301182	0.0193691	5.92869	-1.82266	0.0819	-4.32725	19272	Ptprk
-0.140885	-0.709752	0.427981	5.70855	-0.513449	0.612727	-5.71754	23938	Map2k5
-0.140764	-0.330108	0.0485796	10.1497	-1.54129	0.13743	-4.76674	74776	Ppa2
-0.140619	-0.384716	0.103478	6.73168	-1.19433	0.244998	-5.16794	230734	Yrdc
-0.140603	-0.600754	0.319547	6.72337	-0.633488	0.53291	-5.65608	66617	Ntmt1
-0.140548	-0.313578	0.0324814	8.14276	-1.68402	0.106237	-4.56024	72748	Hdhd3
-0.14052	-0.43434	0.1533	14.2126	-0.991511	0.332157	-5.38389	13107	Cyp2f2
-0.140426	-1.58696	1.3061	5.44376	-0.201262	0.842332	-5.82736	407823	Baz2b
-0.140322	-0.798653	0.51801	6.88732	-0.441898	0.662852	-5.75108	330361	Gcfc2
-0.14031	-0.311305	0.0306837	10.4666	-1.70118	0.102924	-4.54112	13476	Reep5
-0.140303	-0.50958	0.228974	5.34592	-0.787693	0.439235	-5.53713	272538	Tango6
-0.140204	-0.282724	0.00231471	11.8292	-2.03953	0.0535164	-4.02583	26897	Acot1
-0.140188	-0.317442	0.0370663	8.94548	-1.63967	0.115218	-4.60859	20469	Sipa1
-0.140142	-0.280133	-0.000151078	9.37483	-2.07544	0.0497738	-3.92357	71648	Optn
-0.139971	-0.404986	0.125044	10.4099	-1.09499	0.285299	-5.28646	80880	Kank3
-0.139863	-0.440485	0.160758	6.83788	-0.964553	0.345195	-5.35433	16210	Impact
-0.139769	-0.360961	0.0814222	10.4891	-1.31004	0.203622	-5.05107	12460	Ccs
-0.139637	-0.504136	0.224862	7.95984	-0.794229	0.435499	-5.54868	14360	Fyn
-0.139618	-0.375052	0.095817	7.78128	-1.22945	0.231818	-5.13506	207214	Larp4
-0.139593	-0.35765	0.0784639	9.20611	-1.3272	0.197978	-5.02325	210766	Brcc3
-0.139206	-0.363686	0.0852738	8.33668	-1.28565	0.21186	-5.07303	66362	Exosc3
-0.139129	-0.253487	-0.0247715	15.1499	-2.52229	0.0193512	-3.18372	227613	Tubb4b
-0.13908	-0.716941	0.43878	11.8856	-0.498981	0.622718	-5.72803	84094	Plvap
-0.139054	-0.658371	0.380263	5.65832	-0.555127	0.584378	-5.68184	28105	Trim36
-0.138907	-0.382862	0.105048	7.41367	-1.18047	0.25035	-5.19754	69737	Ttl
-0.138894	-0.41478	0.136992	9.40348	-1.04375	0.307872	-5.32946	17977	Ncoa1
-0.138871	-0.833121	0.555379	6.41302	-0.414704	0.682352	-5.76243	246694	Hps5
-0.138808	-0.443776	0.166161	10.403	-0.943628	0.355552	-5.42267	17939	Naga
-0.138771	-0.491624	0.214082	8.5105	-0.815354	0.423561	-5.51459	353047	Plekhm1
-0.138768	-1.59762	1.32009	10.4078	-0.197206	0.845467	-5.79133	15204	Herc2
-0.138768	-0.498208	0.220673	7.41048	-0.800392	0.431996	-5.53732	71860	Cfap52
-0.138689	-0.445015	0.167637	6.20875	-0.93864	0.358051	-5.42405	70380	Mospd1
-0.138489	-0.376034	0.099056	8.43621	-1.20868	0.239546	-5.15244	230676	Szt2
-0.138381	-0.471762	0.194999	7.88414	-0.860557	0.398713	-5.49069	239273	Abcc4
-0.138377	-0.405146	0.128392	10.8375	-1.0754	0.293785	-5.30701	234686	Fhod1
-0.138374	-0.499613	0.222866	12.0506	-0.794147	0.435546	-5.54874	16400	Itga3
-0.138317	-0.502486	0.225851	9.10008	-0.787437	0.439381	-5.5352	54208	Arl6ip1
-0.138285	-0.309266	0.0326955	14.7499	-1.67676	0.107665	-4.56804	21817	Tgm2
-0.138206	-0.612428	0.336016	8.77496	-0.604209	0.551851	-5.66983	231633	Tmem119
-0.138189	-0.417915	0.141537	7.65363	-1.02419	0.316814	-5.35085	66706	Ndufaf3
-0.138081	-0.494428	0.218266	6.57551	-0.803345	0.430322	-5.53294	14011	Etv6
-0.13802	-0.243741	-0.0322979	9.90215	-2.70657	0.012849	-2.84564	68018	Cert1
-0.137848	-0.371229	0.0955333	8.83894	-1.22455	0.233625	-5.13886	74616	Scrn3
-0.137839	-0.792825	0.517147	4.85528	-0.436297	0.66685	-5.7413	380836	Mrs2
-0.137739	-0.367929	0.0924511	7.77756	-1.24055	0.22777	-5.07253	68675	Fam172a
-0.137626	-0.317118	0.0418666	10.7226	-1.58963	0.126109	-4.69242	70361	Lman1
-0.137585	-0.408359	0.133189	7.33349	-1.05343	0.303514	-5.32163	54387	Mcm3ap
-0.137281	-0.447483	0.17292	9.61388	-0.917507	0.368772	-5.45095	58220	Pard6b
-0.13717	-0.389216	0.114877	7.21714	-1.12829	0.271287	-5.23012	107368	Pdzd8
-0.137091	-0.626414	0.352232	8.48226	-0.580838	0.56722	-5.68385	104009	Qsox1
-0.137075	-0.49516	0.221011	9.89215	-0.79362	0.435847	-5.54913	18412	Sqstm1
-0.137049	-0.294933	0.0208344	10.287	-1.79962	0.0855749	-4.39805	234699	Edc4
-0.136936	-0.233119	-0.0407535	10.5654	-2.95164	0.00734677	-2.36832	18641	Pfkl
-0.136929	-0.515022	0.241164	7.73421	-0.750826	0.46067	-5.57736	545030	Wdfy4
-0.136906	-0.532773	0.25896	7.55636	-0.716997	0.480878	-5.58444	212503	Paox
-0.136843	-0.464064	0.190379	7.5277	-0.867003	0.395247	-5.45277	69076	Triap1
-0.136615	-0.351253	0.0780224	11.3103	-1.31958	0.200469	-5.04125	21804	Tgfb1i1
-0.136592	-0.34893	0.0757465	9.01784	-1.33364	0.195891	-5.02694	18750	Prkca
-0.136538	-0.341043	0.067968	8.21657	-1.38417	0.180112	-4.96437	72068	Cnot2
-0.136532	-0.581984	0.30892	7.22068	-0.63544	0.53166	-5.64947	209478	Tbc1d12
-0.136439	-0.520816	0.247938	10.9393	-0.735907	0.469519	-5.56331	233033	Samd4b
-0.136398	-0.382215	0.10942	7.41306	-1.15037	0.262276	-5.20938	332579	Card9
-0.136309	-1.05598	0.783362	5.81761	-0.307279	0.761505	-5.80098	380924	Olfm4
-0.13611	-0.357721	0.0855016	11.1605	-1.27333	0.21612	-5.09568	66849	Ppp1r2
-0.135934	-0.410546	0.138677	8.32667	-1.02625	0.315865	-5.34494	21885	Tle1
-0.135816	-1.19822	0.926585	5.50579	-0.265036	0.793435	-5.81245	70235	Poc1a
-0.135663	-0.242835	-0.0284907	11.7542	-2.62435	0.0154441	-2.97827	110854	Ptpa
-0.135635	-0.291356	0.0200849	11.1774	-1.8058	0.0845759	-4.38859	243819	Ppp6r1
-0.135612	-0.529625	0.258402	11.027	-0.713556	0.482962	-5.60546	171486	Cd99l2
-0.135542	-0.463175	0.192092	7.30607	-0.857681	0.400265	-5.45345	277414	Trp53i11
-0.135321	-0.30629	0.0356488	9.40373	-1.64092	0.114956	-4.62826	320795	Pkn1
-0.135009	-0.298272	0.0282538	9.55331	-1.71442	0.100429	-4.52151	103080	Septin10
-0.134894	-0.405808	0.136019	11.8462	-1.0323	0.313087	-5.34691	18613	Pecam1
-0.134803	-0.384212	0.114605	7.54627	-1.12055	0.274498	-5.25041	76813	Armc6
-0.134764	-0.586014	0.316487	14.2442	-0.619152	0.542141	-5.66282	319172	H2ac4
-0.134736	-0.282844	0.0133734	10.9274	-1.88601	0.0724918	-4.25719	20115	Rps7
-0.134507	-0.457443	0.188429	6.58544	-0.863517	0.397119	-5.4745	68137	Kdelr1
-0.134481	-0.434546	0.165585	12.471	-0.92915	0.362839	-5.4398	13849	Ephx1
-0.134452	-0.518287	0.249382	8.75391	-0.726218	0.475319	-5.59485	53378	Sdcbp
-0.134286	-0.373785	0.105213	7.29656	-1.16243	0.257446	-5.17702	215705	Arrdc1
-0.134238	-0.393929	0.125452	9.09514	-1.07167	0.295419	-5.30223	218038	Amph
-0.134143	-0.525956	0.257671	6.5522	-0.709789	0.48525	-5.60705	16391	Irf9
-0.134113	-0.353537	0.0853106	7.43323	-1.26716	0.218277	-5.09946	56280	Mrpl37
-0.134054	-0.618885	0.350776	7.63151	-0.573235	0.572267	-5.63907	74718	Snx16
-0.13393	-0.261784	-0.0060761	9.31424	-2.17173	0.04087	-3.79203	219022	Ttc5
-0.133914	-0.310833	0.043005	10.2549	-1.56925	0.130782	-4.72561	12368	Casp6
-0.133737	-0.332942	0.065469	7.60512	-1.39184	0.177806	-4.91571	14735	Gpc4
-0.133697	-0.509099	0.241706	7.5236	-0.738355	0.46806	-5.5634	67586	Ubxn11
-0.133673	-0.307245	0.0398994	10.6488	-1.59663	0.124534	-4.69025	50884	Nckap1
-0.133644	-0.325109	0.0578206	6.65908	-1.44712	0.161887	-4.76544	70445	Cd248
-0.133633	-0.699472	0.432207	8.64461	-0.489622	0.629221	-5.72966	244059	Chd2
-0.133619	-0.480145	0.212906	8.00764	-0.799422	0.432546	-5.53901	57444	Isg20
-0.133602	-0.255861	-0.0113435	8.98917	-2.26556	0.0336067	-3.62839	16865	Eif2d
-0.133461	-0.264177	-0.00274522	9.6337	-2.11674	0.0457605	-3.89656	76763	Mospd2
-0.133421	-0.508345	0.241504	10.0247	-0.737771	0.468408	-5.58293	14020	Evi5
-0.133346	-0.25155	-0.0151414	7.07028	-2.33877	0.0287808	-3.49298	56716	Mlst8
-0.133232	-0.692772	0.426309	5.36828	-0.493649	0.626419	-5.72761	18408	Slc25a15
-0.133211	-0.528345	0.261923	12.409	-0.698935	0.491876	-5.61254	11818	Apoh
-0.133137	-0.46049	0.194215	7.06975	-0.843192	0.408145	-5.50713	103724	Tbc1d10a
-0.133027	-0.304145	0.038091	7.23105	-1.61171	0.121202	-4.60709	56442	Serinc1
-0.132917	-0.432624	0.166791	7.20398	-0.919442	0.367781	-5.44319	56077	Dgke
-0.132911	-0.288659	0.0228376	10.5886	-1.76921	0.0906447	-4.38344	14854	Gss
-0.132844	-0.342102	0.0764153	9.21845	-1.31613	0.201605	-5.01954	74558	Gvin1
-0.132813	-0.425032	0.159406	8.11602	-0.942267	0.356233	-5.42669	66583	Exosc1
-0.132684	-0.273382	0.00801447	8.72499	-1.95511	0.0633198	-4.1605	18041	Nfs1
-0.132603	-0.375772	0.110565	10.7786	-1.13055	0.270353	-5.2456	67078	Pgp
-0.132602	-0.28424	0.0190372	8.88001	-1.81293	0.0834355	-4.37523	66355	Gmpr
-0.132502	-0.284931	0.0199276	8.10457	-1.80217	0.0851623	-4.38721	192187	Stab1
-0.132428	-0.297081	0.0322254	9.41786	-1.66744	0.109522	-4.59487	19334	Rab22a
-0.13238	-0.405035	0.140275	7.88802	-1.00659	0.325017	-5.36675	18120	Mrpl49
-0.132339	-0.253293	-0.0113854	11.0211	-2.26836	0.0334097	-3.63618	14674	Gna13
-0.132333	-0.383551	0.118884	6.28784	-1.0921	0.286542	-5.28537	20930	Surf1
-0.132201	-0.373131	0.108729	5.21184	-1.13759	0.267464	-5.23648	13433	Dnmt1
-0.132173	-0.264457	0.000110393	8.33199	-2.07147	0.0501755	-3.97673	13017	Ctbp2
-0.132018	-0.499206	0.235171	6.44928	-0.745393	0.46388	-5.51008	225929	Patl1
-0.131985	-0.358476	0.094507	7.13378	-1.20813	0.239754	-5.1667	18577	Pde4a
-0.131956	-0.32544	0.0615291	13.1655	-1.41391	0.171306	-4.92887	16832	Ldhb
-0.131935	-0.261512	-0.00235818	8.50834	-2.11093	0.0463068	-3.89186	76626	Msi2
-0.131879	-0.738732	0.474974	6.62235	-0.450541	0.656705	-5.74559	11504	Adamts1
-0.13185	-0.458003	0.194303	9.08673	-0.838107	0.410934	-5.50825	68240	Rpa3
-0.131794	-0.392368	0.12878	13.3503	-1.04859	0.305686	-5.32247	12266	C3
-0.131703	-0.237351	-0.0260555	8.64132	-2.58451	0.0168717	-3.06212	270076	Gcdh
-0.131654	-0.298947	0.0356385	7.4268	-1.63155	0.11693	-4.63865	21976	Top3b
-0.131542	-0.281754	0.0186708	7.47704	-1.81551	0.0830252	-4.31857	19347	Dennd5a
-0.131454	-0.472572	0.209664	6.45256	-0.798934	0.432823	-5.53602	17769	Mthfr
-0.131438	-0.39699	0.134113	7.0193	-1.02616	0.315906	-5.32461	209239	Gan
-0.131392	-0.384299	0.121515	13.2083	-1.07708	0.293048	-5.27467	231672	Fbxw8
-0.131383	-0.330075	0.0673095	9.14641	-1.37088	0.184161	-4.97221	12567	Cdk4
-0.131224	-0.246965	-0.0154833	10.5302	-2.35055	0.0280669	-3.49762	13383	Dlg1
-0.131184	-0.786135	0.523766	6.45016	-0.415256	0.681955	-5.72098	66153	Fbxo36
-0.131149	-0.594171	0.331874	10.3224	-0.587224	0.562999	-5.68124	19039	Lgals3bp
-0.131123	-0.850159	0.587912	6.2994	-0.37807	0.708982	-5.77191	331004	Slc9a9
-0.131118	-0.485198	0.222961	7.11613	-0.767723	0.450769	-5.55941	68440	Dusp23
-0.131103	-0.356436	0.0942305	8.39125	-1.20623	0.240472	-5.12091	18016	Nf2
-0.131016	-0.35654	0.0945075	9.11614	-1.20441	0.241158	-5.17128	226591	Tiprl
-0.13091	-0.23736	-0.0244588	12.0126	-2.54956	0.0182253	-3.11812	16993	Lta4h
-0.130833	-0.312671	0.0510048	7.86404	-1.49168	0.149906	-4.83018	74388	Dpp8
-0.130816	-1.52308	1.26145	8.82192	-0.194797	0.84733	-5.82725	11657	Alb
-0.130814	-0.263898	0.00226989	10.6728	-2.03784	0.0536985	-4.00657	110695	Aldh7a1
-0.130793	-0.313648	0.0520629	9.2719	-1.48292	0.152203	-4.83825	77057	Ston1
-0.130653	-0.227306	-0.0340003	9.84399	-2.80251	0.0103421	-2.65239	223697	Sun2
-0.130642	-0.829765	0.568482	7.99342	-0.387409	0.702156	-5.76871	320405	Cadps2
-0.130573	-0.60716	0.346014	8.53743	-0.568006	0.575751	-5.69284	381175	Ccdc68
-0.130449	-0.28845	0.0275528	11.141	-1.71167	0.100943	-4.50961	100226	Stx12
-0.13037	-0.313735	0.0529958	7.05308	-1.47401	0.154567	-4.8446	381644	Cep135
-0.130303	-0.4952	0.234594	8.42393	-0.740332	0.466883	-5.58458	50880	Scly
-0.1303	-0.380601	0.120001	7.74398	-1.07925	0.292101	-5.30214	14911	Thumpd3
-0.13023	-0.298412	0.0379515	10.8138	-1.60537	0.122594	-4.66896	20917	Suclg2
-0.130166	-0.35673	0.0963989	12.4141	-1.1911	0.246239	-5.17507	18102	Nme1
-0.130159	-0.360481	0.100162	7.36459	-1.17161	0.253818	-5.20619	67886	Camsap2
-0.130023	-0.368468	0.108423	7.7143	-1.1305	0.270372	-5.2463	381511	Pdp1
-0.129922	-0.29547	0.0356257	9.91247	-1.62705	0.117886	-4.65014	27045	Nit1
-0.1299	-0.439646	0.179847	8.41935	-0.869449	0.393937	-5.47713	223978	Cpped1
-0.129888	-0.285883	0.0261065	9.5911	-1.72624	0.0982445	-4.50994	18642	Pfkm
-0.129835	-0.478351	0.21868	4.99221	-0.772348	0.448081	-5.48709	56332	Amotl2
-0.129663	-0.307537	0.0482117	7.78966	-1.51128	0.144871	-4.78059	16404	Itga7
-0.129595	-0.517152	0.257962	5.3256	-0.693256	0.495363	-5.61884	58235	Nectin1
-0.129584	-0.462435	0.203268	7.8686	-0.807127	0.428186	-5.53424	76357	Trmt5
-0.129497	-0.363952	0.104958	7.73272	-1.1451	0.264405	-5.22918	83486	Rbm5
-0.129478	-0.276205	0.0172477	9.06626	-1.8295	0.0808358	-4.34755	66399	Tsfm
-0.129464	-0.252766	-0.00616307	7.98349	-2.17683	0.0404413	-3.78083	18536	Pcm1
-0.129353	-0.464933	0.206227	5.68397	-0.79914	0.432706	-5.52899	56353	Rybp
-0.129199	-0.302473	0.044075	7.16385	-1.54585	0.136326	-4.70109	58996	Arhgap23
-0.129143	-0.6662	0.407914	6.28853	-0.498532	0.62303	-5.72609	67023	Use1
-0.128785	-0.457987	0.200416	9.55592	-0.811048	0.425978	-5.52942	22359	Vldlr
-0.128767	-0.314183	0.0566486	10.8656	-1.43979	0.163927	-4.88673	105522	Ankrd28
-0.128706	-0.346051	0.0886394	8.64121	-1.22769	0.232465	-5.13815	212933	Pm20d1
-0.128632	-0.333028	0.0757641	7.36156	-1.30472	0.205397	-5.01514	233913	Rusf1
-0.128618	-0.333728	0.0764912	6.61794	-1.30005	0.206967	-5.06354	103136	Pwp1
-0.128547	-0.292197	0.0351028	7.61384	-1.6285	0.117577	-4.63059	64291	Osbpl1a
-0.128468	-0.421046	0.16411	10.2242	-0.91032	0.372466	-5.45299	18479	Pak1
-0.128456	-0.438624	0.181711	8.48521	-0.858621	0.399757	-5.49701	66610	Abi3
-0.128407	-0.389082	0.132269	8.78483	-1.02124	0.318178	-5.34258	59041	Stk25
-0.128391	-0.953681	0.696899	11.3686	-0.322529	0.75008	-5.79452	212898	Dse
-0.128236	-0.270541	0.0140687	12.0694	-1.86824	0.07503	-4.28869	66694	Uqcrfs1
-0.128192	-0.310084	0.0537008	8.56528	-1.46112	0.15804	-4.87204	69957	Cdc16
-0.128159	-0.503628	0.24731	11.1247	-0.707649	0.486552	-5.59604	20715	Serpina3g
-0.128147	-0.640559	0.384264	14.9854	-0.518481	0.60927	-5.71802	12409	Cbr2
-0.127853	-0.613939	0.358234	8.45779	-0.545303	0.591001	-5.66457	19090	Prkdc
-0.127698	-0.651039	0.395643	5.19834	-0.505874	0.617949	-5.71353	69367	Glrx2
-0.12767	-0.477538	0.222199	7.98754	-0.756529	0.457314	-5.5754	67488	Calcoco1
-0.127643	-0.524022	0.268736	5.28782	-0.667621	0.511281	-5.63521	66878	Riok3
-0.127598	-0.338962	0.0837656	10.0009	-1.25157	0.223798	-5.11753	78885	Coro7
-0.127568	-0.255988	0.000851607	10.8188	-2.05946	0.05141	-3.98866	104303	Arl1
-0.127525	-0.404951	0.1499	8.14564	-0.952997	0.350889	-5.4204	20639	Snrpb2
-0.127524	-0.38602	0.130971	9.13801	-1.02278	0.317467	-5.34646	16398	Itga2
-0.127484	-0.467358	0.21239	7.6509	-0.777642	0.445017	-5.55287	69668	Ccdc115
-0.127466	-0.257682	0.00275058	12.812	-2.02941	0.0546156	-3.99645	14870	Gstp1
-0.127389	-0.418482	0.163704	6.94998	-0.907281	0.374035	-5.43445	70312	Cactin
-0.127199	-0.401859	0.14746	7.81473	-0.960136	0.347363	-5.40942	80286	Tusc3
-0.127124	-0.713948	0.459699	8.53117	-0.449121	0.657713	-5.75031	12752	Cln3
-0.126914	-0.600457	0.346629	8.1293	-0.555639	0.584034	-5.69105	18584	Pde8a
-0.126886	-0.466575	0.212803	7.15457	-0.774415	0.446883	-5.54857	66192	Lage3
-0.12671	-0.363552	0.110132	6.60338	-1.10916	0.279274	-5.266	83431	Ndel1
-0.126689	-0.431484	0.178106	7.0734	-0.861736	0.398077	-5.47172	22232	Slc35a2
-0.126588	-0.339621	0.0864453	6.60445	-1.23193	0.230908	-5.14019	67515	Ttc33
-0.12658	-0.372574	0.119414	8.92912	-1.0668	0.297566	-5.31026	26396	Map2k2
-0.126565	-0.460946	0.207816	9.23988	-0.784718	0.440941	-5.5069	227377	Farp2
-0.126557	-0.407894	0.15478	7.31966	-0.932614	0.361087	-5.43011	102580	Alg9
-0.126557	-0.448026	0.194913	10.783	-0.816183	0.423097	-5.52173	66073	Txndc12
-0.126482	-0.424404	0.171439	13.4372	-0.880177	0.388225	-5.47363	20655	Sod1
-0.126331	-0.288687	0.0360239	9.71573	-1.6132	0.120877	-4.66483	67500	Ccar1
-0.126272	-0.246604	-0.00593928	9.96789	-2.17553	0.0405501	-3.7379	226646	Ndufs2
-0.12624	-0.450869	0.198389	7.39491	-0.806215	0.4287	-5.53808	71617	Armh3
-0.126239	-0.295745	0.0432671	9.68465	-1.54401	0.136771	-4.73149	14923	Guk1
-0.126215	-0.577701	0.32527	6.08598	-0.579575	0.568057	-5.65477	74268	Aven
-0.126179	-0.242628	-0.00972868	13.2729	-2.24641	0.034986	-3.63359	12330	Canx
-0.126175	-0.753522	0.501171	11.3763	-0.416974	0.680716	-5.76164	235623	Scap
-0.126083	-0.304386	0.0522192	7.285	-1.46603	0.156711	-4.85951	268301	Sowahc
-0.126073	-0.455427	0.20328	6.96808	-0.793602	0.435857	-5.54006	18160	Npr1
-0.126051	-0.261777	0.00967576	11.63	-1.92541	0.0671288	-4.15484	26961	Rpl8
-0.125672	-0.548403	0.29706	6.27502	-0.616332	0.543966	-5.6629	70997	Spef1
-0.125648	-0.530661	0.279365	7.27253	-0.643174	0.526722	-5.54135	218194	Phactr1
-0.125647	-0.33549	0.0841951	8.12983	-1.24137	0.22747	-5.11098	67285	Cwc27
-0.12554	-0.583229	0.33215	10.4837	-0.568659	0.575315	-5.67437	73181	Nfatc4
-0.125526	-0.331463	0.0804101	7.97505	-1.2637	0.219492	-5.06424	235611	Plxnb1
-0.125425	-0.526055	0.275206	7.39158	-0.649055	0.522985	-5.57333	52076	Tmem38b
-0.12539	-0.282375	0.0315943	9.06608	-1.65596	0.111848	-4.58553	58233	Dnaja4
-0.125256	-0.375456	0.124943	8.63944	-1.0379	0.310529	-5.33764	241447	Cers6
-0.125129	-0.44684	0.196582	10.2747	-0.806371	0.428613	-5.53463	66214	Rgcc
-0.125057	-0.317155	0.0670416	10.6552	-1.34966	0.190774	-5.0077	26397	Map2k3
-0.125003	-0.349299	0.0992925	8.83154	-1.15543	0.260243	-5.21674	66128	Mrps36
-0.124901	-0.46245	0.212648	9.32742	-0.767136	0.451111	-5.56648	231130	Tnip2
-0.124824	-0.328507	0.0788603	6.00481	-1.27052	0.217098	-5.07289	76089	Rapgef2
-0.124768	-0.647669	0.398132	8.11371	-0.494683	0.625701	-5.72572	12279	C9
-0.124717	-0.342119	0.0926849	8.81075	-1.18934	0.246916	-5.1882	211389	Suox
-0.124571	-0.284457	0.035315	10.7281	-1.61528	0.120422	-4.65642	331026	Gmppb
-0.124568	-0.397949	0.148812	7.00791	-0.944676	0.355028	-5.42444	268880	Xxylt1
-0.124513	-0.503583	0.254558	6.92328	-0.680981	0.50295	-5.59972	230789	Fam76a
-0.124447	-0.290957	0.0420633	8.72477	-1.54948	0.135455	-4.75025	208718	Dis3l2
-0.124392	-0.329604	0.0808189	7.89119	-1.25671	0.221967	-5.10966	218335	Clptm1l
-0.124298	-0.266056	0.0174606	8.3668	-1.81784	0.0826568	-4.36743	54563	Nup210
-0.124278	-0.36359	0.115035	9.63802	-1.07664	0.293243	-5.3011	209039	Tns2
-0.124183	-0.441429	0.193064	7.51468	-0.811533	0.425705	-5.52757	15979	Ifngr1
-0.124139	-0.634436	0.386159	6.15427	-0.504342	0.619007	-5.71859	227622	Paxx
-0.12407	-0.68252	0.43438	5.68392	-0.4606	0.649581	-5.68232	20350	Sema3f
-0.124	-0.435379	0.18738	9.22321	-0.825605	0.417842	-5.51996	57778	Fmnl1
-0.123957	-0.299942	0.0520272	5.81261	-1.46029	0.158266	-4.76752	17420	Mnat1
-0.123913	-0.664947	0.417121	6.4759	-0.474825	0.639565	-5.72624	18010	Neu1
-0.123796	-0.420065	0.172473	7.92824	-0.86629	0.395629	-5.48717	109652	Acy1
-0.123783	-0.232917	-0.0146481	10.839	-2.35147	0.0280116	-3.48665	17955	Nap1l4
-0.123727	-0.302848	0.0553945	10.8052	-1.43205	0.166108	-4.90759	264895	Acsf2
-0.123692	-0.333269	0.0858849	6.44824	-1.2236	0.233976	-5.14287	224273	Crybg3
-0.12366	-0.280234	0.0329152	8.09634	-1.63737	0.115699	-4.63247	22687	Zpr1
-0.123627	-0.669025	0.42177	6.47457	-0.469941	0.642996	-5.73976	57751	Rnf25
-0.123456	-0.335639	0.088726	6.79823	-1.20627	0.240454	-5.16366	74781	Wipi2
-0.123426	-0.328458	0.0816059	11.4807	-1.24804	0.225066	-5.10749	18074	Nid2
-0.123396	-0.517734	0.270942	9.86707	-0.648748	0.523179	-5.64688	109294	Prex2
-0.123275	-0.429628	0.183078	6.56807	-0.834248	0.413059	-5.50838	80837	Rhoj
-0.12326	-0.250151	0.00363212	11.2584	-2.01386	0.0563438	-4.06563	246277	Csad
-0.123199	-0.296545	0.0501483	9.61678	-1.47344	0.15472	-4.85109	227095	Hibch
-0.123172	-0.79034	0.543996	6.3554	-0.382753	0.705556	-5.77673	71279	Slc29a3
-0.123167	-0.67763	0.431295	4.2505	-0.460538	0.649625	-5.73297	217684	Susd6
-0.123133	-0.268072	0.0218063	9.19941	-1.76129	0.0920065	-4.457	232078	Thnsl2
-0.123093	-0.398158	0.151972	7.48904	-0.927769	0.36354	-5.43556	216011	Lrrc20
-0.12305	-0.747356	0.501256	8.33721	-0.408627	0.686742	-5.75667	16664	Krt14
-0.12303	-0.510704	0.264645	6.02229	-0.657938	0.517367	-5.58687	224619	Traf7
-0.122838	-0.412644	0.166967	7.668	-0.878758	0.388977	-5.47435	329777	Pigk
-0.122812	-0.2846	0.0389755	12.405	-1.57376	0.129737	-4.72153	18293	Ogdh
-0.122765	-0.330818	0.0852887	11.8686	-1.22332	0.234079	-5.15013	12388	Ctnnd1
-0.122755	-0.652825	0.407315	7.66687	-0.480117	0.635857	-5.73679	24051	Sgcb
-0.122755	-0.280145	0.034635	7.07954	-1.61698	0.120054	-4.65078	74203	Eif4enif1
-0.122618	-0.464273	0.219038	11.4432	-0.744059	0.464671	-5.58127	14961	H2-Ab1
-0.122572	-0.510486	0.265343	8.97948	-0.655083	0.519168	-5.64049	381110	Rmdn2
-0.122538	-0.326458	0.0813825	8.56729	-1.24581	0.225867	-5.1242	17855	Mvk
-0.122529	-0.385177	0.140118	7.36813	-0.967185	0.343907	-5.40345	77627	Efcab6
-0.122343	-0.781388	0.536701	10.1433	-0.384865	0.704013	-5.7711	11537	Cfd
-0.122309	-0.368209	0.123592	10.2503	-1.03119	0.313592	-5.34762	69923	Agk
-0.122216	-0.594699	0.350266	7.62386	-0.536273	0.597121	-5.66618	100048884	Mup18
-0.122178	-0.68147	0.437115	9.83456	-0.452893	0.655036	-5.73976	12982	Csf2ra
-0.12215	-0.344144	0.0998435	9.46913	-1.14076	0.266167	-5.23911	70750	Kdsr
-0.122133	-0.237482	-0.00678352	13.3979	-2.19513	0.0389366	-3.74329	109754	Cyb5r3
-0.122114	-0.408222	0.163994	7.91803	-0.884867	0.385745	-5.46959	69237	Gtpbp4
-0.122097	-0.442765	0.198572	5.74614	-0.789387	0.438265	-5.52657	55935	Fnbp4
-0.122024	-0.513245	0.269197	8.07773	-0.646644	0.524515	-5.62328	330319	Wipf3
-0.122007	-0.392439	0.148424	8.72791	-0.935343	0.35971	-5.40625	234683	Elmo3
-0.121843	-0.797973	0.554287	7.5154	-0.373604	0.712255	-5.77642	15951	Ifi204
-0.121842	-0.274515	0.03083	8.56418	-1.65455	0.112135	-4.60678	66401	Nudt2
-0.121779	-0.26132	0.0177617	11.0695	-1.80931	0.0840122	-4.33389	78655	Eif3j1
-0.121662	-0.376426	0.133101	7.05708	-0.990059	0.332851	-5.38067	72477	Tmem87b
-0.121654	-0.263726	0.0204174	9.50322	-1.77526	0.0896159	-4.43605	12848	Cops2
-0.121563	-0.479819	0.236693	6.28853	-0.703478	0.489096	-5.60984	20663	Sos2
-0.121547	-0.292204	0.0491108	7.83862	-1.47659	0.153879	-4.83923	228869	Ncoa5
-0.121425	-0.395743	0.152893	12.7687	-0.917689	0.368678	-5.44845	270086	Ogfod1
-0.121414	-0.288901	0.0460731	9.07221	-1.5029	0.147007	-4.81563	216190	Appl2
-0.121385	-0.457401	0.214632	7.80829	-0.748939	0.461783	-5.57802	11652	Akt2
-0.121322	-0.265972	0.0233292	11.5089	-1.73884	0.095962	-4.49322	83493	Sacm1l
-0.12128	-0.399823	0.157262	7.27401	-0.902693	0.376413	-5.46047	56494	Gosr2
-0.121278	-0.498058	0.255501	14.0913	-0.667326	0.511465	-5.63458	14199	Fhl1
-0.121148	-0.504146	0.26185	8.36615	-0.655785	0.518725	-5.62698	270192	Rab6b
-0.121143	-0.296702	0.0544159	10.319	-1.4306	0.166519	-4.91101	67988	Tmx3
-0.120922	-0.323795	0.081952	7.88829	-1.23572	0.229524	-5.07738	71911	Bdh1
-0.120846	-0.261451	0.0197582	9.9214	-1.78187	0.0885035	-4.4309	19060	Ppp5c
-0.120557	-0.235485	-0.00562874	9.39083	-2.17474	0.0406164	-3.80172	14450	Gart
-0.120509	-0.368093	0.127075	8.09693	-1.00911	0.323833	-5.36731	270151	Nlrx1
-0.120481	-0.310425	0.0694636	13.2428	-1.31502	0.201971	-5.01697	109552	Sri
-0.120451	-0.276092	0.0351903	9.36115	-1.60445	0.122796	-4.66269	68194	Ndufb4
-0.120451	-0.626301	0.3854	13.3436	-0.493661	0.626411	-5.73053	22631	Ywhaz
-0.120374	-0.422088	0.18134	6.29194	-0.827141	0.41699	-5.51764	320799	Zhx3
-0.120369	-0.978666	0.737929	14.6102	-0.290749	0.773952	-5.80208	11461	Actb
-0.120368	-0.432248	0.191512	14.587	-0.800138	0.432139	-5.54332	13660	Ehd1
-0.120296	-0.403194	0.162603	13.5396	-0.881579	0.387483	-5.3623	22287	Scgb1a1
-0.120221	-0.358899	0.118456	9.11878	-1.04427	0.307638	-5.33228	218490	Btf3
-0.120206	-0.291156	0.0507444	10.4319	-1.4578	0.158947	-4.87569	14083	Ptk2
-0.12012	-0.497162	0.256921	11.7451	-0.660495	0.515755	-5.62957	15896	Icam2
-0.120003	-1.14316	0.903154	8.33362	-0.24316	0.810122	-5.81545	50701	Elane
-0.119997	-0.272165	0.032171	9.5704	-1.63489	0.116222	-4.61448	74392	Specc1l
-0.119657	-0.296839	0.0575245	10.5366	-1.40011	0.175349	-4.94221	207352	Sec23ip
-0.119565	-0.286263	0.0471332	10.5076	-1.48701	0.151126	-4.83087	17113	M6pr
-0.119408	-0.756222	0.517406	11.422	-0.388743	0.701182	-5.77418	73723	Sh3bgrl3
-0.119312	-0.767296	0.528671	5.96192	-0.381736	0.706299	-5.77311	72729	Cdc42se2
-0.119107	-0.378022	0.139808	9.32699	-0.953724	0.350529	-5.3723	23972	Papss2
-0.118975	-0.34167	0.103719	7.13781	-1.10762	0.279925	-5.26188	229722	Elapor1
-0.118874	-0.378779	0.141031	6.99801	-0.94823	0.353256	-5.41835	66394	Nosip
-0.118832	-0.288721	0.0510575	11.6385	-1.45014	0.161051	-4.87993	14381	G6pdx
-0.118758	-0.284224	0.0467083	7.18389	-1.48797	0.150874	-4.81074	72831	Dhx30
-0.118581	-0.96785	0.730688	6.33778	-0.289475	0.774914	-5.79319	22022	Tpst2
-0.118492	-0.301698	0.0647147	11.13	-1.34088	0.193566	-5.01736	22169	Cmpk2
-0.11846	-0.338923	0.102002	6.22778	-1.11399	0.277241	-5.26748	319880	Tmcc3
-0.118404	-0.268716	0.0319071	8.31234	-1.63312	0.116597	-4.6314	17075	Epcam
-0.118364	-0.267834	0.0311059	7.10214	-1.64175	0.114782	-4.61944	18029	Nfic
-0.118109	-0.34356	0.107341	9.79366	-1.08611	0.289122	-5.28982	14872	Gstt2
-0.118026	-0.628219	0.392168	7.09599	-0.479605	0.636216	-5.72243	108800	Ston2
-0.118001	-0.311529	0.0755273	8.81217	-1.2641	0.21935	-5.10414	16897	Llgl1
-0.11788	-0.218572	-0.0171877	12.0672	-2.42709	0.0238102	-3.32498	67054	Paics
-0.117658	-0.372481	0.137165	8.37223	-0.957251	0.348786	-5.41124	69748	Aldh16a1
-0.117604	-0.322254	0.0870454	7.0125	-1.19139	0.246125	-5.17952	76088	Dock8
-0.117604	-0.257991	0.0227833	9.88602	-1.73674	0.0963383	-4.49224	109232	Sccpdh
-0.117554	-0.438996	0.203889	10.9291	-0.758186	0.456341	-5.57475	26445	Psmb2
-0.117543	-0.61814	0.383055	8.95677	-0.486799	0.631189	-5.70703	16008	Igfbp2
-0.117393	-0.210844	-0.0239428	10.7047	-2.60437	0.016145	-3.01052	74340	Ahcyl2
-0.117369	-0.336962	0.102223	8.86277	-1.1081	0.279719	-5.26621	68671	Pcyt2
-0.117334	-0.278462	0.0437938	6.43529	-1.50972	0.145267	-4.79843	18541	Pcnt
-0.1173	-0.467053	0.232454	10.5252	-0.695307	0.494103	-5.6175	11544	Adprh
-0.117295	-0.346275	0.111686	9.61733	-1.06199	0.299696	-5.25452	99045	Mrps26
-0.117238	-0.289024	0.0545474	7.21811	-1.4149	0.171021	-4.92698	75901	Dcp1a
-0.117174	-0.398445	0.164097	13.5491	-0.863672	0.397035	-5.49112	20044	Rps14
-0.117041	-0.2682	0.0341189	14.2921	-1.60525	0.12262	-4.66294	14688	Gnb1
-0.116987	-0.423862	0.189888	6.39644	-0.790347	0.437715	-5.54583	208211	Alg1
-0.116957	-0.379344	0.145429	9.13851	-0.924119	0.365395	-5.4442	107029	Me2
-0.116848	-0.308274	0.0745773	8.51184	-1.26551	0.218856	-5.09592	70093	Ube2q1
-0.116753	-0.238528	0.00502085	12.3796	-1.98772	0.0593583	-4.09622	13589	Mapre1
-0.116728	-0.303415	0.0699589	7.80673	-1.29629	0.208234	-5.06659	69104	Marchf5
-0.116542	-0.554579	0.321495	8.60623	-0.551588	0.58676	-5.6967	69227	Selenot
-0.116462	-0.317075	0.0841504	11.5323	-1.20356	0.24148	-5.16739	67511	Tmed9
-0.11645	-0.243056	0.0101561	10.0708	-1.9069	0.0696034	-4.21449	66948	Acad8
-0.116271	-0.251318	0.0187751	10.3975	-1.78497	0.0879855	-4.42238	19646	Rbbp4
-0.116245	-0.632129	0.399639	12.0883	-0.46716	0.644954	-5.73983	13884	Ces1c
-0.116133	-0.389698	0.157433	7.0138	-0.880104	0.388263	-5.47131	56208	Becn1
-0.116123	-0.34651	0.114265	13.9034	-1.04496	0.307325	-5.33258	12491	Cd36
-0.116088	-0.254206	0.0220303	11.4715	-1.74252	0.0953032	-4.459	66904	Pccb
-0.116058	-0.767871	0.535754	3.35861	-0.369144	0.71553	-5.74893	70617	Fam241a
-0.115972	-0.326681	0.0947372	7.48232	-1.14107	0.266043	-5.2242	100121	Tdrd7
-0.115903	-0.271419	0.0396136	11.667	-1.54511	0.136505	-4.75392	245688	Rbbp7
-0.115885	-0.877544	0.645773	6.35372	-0.315436	0.755387	-5.76496	12391	Cav3
-0.115665	-0.287539	0.0562089	9.37166	-1.39519	0.176807	-4.92997	329628	Fat4
-0.115515	-0.305627	0.0745972	8.74538	-1.25971	0.220902	-5.11199	226594	Rcsd1
-0.115484	-0.528452	0.297484	5.89446	-0.579759	0.567935	-5.68143	230971	Megf6
-0.115458	-0.262252	0.0313367	8.35004	-1.63063	0.117124	-4.63114	70292	Afap1
-0.115256	-0.419139	0.188626	10.6679	-0.786325	0.440019	-5.54893	14113	Fbl
-0.115246	-0.352126	0.121635	7.65452	-1.00864	0.324052	-5.36369	17156	Man1a2
-0.115037	-0.250648	0.0205737	9.50926	-1.75867	0.0924595	-4.43358	20912	Stxbp3
-0.115031	-0.291223	0.061161	8.88857	-1.35354	0.189552	-4.91941	22361	Vnn1
-0.114895	-0.368769	0.138979	7.957	-0.938267	0.358239	-5.43312	18194	Nsdhl
-0.114891	-0.476442	0.24666	6.68946	-0.658807	0.516819	-5.57439	21427	Vps72
-0.114832	-0.552834	0.32317	11.0543	-0.543535	0.592197	-5.631	70882	Armc3
-0.114644	-0.270373	0.0410854	10.9416	-1.52624	0.141121	-4.78141	544963	Iqgap2
-0.114631	-0.398609	0.169347	9.37403	-0.836872	0.411614	-5.50801	232223	Txnrd3
-0.11454	-0.326194	0.0971137	6.93523	-1.12195	0.273913	-5.25769	108655	Foxp1
-0.11452	-0.278215	0.0491742	8.81536	-1.45041	0.160976	-4.88303	16594	Klc2
-0.114465	-0.405698	0.176767	7.88076	-0.814848	0.423845	-5.5294	671535	Parp10
-0.114423	-0.541455	0.312608	8.26091	-0.555516	0.584116	-5.69934	53614	Reck
-0.114418	-0.424293	0.195457	9.25872	-0.765507	0.45206	-5.5592	67916	Plpp3
-0.114264	-0.308135	0.079607	7.91332	-1.22191	0.234603	-5.14443	68614	Letmd1
-0.114135	-0.348271	0.120002	7.20239	-1.01063	0.323122	-5.34892	12662	Chm
-0.114086	-0.419548	0.191376	6.94015	-0.774312	0.446943	-5.4647	67967	Pold3
-0.11407	-0.225001	-0.0031389	8.75371	-2.13187	0.0443654	-3.86363	380921	Dgkh
-0.114039	-0.401714	0.173636	6.17617	-0.821851	0.419931	-5.51477	75578	Fggy
-0.113998	-0.346693	0.118696	13.6579	-1.01567	0.320765	-5.35138	16592	Fabp5
-0.113968	-0.448189	0.220254	7.2945	-0.70695	0.486978	-5.59669	67426	Coq8a
-0.11395	-0.513491	0.285591	10.7246	-0.591282	0.560325	-5.68044	69524	Esam
-0.113946	-0.286049	0.0581566	8.62051	-1.37263	0.183623	-4.94877	231876	Lmtk2
-0.113843	-0.31328	0.0855936	9.80524	-1.18343	0.249199	-5.1943	230709	Zmpste24
-0.113781	-0.56877	0.341208	5.7845	-0.518455	0.609288	-5.71474	78892	Crispld2
-0.113764	-0.241704	0.0141757	13.8151	-1.84349	0.0786949	-4.29172	11840	Arf1
-0.113725	-0.338336	0.110886	9.02467	-1.04971	0.305186	-5.32116	81018	Rnf114
-0.113713	-0.280557	0.0531306	7.54583	-1.413	0.17157	-4.90979	55963	Slc1a4
-0.113661	-0.389076	0.161753	7.00809	-0.855594	0.401394	-5.50167	75659	Wdr54
-0.113642	-0.369653	0.142368	12.292	-0.92029	0.367348	-5.44589	77579	Myh10
-0.113555	-0.906198	0.679087	7.14789	-0.297011	0.769229	-5.79977	329540	Nol4l
-0.11354	-0.60148	0.374399	6.48486	-0.482422	0.634245	-5.72948	72542	Pgam5
-0.113523	-0.319797	0.0927513	7.59525	-1.14099	0.266077	-5.22798	17217	Mcm4
-0.113516	-0.245358	0.018326	8.51706	-1.78503	0.0879764	-4.40894	71745	Cul2
-0.113504	-0.829018	0.60201	5.56475	-0.328878	0.745341	-5.7937	74385	Ap5m1
-0.11335	-0.304608	0.0779074	8.45813	-1.2287	0.232094	-5.13719	73711	Mvb12a
-0.113344	-0.341429	0.11474	7.49494	-1.03026	0.314021	-5.25875	67510	Tvp23b
-0.11328	-0.343518	0.116958	7.21305	-1.02004	0.318735	-5.35473	103733	Tubg1
-0.113078	-0.388377	0.162221	7.98907	-0.851563	0.403581	-5.4975	56334	Tmed2
-0.112901	-0.33116	0.105358	9.08113	-1.07243	0.295088	-5.3059	72461	Prcp
-0.1128	-0.350065	0.124464	7.09518	-0.985644	0.334966	-5.36463	19157	Cyth1
-0.112788	-0.274245	0.0486703	8.50421	-1.44825	0.161572	-4.8829	224897	Dpp9
-0.11278	-0.267165	0.0416051	11.6698	-1.5145	0.144057	-4.77914	16211	Kpnb1
-0.112724	-0.392281	0.166833	10.5074	-0.835963	0.412114	-5.51018	60365	Rbm8a
-0.11261	-0.390024	0.164804	7.67701	-0.841573	0.409032	-5.50977	217666	L2hgdh
-0.112518	-0.261453	0.0364168	7.61618	-1.56628	0.131477	-4.69557	216618	Cfap36
-0.112423	-0.696403	0.471557	11.7429	-0.399116	0.693634	-5.76638	20716	Serpina3n
-0.112323	-0.295289	0.0706436	7.5493	-1.27274	0.216325	-5.08335	24127	Xrn1
-0.112289	-0.233929	0.00935095	11.7925	-1.91383	0.0686674	-4.22558	14683	Gnas
-0.112137	-0.335423	0.111149	8.1603	-1.04119	0.309035	-5.31392	18759	Prkci
-0.112082	-1.49275	1.26859	7.69674	-0.1683	0.867876	-5.79517	83602	Gtf2a1
-0.111823	-0.369043	0.145396	8.72379	-0.901302	0.377135	-5.44069	68845	Pih1d1
-0.111789	-0.234884	0.011307	14.9889	-1.88277	0.0729487	-4.25242	53379	Hnrnpa2b1
-0.111785	-0.233209	0.00963955	11.5579	-1.90862	0.0693699	-4.23702	19155	Npepps
-0.111781	-0.380239	0.156678	12.6156	-0.86324	0.397268	-5.48265	12834	Col6a2
-0.111731	-0.514305	0.290843	7.29449	-0.575401	0.570827	-5.66488	68205	Urm1
-0.111652	-0.360058	0.136754	8.73164	-0.931849	0.361473	-5.43431	238123	Cog5
-0.111606	-0.543669	0.320457	8.29697	-0.535528	0.597628	-5.70511	13090	Cyp2b19
-0.111539	-0.318756	0.0956768	6.04341	-1.11596	0.276416	-5.22155	77683	Ehmt1
-0.111514	-0.213383	-0.00964496	9.55015	-2.2695	0.0333297	-3.57945	19697	Rela
-0.111439	-0.369438	0.146559	8.3253	-0.895495	0.380163	-5.4648	399599	Ccdc87
-0.111408	-0.476384	0.253569	6.84257	-0.632837	0.533327	-5.65048	18972	Pold2
-0.11135	-0.353778	0.131078	7.79032	-0.952247	0.35126	-5.4172	74157	Cmtr1
-0.111204	-0.390764	0.168355	11.259	-0.824687	0.418353	-5.5127	16779	Lamb2
-0.111086	-0.421768	0.199595	7.41088	-0.741288	0.466315	-5.58475	70028	Dop1b
-0.111083	-0.281429	0.0592636	6.95961	-1.35194	0.190057	-4.99426	97484	Cog8
-0.110785	-0.23135	0.00977979	7.78212	-1.90503	0.0698568	-4.2303	70097	Sash1
-0.110742	-0.475592	0.254109	7.1713	-0.629271	0.535617	-5.61447	27008	Micall1
-0.110699	-0.280811	0.0594137	8.85621	-1.34911	0.190948	-4.99506	50997	Mpp2
-0.110576	-0.515499	0.294347	9.16181	-0.566149	0.576991	-5.68634	73094	Sgip1
-0.110432	-0.491159	0.270295	8.72534	-0.601346	0.553722	-5.67146	71756	Cpn2
-0.110395	-0.387204	0.166413	7.69743	-0.826824	0.417166	-5.51734	98711	Rdh10
-0.110323	-0.27553	0.0548832	7.53453	-1.38447	0.180023	-4.96536	22379	Fmnl3
-0.110313	-0.523033	0.302407	8.21871	-0.554133	0.585046	-5.6733	54188	Cpsf4
-0.110226	-0.329886	0.109433	10.6822	-1.04034	0.309417	-5.33998	27360	Add3
-0.110225	-0.249052	0.0286027	9.79605	-1.64606	0.113885	-4.62358	26893	Cops6
-0.110219	-0.472719	0.252282	9.63978	-0.630359	0.534917	-5.65321	19126	Prom1
-0.110208	-0.416556	0.196141	13.4784	-0.745828	0.463623	-5.57805	17192	Mbd3
-0.110144	-0.771416	0.551128	6.70439	-0.34532	0.733116	-5.78973	54353	Skap2
-0.11009	-0.2345	0.0143203	12.1324	-1.83457	0.0800547	-4.34502	14376	Ganab
-0.110089	-0.29444	0.0742621	9.62663	-1.23806	0.228674	-5.13228	11308	Abi1
-0.110017	-0.427116	0.207082	7.71518	-0.719293	0.47949	-5.596	433904	Ociad2
-0.109975	-0.341712	0.121762	8.57123	-0.983878	0.335814	-5.36122	234023	Arglu1
-0.109949	-0.225265	0.00536647	9.15233	-1.97672	0.0606693	-4.07114	15162	Hck
-0.109927	-0.247299	0.0274461	10.3895	-1.65899	0.111229	-4.59586	54709	Eif3i
-0.10969	-0.481971	0.262591	9.07235	-0.610854	0.547522	-5.66855	12695	Patj
-0.109686	-0.379702	0.16033	8.75802	-0.842175	0.408702	-5.5062	22247	Umps
-0.109586	-0.336647	0.117476	10.5039	-1.00058	0.327848	-5.37593	20168	Rtn3
-0.109557	-0.221657	0.0025428	13.3491	-2.02618	0.0549712	-4.03338	231086	Hadhb
-0.109481	-0.425042	0.206079	12.5454	-0.719281	0.479497	-5.60162	105445	Dock9
-0.109443	-0.31345	0.0945632	7.78711	-1.11221	0.277988	-5.26508	70579	Zc3h11a
-0.10943	-0.449366	0.230505	7.71707	-0.667395	0.511422	-5.6329	14060	F13b
-0.109245	-0.389457	0.170968	8.54241	-0.808267	0.427543	-5.534	327958	Pitpnm3
-0.109213	-0.261367	0.042941	8.50106	-1.4881	0.15084	-4.8058	50907	Preb
-0.109071	-0.525563	0.307421	10.8223	-0.542931	0.592606	-5.70498	100952	Emilin1
-0.109055	-0.316763	0.0986538	10.452	-1.08851	0.288087	-5.29048	67881	Mdp1
-0.108898	-0.327708	0.109911	8.78437	-1.0318	0.313314	-5.33523	75739	Mpp7
-0.108804	-0.298454	0.0808462	10.2626	-1.18942	0.246885	-5.18405	105787	Prkaa1
-0.108804	-0.318176	0.100569	7.75073	-1.07737	0.292921	-5.29611	192197	Bcas3
-0.108739	-0.5251	0.307621	13.683	-0.541451	0.593608	-5.70639	12389	Cav1
-0.108641	-0.255257	0.0379745	6.1007	-1.53623	0.138661	-4.76373	207278	Fchsd2
-0.108624	-0.476004	0.258757	7.21235	-0.612985	0.546137	-5.66812	20535	Slc4a2
-0.108578	-0.292419	0.0752636	8.21296	-1.22445	0.233663	-5.1419	224024	Scarf2
-0.108523	-0.24292	0.0258732	8.91644	-1.67408	0.108195	-4.57619	70450	Unc13d
-0.10839	-0.325458	0.108677	10.2842	-1.03523	0.311745	-5.34171	23918	Impdh2
-0.108387	-0.385953	0.16918	8.4843	-0.809564	0.426813	-5.50123	66174	Nudt14
-0.108335	-0.422577	0.205907	9.27272	-0.714737	0.482247	-5.55786	75788	Smurf1
-0.108235	-0.248254	0.0317833	9.85387	-1.6026	0.123206	-4.65537	67117	Dynlt3
-0.108188	-0.207804	-0.00857198	12.1893	-2.2516	0.0346068	-3.66741	66945	Sdha
-0.108164	-0.331952	0.115624	6.35989	-1.00205	0.327154	-5.37231	268783	Mtmr12
-0.108152	-0.537772	0.321468	8.05275	-0.521904	0.606923	-5.70953	20913	Stxbp4
-0.108145	-0.305443	0.0891543	13.1229	-1.13638	0.26796	-5.24256	11421	Ace
-0.10811	-0.331882	0.115661	9.6438	-1.00162	0.327356	-5.37197	16403	Itga6
-0.108074	-0.282547	0.0663983	11.3615	-1.28421	0.212353	-5.08389	22117	Tst
-0.108052	-0.475193	0.259088	7.74493	-0.61016	0.547973	-5.66382	16151	Ikbkg
-0.107972	-0.374663	0.158718	9.99159	-0.839358	0.410247	-5.5019	11484	Aspa
-0.107912	-0.382516	0.166692	8.66457	-0.814715	0.423919	-5.53195	102632	Acad11
-0.107883	-0.380463	0.164696	6.12347	-0.820547	0.420658	-5.52275	12914	Crebbp
-0.10787	-0.495645	0.279904	8.75721	-0.57672	0.569951	-5.66878	67166	Arl8b
-0.107849	-0.277094	0.0613968	7.43723	-1.32111	0.199966	-5.02325	78937	Avl9
-0.107847	-0.295747	0.0800531	7.54624	-1.18993	0.246686	-5.16861	72787	Ndc1
-0.107699	-0.395546	0.180149	7.61559	-0.775695	0.446143	-5.55603	16880	Lifr
-0.107636	-0.426655	0.211382	10.3298	-0.699496	0.491532	-5.60719	233016	Blvrb
-0.107619	-0.254294	0.0390572	11.7311	-1.52115	0.142389	-4.72123	106529	Tecr
-0.107458	-0.264191	0.0492736	10.0613	-1.42143	0.169137	-4.92242	20947	Swap70
-0.107457	-0.379397	0.164483	12.8319	-0.819227	0.421395	-5.50849	18073	Nid1
-0.107381	-0.430529	0.215766	11.041	-0.688922	0.498035	-5.61947	21916	Tmod1
-0.107354	-0.413862	0.199153	6.23682	-0.72614	0.475366	-5.55189	14159	Fes
-0.107286	-0.340243	0.125671	8.2738	-0.954796	0.349998	-5.41477	80744	Cwc22
-0.107252	-0.20906	-0.00544338	10.2921	-2.18405	0.0398412	-3.7539	22284	Usp9x
-0.107211	-0.369854	0.155432	11.3507	-0.84628	0.406458	-5.50559	67895	Ppa1
-0.107206	-0.537286	0.322874	9.26858	-0.516787	0.610433	-5.71849	68133	Gcsh
-0.107167	-0.275029	0.0606945	10.2821	-1.32359	0.199156	-5.0246	23996	Psmc4
-0.107074	-0.396089	0.181942	10.0306	-0.768075	0.450564	-5.55876	21356	Tapbp
-0.106976	-0.345115	0.131163	6.52182	-0.931321	0.36174	-5.43624	233315	Mtmr10
-0.10687	-0.345328	0.131588	10.7807	-0.929148	0.36284	-5.3794	107476	Acaca
-0.106864	-0.39539	0.181662	9.33732	-0.767873	0.450681	-5.50541	11754	Aoc3
-0.106747	-0.458034	0.244541	9.03065	-0.629988	0.535155	-5.65735	18104	Nqo1
-0.106733	-0.472887	0.259422	4.86611	-0.604332	0.551771	-5.64134	230393	Focad
-0.10671	-0.275041	0.0616218	8.19403	-1.31426	0.202224	-5.00121	77862	Thyn1
-0.106623	-0.428002	0.214755	11.14	-0.687824	0.498712	-5.62062	12562	Cdh5
-0.106615	-0.297866	0.0846349	8.76204	-1.15574	0.260117	-5.18274	66191	Ier3ip1
-0.106609	-0.208691	-0.00452818	9.76771	-2.16517	0.0414277	-3.78677	30948	Bin1
-0.106598	-0.269252	0.0560555	9.1424	-1.35871	0.18793	-4.98787	19360	Rad50
-0.106597	-0.571372	0.358178	9.082	-0.475492	0.639098	-5.73404	13641	Efnb1
-0.106587	-0.22847	0.0152953	9.27202	-1.81303	0.0834187	-4.33524	104318	Csnk1d
-0.10628	-0.245896	0.033336	9.50811	-1.57819	0.128716	-4.68692	66592	Stoml2
-0.106195	-0.299252	0.0868618	7.20643	-1.14041	0.266311	-5.23235	269180	Inpp4a
-0.106182	-0.284088	0.0717248	8.26158	-1.23737	0.228922	-5.07017	12971	Crym
-0.10618	-0.269914	0.0575532	13.3279	-1.34446	0.192424	-5.01311	14775	Gpx1
-0.106132	-0.223217	0.0109523	11.9537	-1.87927	0.0734449	-4.1938	76299	Erp44
-0.106034	-0.367184	0.155116	10.946	-0.84178	0.408919	-5.51253	110821	Pcca
-0.106015	-0.344037	0.132007	12.3734	-0.923407	0.365757	-5.44436	65962	Nherf2
-0.105993	-0.364834	0.152847	11.6016	-0.848961	0.404996	-5.4779	19139	Prps1
-0.105958	-0.260125	0.0482088	9.66376	-1.4249	0.168141	-4.87853	320714	Trappc11
-0.105958	-0.478414	0.266499	9.07303	-0.589792	0.561306	-5.67781	217430	Slc66a3
-0.105893	-0.558161	0.346374	8.58	-0.485418	0.632152	-5.734	14312	Brd2
-0.105853	-0.412262	0.200556	7.33087	-0.716217	0.48135	-5.59919	66522	Pgpep1
-0.105853	-0.475442	0.263736	7.29945	-0.593781	0.558682	-5.67128	68818	Zfand2b
-0.105793	-0.246756	0.0351697	7.42568	-1.55595	0.133911	-4.73429	71701	Pnpt1
-0.105782	-0.248506	0.0369424	8.12563	-1.53658	0.138576	-4.76499	13667	Eif2b4
-0.105722	-0.280061	0.068618	7.89688	-1.25721	0.221787	-5.10799	233863	Gtf3c1
-0.105646	-0.361967	0.150674	13.0797	-0.854501	0.401986	-5.49477	19338	Rab33b
-0.105613	-0.438638	0.227411	8.02599	-0.657482	0.517654	-5.58027	13087	Cyp2a5
-0.105611	-0.379642	0.16842	10.5802	-0.799008	0.432781	-5.52955	18770	Pklr
-0.105583	-0.244008	0.0328417	9.1688	-1.58133	0.127995	-4.69784	74486	Osbpl10
-0.105389	-0.579418	0.36864	8.44746	-0.460926	0.649351	-5.74165	20363	Selenop
-0.105353	-0.527502	0.316795	8.01014	-0.517399	0.610013	-5.7176	233189	Ctu1
-0.105246	-0.376816	0.166325	7.31446	-0.803458	0.430259	-5.53787	381350	Spag6
-0.105149	-0.490765	0.280467	6.57687	-0.565316	0.577547	-5.68458	98956	Nat10
-0.105111	-0.425544	0.215322	7.30913	-0.680069	0.503516	-5.6207	29809	Rabgap1l
-0.105049	-0.645622	0.435523	5.75445	-0.402886	0.690899	-5.7692	56364	Zmym3
-0.105037	-0.689242	0.479169	9.56267	-0.37275	0.712882	-5.77786	280662	Afm
-0.105035	-0.256346	0.0462768	11.5113	-1.43914	0.16411	-4.86029	22196	Ube2i
-0.104902	-0.239847	0.0300433	11.6063	-1.61164	0.121217	-4.62144	22195	Ube2l3
-0.104874	-0.480043	0.270294	14.5157	-0.579541	0.56808	-5.68693	14862	Gstm1
-0.104866	-0.358532	0.1488	7.40825	-0.857064	0.400599	-5.48925	17207	Mcf2l
-0.104857	-0.249016	0.0393029	10.2374	-1.50798	0.145709	-4.79699	224727	Bag6
-0.104798	-0.35642	0.146824	9.5434	-0.863466	0.397147	-5.4954	19177	Psmb7
-0.104707	-0.24658	0.0371659	7.36055	-1.5301	0.140167	-4.77129	227638	Qsox2
-0.104654	-0.277324	0.068016	8.40461	-1.25655	0.222022	-5.10671	79560	Ublcp1
-0.104505	-0.292399	0.0833886	7.80448	-1.1531	0.261176	-5.18969	68795	Ubr3
-0.104389	-0.456427	0.247649	8.03146	-0.61476	0.544985	-5.65271	27999	Fam3c
-0.104313	-0.31622	0.107593	9.52899	-1.02056	0.318495	-5.35934	14105	Srsf10
-0.104274	-0.2825	0.073952	8.96809	-1.21296	0.237938	-5.16257	13728	Mark2
-0.104196	-0.429717	0.221324	11.6415	-0.663615	0.513794	-5.63597	23959	Nt5e
-0.104036	-0.270111	0.0620383	9.49169	-1.29874	0.207406	-5.06178	67299	Dock7
-0.103959	-0.441664	0.233746	9.11831	-0.638214	0.529886	-5.65325	99311	Commd7
-0.103906	-0.218602	0.0107893	10.8168	-1.87818	0.0736006	-4.25536	103140	Gstt3
-0.103902	-0.682012	0.474208	7.23713	-0.37261	0.712984	-5.77869	73689	Bloc1s2
-0.103816	-0.871782	0.664149	3.82363	-0.280263	0.781879	-5.79466	69860	Eif1ad
-0.103667	-0.535911	0.328578	9.18276	-0.497224	0.623937	-5.72724	67952	Tomm20
-0.103599	-0.670705	0.463507	5.90238	-0.378733	0.708497	-5.70786	68916	Cdkal1
-0.103597	-0.386802	0.179608	6.55201	-0.758383	0.456226	-5.55741	240880	Scyl3
-0.103568	-0.278949	0.0718132	9.69794	-1.22429	0.233721	-5.14753	14479	Usp15
-0.103482	-0.338818	0.131855	6.64174	-0.911626	0.371793	-5.45354	228602	Dnaaf9
-0.10335	-0.590052	0.383352	6.90539	-0.440241	0.664034	-5.75249	67072	Cdc37l1
-0.103327	-0.293926	0.0872709	10.6918	-1.12393	0.273091	-5.25285	72039	Mccc1
-0.103317	-0.646167	0.439532	6.67461	-0.394581	0.69693	-5.7693	22031	Traf3
-0.103313	-0.307537	0.100911	11.2906	-1.04879	0.305597	-5.32033	13482	Dpp4
-0.10323	-0.317088	0.110628	8.14229	-1.00074	0.327773	-5.37291	74347	Meak7
-0.103217	-0.652669	0.446235	7.81763	-0.389459	0.70066	-5.76831	14858	Gsta2
-0.103095	-0.219067	0.0128767	10.0887	-1.84301	0.0787679	-4.33863	77219	Ptgr2
-0.103086	-0.480921	0.27475	6.60706	-0.565636	0.577333	-5.63402	223433	Otulinl
-0.10304	-0.653076	0.446996	5.57256	-0.38838	0.701447	-5.77467	192192	Shkbp1
-0.103032	-0.427065	0.221001	7.80518	-0.659214	0.516562	-5.6382	208715	Hmgcs1
-0.10293	-0.368658	0.162797	10.0463	-0.803063	0.430482	-5.49458	69550	Bst2
-0.102788	-0.325341	0.119765	10.7663	-0.957526	0.34865	-5.41501	230257	Ptbp3
-0.102771	-0.595887	0.390344	11.4937	-0.432081	0.669864	-5.75628	17064	Cd93
-0.102729	-0.321203	0.115746	10.1503	-0.974837	0.340181	-5.39938	20068	Rps17
-0.10266	-0.211965	0.00664521	10.3448	-1.94716	0.0643197	-4.16576	56456	Actl6a
-0.102631	-0.304979	0.0997176	11.7264	-1.05152	0.304369	-5.32778	59025	Usp14
-0.10263	-0.3168	0.11154	8.28116	-0.993479	0.331219	-5.37788	106564	Ppcs
-0.102589	-0.52534	0.320162	6.00871	-0.503105	0.619862	-5.7143	70601	Ecd
-0.102507	-0.413099	0.208085	8.16166	-0.684235	0.500932	-5.62277	224705	Vps52
-0.102449	-0.292161	0.0872626	11.4129	-1.11958	0.2749	-5.25905	13169	Dbnl
-0.102292	-0.379732	0.175149	6.12396	-0.764385	0.452715	-5.54749	71726	Smug1
-0.10227	-1.30681	1.10227	9.19505	-0.176024	0.861876	-5.82819	11468	Actg2
-0.102085	-0.32047	0.116299	8.18118	-0.969132	0.342956	-5.40018	212442	Lactb2
-0.101961	-0.351813	0.14789	11.0875	-0.846051	0.406583	-5.49763	56044	Rala
-0.101878	-0.412121	0.208364	6.2048	-0.680805	0.503059	-5.56651	72341	Elp6
-0.101873	-0.402227	0.198481	6.01588	-0.703182	0.489277	-5.59934	74637	Shpk
-0.101669	-0.310376	0.107038	12.3725	-1.00994	0.323444	-5.33444	11534	Adk
-0.101665	-0.420117	0.216787	5.76928	-0.661864	0.514894	-5.63037	74375	Gcc1
-0.101659	-0.385861	0.182544	7.05542	-0.741581	0.466141	-5.5844	264064	Cdk8
-0.101649	-0.690832	0.487534	7.04974	-0.357681	0.723972	-5.74859	109959	Amy2a5
-0.101486	-0.255044	0.0520712	10.2285	-1.37018	0.184375	-4.97542	235606	Apeh
-0.101481	-0.621159	0.418197	7.19075	-0.404848	0.689477	-5.75815	74349	Fhip1b
-0.101281	-0.333689	0.131127	9.56919	-0.90348	0.376005	-5.46163	52666	Arhgef25
-0.101243	-0.341187	0.1387	9.56539	-0.87478	0.391092	-5.48555	18518	Igbp1
-0.101179	-0.262177	0.0598184	7.39499	-1.30291	0.206005	-5.04681	381694	B3glct
-0.101132	-0.246571	0.0443073	10.0028	-1.44161	0.163418	-4.87822	216963	Git1
-0.101121	-0.330736	0.128494	6.64277	-0.913026	0.371072	-5.44427	227120	Plcl1
-0.101068	-0.554349	0.352212	6.71035	-0.462264	0.648406	-5.74478	107885	Mthfs
-0.100824	-0.251568	0.0499213	9.14924	-1.38663	0.179369	-4.95616	80743	Vps16
-0.100821	-0.389883	0.188242	11.4008	-0.723103	0.477193	-5.5512	66290	Atp6v1g1
-0.100752	-0.321524	0.12002	10.8493	-0.946133	0.354301	-5.40342	13809	Enpep
-0.100738	-0.260114	0.0586374	8.21852	-1.31043	0.203492	-5.01814	59007	Ngly1
-0.100702	-0.600048	0.398644	7.33342	-0.418098	0.679906	-5.75221	66972	Slc25a23
-0.100524	-0.390301	0.189253	7.26072	-0.719198	0.479548	-5.58988	227634	Camsap1
-0.100524	-0.246686	0.0456386	11.0941	-1.42586	0.167869	-4.91343	71946	Endod1
-0.100441	-0.484652	0.28377	7.95684	-0.541982	0.593249	-5.68133	26400	Map2k7
-0.100339	-0.28693	0.0862525	10.028	-1.11486	0.276876	-5.26489	208263	Tor1aip1
-0.100211	-0.447379	0.246958	6.89509	-0.598433	0.555629	-5.67562	214239	Ccdc9b
-0.100189	-0.439807	0.239429	8.78046	-0.611606	0.547033	-5.64515	56392	Shoc2
-0.100154	-0.281539	0.0812309	8.85386	-1.14475	0.264549	-5.23441	70829	Ccdc93
-0.100154	-0.239805	0.0394973	12.2095	-1.48684	0.15117	-4.82742	19188	Psme2
-0.100138	-0.556082	0.355806	9.70956	-0.455335	0.653305	-5.7478	52637	Cisd1
-0.100044	-0.376099	0.176011	12.1927	-0.751343	0.460365	-5.57203	84004	Mcam
-0.10001	-0.622391	0.422371	5.7971	-0.396915	0.695233	-5.76735	53627	Porcn
-0.0999757	-0.71182	0.511869	7.69348	-0.338763	0.737983	-5.79187	94353	Hmgn3
-0.0999655	-0.308414	0.108483	11.3833	-0.994246	0.330854	-5.35922	11671	Aldh3a2
-0.0996442	-0.620467	0.421179	8.92948	-0.396647	0.695428	-5.76926	217109	Utp18
-0.0996036	-0.243843	0.0446359	10.9716	-1.43164	0.166225	-4.85807	71881	Apmap
-0.0995707	-1.04828	0.849142	1.77268	-0.21759	0.829743	-5.81581	237859	Nsrp1
-0.099568	-0.291365	0.0922294	7.34607	-1.07626	0.293406	-5.30616	66860	Tanc1
-0.0995234	-0.278352	0.0793054	9.5329	-1.1538	0.260896	-5.19793	218693	Paip1
-0.0994334	-0.256817	0.0579506	8.6509	-1.30983	0.203694	-5.03602	226252	Fhip2a
-0.0993569	-0.251863	0.0531494	10.8415	-1.35068	0.190453	-4.98244	68342	Ndufb10
-0.0993174	-0.316666	0.118032	11.7792	-0.947348	0.353695	-5.42176	15568	Elavl1
[truncated: 5,008 more rows]

## Sheet: Supplementary Table 3
Supplementary Table 3. Differentially expressed proteins in nintedanib-treated mice in cluster 1 compared to nintedanib-treated mice in cluster 2. The list includes all identified 7006 proteins. Only proteins with |log2FC|>0.3 and p<0.05 were considered for analysis. Each entry is described by log2FC, confidence intervals, average expression, t-value, p-value, B-value, Entrez ID, and gene symbol.
logFC	CI.L	CI.R	AveExpr	t	P.Value	adj.P.Val	B	entrez	symbol
-1.44646	-1.86811	-1.02482	7.35496	-7.11225	3.80162e-07	0.00266341	5.97972	69125	Cnot8
-0.739613	-1.00917	-0.470051	9.88895	-5.68837	9.92412e-06	0.0347642	3.27949	330721	Nek5
0.394945	0.23251	0.557379	11.8292	5.0408	4.69884e-05	0.0754606	2.00527	26897	Acot1
-0.548353	-0.778516	-0.31819	6.99705	-4.93932	6.01252e-05	0.0754606	1.73083	22403	Ccn5
0.338676	0.195077	0.482274	8.05757	4.88963	6.78524e-05	0.0754606	1.69363	71147	Oxsm
-3.20909	-4.59397	-1.82421	7.24132	-4.80409	8.35782e-05	0.0754606	1.50645	12236	Bub1b
-0.392096	-0.564902	-0.21929	8.80759	-4.70409	0.000106688	0.0754606	1.28409	78749	Filip1l
-0.454519	-0.655301	-0.253737	7.53466	-4.6932	0.000109563	0.0754606	1.27623	70082	Lysmd2
-0.949271	-1.37149	-0.527054	5.98778	-4.66119	0.000118479	0.0754606	1.18934	67229	Prpf18
-1.3862	-2.02048	-0.751912	5.38878	-4.53089	0.000162963	0.088247	0.908858	21928	Tnfaip2
0.387899	0.209136	0.566662	11.6079	4.49866	0.000176343	0.088247	0.841926	76491	Abhd14b
0.39584	0.209136	0.582544	7.63188	4.3955	0.000227032	0.0998781	0.614911	53310	Dlg3
0.359793	0.189412	0.530174	7.70241	4.37798	0.000236989	0.0998781	0.565522	83965	Enpp5
-0.714255	-1.0532	-0.375311	12.1195	-4.36885	0.000242353	0.0998781	0.555309	68339	Ccdc88c
0.9768	0.500963	1.45264	12.7814	4.25588	0.000319629	0.111966	0.33105	76293	Mfap4
-0.650963	-0.967239	-0.334686	5.81831	-4.26709	0.000310973	0.111966	0.320426	207958	Alg11
-0.361659	-0.538995	-0.184323	8.49223	-4.2281	0.000342139	0.112153	0.279153	21858	Timp2
-0.328619	-0.492503	-0.164735	7.40533	-4.15717	0.000407036	0.119146	0.132562	192897	Itgb4
0.48131	0.240807	0.721814	9.60971	4.14902	0.000415233	0.119146	0.111263	57874	Hacd3
0.330876	0.165157	0.496596	11.9083	4.13938	0.000425157	0.119146	0.0705513	66576	Uqcrh
-0.503717	-0.759564	-0.24787	10.3027	-4.08177	0.000489522	0.123582	-0.0434603	67169	Nradd
-1.37433	-2.06981	-0.678843	11.5671	-4.09681	0.000471836	0.123582	-0.0612895	108960	Irak2
-0.399943	-0.60525	-0.194636	7.60476	-4.03866	0.000543948	0.13141	-0.130773	210808	Lacc1
-0.458313	-0.697862	-0.218764	8.55055	-3.96652	0.000648792	0.151515	-0.278086	14314	Fstl1
-0.876945	-1.33839	-0.415497	6.5566	-3.93996	0.000692243	0.151558	-0.335263	104027	Synpo
-1.77277	-2.72349	-0.822057	9.03857	-3.86585	0.000829369	0.157235	-0.494651	16365	Acod1
-0.428101	-0.65795	-0.198252	6.25233	-3.8614	0.0008384	0.157235	-0.50371	238831	Ppwd1
-0.756387	-1.16301	-0.349766	7.52699	-3.85653	0.000848412	0.157235	-0.541085	104346	Gas8
0.326172	0.150097	0.502246	10.3598	3.84053	0.000882127	0.157235	-0.54864	239570	Ttc38
-0.480674	-0.741971	-0.219377	7.68846	-3.8138	0.000941412	0.157235	-0.605685	99349	Dnajc24
-0.731013	-1.12945	-0.332576	5.49715	-3.80371	0.000964816	0.157235	-0.626809	381101	Dnph1
0.671851	0.303416	1.04029	13.5933	3.78054	0.00102073	0.157235	-0.676469	21743	Inmt
-0.364186	-0.564078	-0.164294	5.86185	-3.77721	0.00102903	0.157235	-0.696168	72238	Tbc1d5
-1.20801	-1.8731	-0.542927	7.35064	-3.76562	0.00105841	0.157235	-0.711026	101437	Dhx32
-1.16059	-1.80209	-0.519102	3.78288	-3.75086	0.00109704	0.157235	-0.737746	55983	Pdzrn3
2.02174	0.901145	3.14233	5.42799	3.74041	0.00112523	0.157235	-0.760881	11727	Ang
-0.754436	-1.1728	-0.33607	6.96394	-3.73859	0.00113022	0.157235	-0.76357	72612	Hpf1
-0.494383	-0.768905	-0.219861	6.61561	-3.7336	0.00114399	0.157235	-0.794268	12663	Chml
-0.681867	-1.06222	-0.301516	5.48767	-3.71669	0.0011919	0.157235	-0.810087	223701	Mrtfa
-0.515418	-0.803089	-0.227748	6.57902	-3.71455	0.0011981	0.157235	-0.827954	67775	Rtp4
-0.422257	-0.659527	-0.184987	8.48924	-3.68957	0.00127292	0.157235	-0.867579	232449	Dera
0.413293	0.181032	0.645553	9.72086	3.68913	0.00127426	0.157235	-0.86858	14467	Nipsnap2
-0.30634	-0.47855	-0.13413	12.2992	-3.68797	0.00127786	0.157235	-0.873122	20224	Sar1a
0.73256	0.320424	1.1447	12.6721	3.68506	0.00128691	0.157235	-0.877205	14859	Gsta3
-0.529376	-0.828823	-0.22993	8.95385	-3.66511	0.00135061	0.157235	-0.919616	56320	Dbn1
-0.395165	-0.618875	-0.171456	7.75386	-3.66216	0.0013603	0.157235	-0.925787	50908	C1s1
0.432057	0.187287	0.676828	10.3879	3.65952	0.00136902	0.157235	-0.931109	29811	Ndrg2
-0.318134	-0.49887	-0.137398	12.2514	-3.64927	0.00140339	0.158583	-0.95427	22151	Tubb2a
-0.531526	-0.840662	-0.22239	7.49382	-3.56465	0.00172168	0.18583	-1.13109	215015	Fam20b
-0.31653	-0.500654	-0.132406	6.78124	-3.56407	0.00172409	0.18583	-1.13264	242291	Bpnt2
-0.37037	-0.587981	-0.152758	11.9003	-3.52854	0.00187818	0.196398	-1.20525	11475	Acta2
-0.474469	-0.754214	-0.194724	9.96022	-3.51631	0.00193427	0.196398	-1.23095	12268	C4b
-0.495309	-0.792618	-0.198	10.1262	-3.45391	0.00224709	0.221983	-1.36404	14230	Fkbp10
-0.306829	-0.492395	-0.121263	8.76285	-3.42799	0.0023911	0.229536	-1.41587	234267	Gpm6a
-0.634327	-1.02193	-0.246722	10.562	-3.39286	0.00260075	0.229536	-1.48632	238463	Tubal3
0.971043	0.377438	1.56465	10.1709	3.39143	0.00260963	0.229536	-1.49093	56744	Pf4
-0.891503	-1.4378	-0.345204	6.38656	-3.38325	0.00266113	0.229536	-1.50616	14697	Gnb5
0.500847	0.194161	0.807533	10.4305	3.38574	0.00264538	0.229536	-1.50671	12359	Cat
0.541005	0.208854	0.873157	11.8145	3.37681	0.00270236	0.229536	-1.51911	320595	Phf8
0.51456	0.198389	0.830731	5.80974	3.37409	0.00272002	0.229536	-1.52264	54199	Ccrl2
-1.27893	-2.06474	-0.493118	8.3479	-3.37419	0.00271933	0.229536	-1.52626	217944	Rapgef5
-0.528692	-0.854552	-0.202833	10.172	-3.36368	0.00278844	0.229536	-1.55172	16949	Loxl1
1.54266	0.59058	2.49474	7.00136	3.35922	0.00281824	0.229536	-1.55769	59308	Emcn
-0.665966	-1.07791	-0.254026	6.56515	-3.35166	0.00286952	0.229536	-1.57373	68431	Fbxl15
0.85798	0.326684	1.38928	7.40792	3.34798	0.00289481	0.229536	-1.58731	70757	Hacd2
-1.30496	-2.11378	-0.496142	4.93282	-3.34494	0.00291589	0.229536	-1.58835	320078	Olfml2b
-0.624802	-1.01495	-0.234648	5.74605	-3.32008	0.00309369	0.236379	-1.6425	14584	Gfpt2
0.497152	0.18608	0.808224	10.1161	3.31338	0.00314345	0.236379	-1.65889	26943	Serinc3
0.32893	0.122884	0.534976	11.3615	3.30964	0.00317152	0.236379	-1.65909	22117	Tst
-0.388666	-0.633701	-0.143631	7.03219	-3.28844	0.00333538	0.238527	-1.69836	18769	Pkig
0.825893	0.304963	1.34682	7.63392	3.2869	0.00334759	0.238527	-1.70562	30956	Aass
0.32092	0.118061	0.523778	7.96898	3.27979	0.00340461	0.238527	-1.72147	230917	Tmem201
0.339805	0.12511	0.554501	6.08822	3.28132	0.00339222	0.238527	-1.72206	12033	Bcap29
-0.409981	-0.670865	-0.149097	8.55818	-3.25805	0.00358473	0.248617	-1.76911	228005	Ppig
-0.320785	-0.526383	-0.115187	9.95174	-3.23472	0.00378837	0.254995	-1.82201	27055	Fkbp9
-0.969875	-1.59262	-0.347129	10.7836	-3.22884	0.00384137	0.254995	-1.83153	57262	Retnla
-0.338566	-0.556742	-0.12039	8.84187	-3.2172	0.00394854	0.254995	-1.85468	50927	Nasp
-0.421794	-0.694262	-0.149326	7.38915	-3.20942	0.00402181	0.254995	-1.86557	319504	Nrcam
-0.599306	-0.986703	-0.21191	10.2832	-3.20727	0.00404232	0.254995	-1.87592	16997	Ltbp2
-0.506614	-0.834979	-0.178248	5.93345	-3.19861	0.0041258	0.254995	-1.88549	234374	Ddx49
0.347478	0.122088	0.572868	12.4795	3.19621	0.00414923	0.254995	-1.89899	53328	Pgrmc1
-0.325931	-0.540165	-0.111697	8.26027	-3.15413	0.00458158	0.260663	-1.9694	17160	Man2b2
-0.482128	-0.798758	-0.165499	6.56774	-3.15685	0.00455243	0.260663	-1.98225	16007	Ccn1
0.454309	0.155621	0.752996	6.79282	3.15337	0.00458976	0.260663	-1.98531	225028	Map4k3
-0.690878	-1.14552	-0.23624	6.5086	-3.15049	0.00462103	0.260663	-1.98764	331535	Serpina7
-0.472984	-0.785627	-0.160341	7.65175	-3.13646	0.00477591	0.260663	-2.01225	67920	Mak16
-0.519816	-0.864053	-0.175578	8.27139	-3.13064	0.00484161	0.260663	-2.02141	66537	Pomp
-1.12923	-1.87971	-0.37875	8.68331	-3.1195	0.00496977	0.260663	-2.03418	217847	Serpina10
-0.369781	-0.616321	-0.123242	6.94381	-3.10957	0.00508688	0.260663	-2.05038	17345	Mki67
0.524742	0.175831	0.873653	8.45572	3.11798	0.00498762	0.260663	-2.05638	72170	Chchd4
-0.651528	-1.0855	-0.217555	7.91887	-3.11252	0.00505183	0.260663	-2.05725	14082	Fadd
0.780604	0.26049	1.30072	7.01329	3.11153	0.00506355	0.260663	-2.06578	233724	Tmem41b
0.307908	0.102888	0.512928	8.28327	3.11363	0.0050387	0.260663	-2.0658	192119	Dicer1
0.72743	0.241491	1.21337	4.89687	3.1035	0.00515975	0.260663	-2.08872	69215	Sat2
-0.576271	-0.961354	-0.191188	8.0898	-3.10252	0.00517159	0.260663	-2.09034	56693	Crtap
-0.761279	-1.27086	-0.251693	6.4933	-3.0972	0.00523647	0.262048	-2.09846	17294	Mest
-0.654338	-1.09475	-0.213922	7.80924	-3.08022	0.00544866	0.270733	-2.13239	329015	Atg2a
0.66664	0.216209	1.11707	7.79648	3.06835	0.00560191	0.274454	-2.15721	76205	Stard3nl
0.533489	0.170333	0.896645	9.70258	3.04561	0.00590709	0.275535	-2.18067	18675	Phex
0.363027	0.116792	0.609261	7.58138	3.05655	0.00575834	0.275535	-2.18336	19210	Ptdss1
-0.355699	-0.59692	-0.114478	7.53827	-3.0571	0.0057509	0.275535	-2.18546	64817	Svep1
0.40035	0.128088	0.672612	14.1153	3.04856	0.00586662	0.275535	-2.19351	11596	Ager
0.387608	0.123335	0.651881	10.6986	3.04076	0.00597425	0.275535	-2.21854	68458	Ppp1r14a
-0.55037	-0.927817	-0.172924	7.80028	-3.02303	0.0062261	0.283241	-2.24292	14339	Aktip
-0.743803	-1.25452	-0.233088	7.35197	-3.01941	0.00627873	0.283241	-2.24783	209683	Ttc28
-0.376691	-0.636098	-0.117285	9.04692	-3.01056	0.00640923	0.283241	-2.27729	242608	Podn
0.392446	0.121169	0.663723	9.53119	2.99922	0.00658019	0.284573	-2.30236	67785	Zmym4
0.364275	0.110463	0.618087	8.39125	2.97549	0.00695238	0.294478	-2.33124	18016	Nf2
-1.2877	-2.18406	-0.391347	5.58203	-2.97836	0.00690634	0.294478	-2.33268	114615	Elac1
-0.502866	-0.852883	-0.152848	9.93579	-2.97855	0.00690333	0.294478	-2.33908	246728	Oas2
-0.778572	-1.32279	-0.234352	6.3854	-2.96597	0.00710732	0.294478	-2.35499	231997	Fkbp14
0.534775	0.160838	0.908713	8.44217	2.96493	0.00712443	0.294478	-2.3609	68453	Gpihbp1
-0.650683	-1.10629	-0.195081	7.29449	-2.96091	0.00719096	0.294478	-2.36959	68205	Urm1
-0.510658	-0.868377	-0.152939	6.70797	-2.95958	0.00721312	0.294478	-2.37298	108150	Galnt7
-0.34733	-0.590307	-0.104354	8.07754	-2.9636	0.00714632	0.294478	-2.37314	545370	Hmcn1
0.394366	0.117121	0.671612	7.13076	2.94902	0.00739132	0.299327	-2.40162	71997	Smg9
-0.468943	-0.799701	-0.138185	7.15586	-2.93935	0.00755824	0.301384	-2.40592	68839	Ankrd46
-0.523007	-0.893045	-0.152969	7.33672	-2.93024	0.0077188	0.301384	-2.41605	18843	Bpifa1
0.308807	0.0904742	0.52714	7.60312	2.93231	0.00768197	0.301384	-2.41695	54613	St3gal6
-0.37028	-0.632258	-0.108302	7.62144	-2.93027	0.00771819	0.301384	-2.41813	214498	Cdc73
-0.421528	-0.719872	-0.123184	7.95772	-2.92921	0.00773708	0.301384	-2.42334	11490	Adam15
0.8523	0.250355	1.45424	6.46943	2.93547	0.00762618	0.301384	-2.42757	11307	Abcg1
-1.08293	-1.85031	-0.315546	6.5444	-2.9257	0.00779994	0.301384	-2.43872	17299	Mettl1
-0.584918	-0.999631	-0.170204	5.01486	-2.92407	0.00782927	0.301384	-2.43974	21763	Tex2
-0.38262	-0.653887	-0.111352	9.14757	-2.92423	0.00782641	0.301384	-2.45207	12819	Col15a1
-0.367631	-0.629491	-0.105771	10.8387	-2.91061	0.00807577	0.304165	-2.46	234388	Ccdc124
-0.485184	-0.830507	-0.13986	9.70477	-2.91288	0.00803381	0.304165	-2.47064	381812	Cracr2a
-1.5241	-2.61143	-0.436772	6.32167	-2.906	0.00816201	0.304165	-2.48887	22228	Ucp2
1.12611	0.319334	1.93289	8.07406	2.89381	0.00839397	0.306292	-2.50728	68545	Ecscr
-0.756165	-1.30121	-0.211121	5.44708	-2.87625	0.00873907	0.312798	-2.51785	67153	Rnaseh2b
-1.70796	-2.94027	-0.47566	5.44129	-2.87344	0.00879548	0.312798	-2.5453	16682	Krt4
-0.301227	-0.518551	-0.0839035	11.3689	-2.87362	0.00879201	0.312798	-2.55312	11843	Arf4
0.470697	0.130511	0.810883	10.4514	2.86858	0.00889407	0.314706	-2.56308	114249	Npnt
-0.454566	-0.78434	-0.124793	8.69718	-2.85774	0.00911755	0.319388	-2.578	245841	Polr2h
0.346148	0.0946643	0.597632	8.82867	2.85361	0.0092043	0.320725	-2.58684	171210	Acot2
-0.600958	-1.04051	-0.161403	5.79569	-2.83448	0.00961561	0.32233	-2.5998	53951	Gpatch11
0.307899	0.0837584	0.53204	13.1229	2.84793	0.00932451	0.320725	-2.59991	11421	Ace
-0.344033	-0.594536	-0.0935287	7.83707	-2.84726	0.00933884	0.320725	-2.60197	69807	Trim32
0.403522	0.108821	0.698224	7.4146	2.83875	0.00952223	0.322284	-2.6101	74732	Stx11
-0.305837	-0.528919	-0.0827546	7.45267	-2.84228	0.00944577	0.321248	-2.61502	73124	Golim4
1.12223	0.299098	1.94536	8.73155	2.82654	0.00979142	0.325112	-2.62246	72747	Ttc39c
-0.849906	-1.47237	-0.227441	11.1142	-2.83073	0.00969819	0.32355	-2.62274	19240	Tmsb10
-0.690705	-1.19948	-0.181934	7.15631	-2.81457	0.0100621	0.329415	-2.63382	232539	Klhl42
-0.62251	-1.08049	-0.164528	6.13906	-2.81799	0.00998401	0.328394	-2.64217	319594	Hif1an
0.851579	0.223647	1.47951	6.28322	2.8116	0.0101303	0.329426	-2.66407	67509	Saysd1
1.67072	0.435591	2.90585	5.46941	2.80436	0.0102989	0.329469	-2.66443	108012	Ap1s2
0.365631	0.0955739	0.635687	13.9034	2.80692	0.010239	0.329469	-2.6686	12491	Cd36
-1.01708	-1.77271	-0.26145	4.80879	-2.79054	0.0106274	0.331139	-2.68639	192976	Lrrc75a
0.386461	0.10089	0.672033	9.58046	2.80565	0.0102686	0.329469	-2.68701	56443	Arpc1a
-3.49158	-6.08618	-0.896985	7.87062	-2.78994	0.010642	0.331139	-2.68939	209027	Pycr1
-1.31459	-2.28887	-0.340304	5.05192	-2.79735	0.0104644	0.331139	-2.69707	63856	Taf8
-0.656365	-1.14475	-0.167983	7.32329	-2.7863	0.0107303	0.331139	-2.70989	66419	Mrpl11
-0.321591	-0.561156	-0.082026	7.6764	-2.78306	0.0108095	0.331139	-2.71473	232237	Fgd5
-0.581473	-1.01447	-0.148473	6.50456	-2.78409	0.0107842	0.331139	-2.71549	80914	Uck2
0.417772	0.106118	0.729426	11.0354	2.77913	0.0109063	0.331139	-2.7212	71724	Aox3
-0.582359	-1.01822	-0.146496	6.97465	-2.77002	0.0111339	0.331934	-2.7308	270084	Lpcat2
-0.330312	-0.576764	-0.0838599	5.37186	-2.77865	0.0109182	0.331139	-2.73673	212073	Syne3
-0.875379	-1.52997	-0.220784	6.50064	-2.77246	0.0110726	0.331934	-2.74465	18301	Fxyd5
0.357837	0.0901939	0.62548	8.54406	2.77186	0.0110877	0.331934	-2.74647	14263	Fmo5
0.307168	0.0774514	0.536884	11.2906	2.77221	0.0110789	0.331934	-2.74781	13482	Dpp4
-0.460552	-0.806181	-0.114922	10.5973	-2.76255	0.0113241	0.333346	-2.75423	109113	Uhrf2
-0.648575	-1.13609	-0.161059	7.30752	-2.75812	0.0114381	0.334531	-2.75481	26378	Decr2
-0.46621	-0.815505	-0.116916	10.006	-2.76714	0.0112068	0.332689	-2.75616	72429	Dnajc25
-0.912684	-1.59893	-0.226436	6.73704	-2.75728	0.0114598	0.334531	-2.76966	18406	Orm2
-0.372124	-0.652372	-0.0918749	6.21026	-2.75287	0.0115748	0.335096	-2.77329	66641	Sike1
-0.32556	-0.570717	-0.0804034	9.03743	-2.75315	0.0115676	0.335096	-2.7767	55979	Agpat1
-0.86724	-1.52367	-0.210808	6.32627	-2.739	0.0119434	0.343614	-2.80539	232975	Atp1a3
0.672112	0.161595	1.18263	8.75127	2.72944	0.0122038	0.345206	-2.80932	17528	Mpz
-0.528258	-0.929724	-0.126791	8.70906	-2.72797	0.0122445	0.345206	-2.82119	11815	Apod
-0.493007	-0.867803	-0.118212	11.3963	-2.7271	0.0122685	0.345206	-2.83493	66939	Aagab
-0.533082	-0.939662	-0.126502	6.56681	-2.71826	0.0125153	0.345206	-2.83624	102247	Gpat4
-0.46881	-0.826134	-0.111485	9.57493	-2.72004	0.0124652	0.345206	-2.85369	68298	Ncapd2
-0.555438	-0.982818	-0.128058	6.18436	-2.69441	0.013205	0.35446	-2.86483	19253	Ptpn18
-0.51929	-0.920546	-0.118034	6.48806	-2.68306	0.0135455	0.357175	-2.88943	16665	Krt15
-0.333502	-0.591249	-0.0757556	10.5861	-2.68255	0.013561	0.357175	-2.90811	19944	Rpl29
-0.644837	-1.14371	-0.145966	7.19977	-2.67981	0.0136446	0.358031	-2.92438	16181	Il1rn
-1.04683	-1.85911	-0.234541	8.11034	-2.67182	0.0138909	0.360444	-2.93567	24050	Septin3
-0.433489	-0.772306	-0.0946724	8.45824	-2.6525	0.0145044	0.368838	-2.97316	67839	Gpsm1
-0.512913	-0.915839	-0.109988	7.51694	-2.63913	0.0149437	0.376602	-2.97539	69010	Anapc13
0.338639	0.0742139	0.603064	9.64075	2.65507	0.0144213	0.368744	-2.97715	66375	Dhrs7
0.662039	0.14018	1.1839	5.83561	2.6301	0.0152474	0.382878	-2.98262	71330	Rcbtb1
-0.415747	-0.742275	-0.0892176	11.5837	-2.63967	0.0149258	0.376602	-2.99598	11821	Aprt
-0.42537	-0.762071	-0.0886704	6.82231	-2.61919	0.0156224	0.388844	-3.01774	18717	Pip5k1c
-0.624153	-1.11906	-0.129242	8.27846	-2.61461	0.0157822	0.388844	-3.02644	20905	Sts
-0.437191	-0.782921	-0.0914605	6.93918	-2.62166	0.0155368	0.388752	-3.02681	26430	Parg
0.514944	0.106835	0.923054	5.5468	2.61593	0.0157359	0.388844	-3.04784	18707	Pik3cd
-0.333757	-0.598667	-0.0688477	9.54458	-2.61201	0.0158735	0.388844	-3.05455	11520	Plin2
0.540384	0.109837	0.970931	7.05944	2.6021	0.0162266	0.390449	-3.06006	216198	Tcp11l2
-0.893507	-1.6066	-0.180414	8.0857	-2.59773	0.0163848	0.390449	-3.06042	66142	Cox7b
-0.333166	-0.598802	-0.0675296	9.55898	-2.60025	0.0162934	0.390449	-3.06757	17918	Myo5a
-0.423446	-0.762617	-0.0842751	8.17864	-2.58834	0.0167292	0.394628	-3.06834	11778	Ap3s2
0.633447	0.125338	1.14156	5.90097	2.58461	0.0168678	0.394717	-3.07193	76265	Tsen54
-0.487587	-0.876382	-0.0987912	6.5041	-2.6	0.0163026	0.390449	-3.0834	19653	Rbm4
-0.33661	-0.605192	-0.0680289	9.33223	-2.59833	0.0163631	0.390449	-3.08656	13008	Csrp2
0.863142	0.173838	1.55245	5.67341	2.59605	0.0164458	0.390573	-3.08963	237988	Cdr2l
-0.53442	-0.964142	-0.104697	9.24995	-2.57832	0.0171045	0.39487	-3.09015	59031	Chst12
0.440862	0.0873595	0.794364	6.56807	2.58555	0.016833	0.394717	-3.0952	80837	Rhoj
-0.435333	-0.786064	-0.084602	6.78806	-2.57329	0.0172954	0.396842	-3.10139	223921	Aaas
1.39438	0.27283	2.51592	5.47021	2.57754	0.017134	0.39487	-3.10319	213053	Slc39a14
-0.428455	-0.773844	-0.0830664	9.2051	-2.57181	0.0173522	0.396842	-3.1123	17390	Mmp2
0.638486	0.126154	1.15082	11.7266	2.5837	0.016902	0.394717	-3.1142	12715	Ckm
-0.372503	-0.673759	-0.0712479	6.9163	-2.56352	0.0176727	0.396842	-3.13391	80861	Dhx58
0.357233	0.0667471	0.647719	8.71321	2.54958	0.0182244	0.405334	-3.14901	12741	Cldn5
0.322472	0.0604829	0.58446	9.53326	2.55183	0.0181344	0.404617	-3.17142	20322	Sord
0.683193	0.126785	1.2396	7.32	2.54561	0.0183844	0.40701	-3.18581	109108	Slc30a9
-0.541658	-0.983676	-0.0996404	6.89924	-2.54055	0.0185903	0.40701	-3.19165	226089	Ric1
0.302201	0.0551916	0.54921	10.8493	2.53644	0.018759	0.40796	-3.19409	13809	Enpep
-0.302821	-0.550453	-0.0551882	7.40339	-2.53525	0.0188083	0.40796	-3.19802	245857	Ssh3
-0.950223	-1.73031	-0.170131	6.88732	-2.52535	0.0192215	0.410567	-3.19932	330361	Gcfc2
0.526012	0.0949577	0.957067	8.19847	2.52991	0.01903	0.410228	-3.20605	109246	Tspan9
-0.417219	-0.760824	-0.0736145	6.02684	-2.51737	0.019561	0.412246	-3.20623	26419	Mapk8
0.461811	0.0828722	0.84075	7.36797	2.5266	0.0191687	0.410567	-3.21685	20463	Cox7a2l
-0.728934	-1.32943	-0.128434	4.83115	-2.51662	0.0195933	0.412246	-3.2252	11932	Atp1b2
-0.31497	-0.574447	-0.0554936	10.733	-2.51659	0.0195943	0.412246	-3.22822	223752	Gramd4
-0.363129	-0.661714	-0.0645442	6.9881	-2.52136	0.0193905	0.412246	-3.23111	56541	Habp4
-0.400121	-0.730877	-0.069366	8.28696	-2.508	0.0199669	0.412649	-3.2378	12831	Col5a1
-0.467163	-0.854779	-0.0795466	6.93618	-2.49867	0.0203786	0.415035	-3.24326	56417	Adar
0.383537	0.0666382	0.700436	8.1201	2.50916	0.019916	0.412649	-3.24779	170745	Xpnpep2
0.437262	0.0748134	0.799711	6.50324	2.50114	0.0202689	0.415035	-3.25152	22068	Trpc6
-0.499715	-0.914102	-0.0853284	7.73242	-2.50011	0.0203145	0.415035	-3.26657	17387	Mmp14
-0.513721	-0.941386	-0.0860553	6.93836	-2.49038	0.0207511	0.420782	-3.28099	67116	Cuedc2
-0.343243	-0.630821	-0.0556658	9.51963	-2.47451	0.0214817	0.425019	-3.28429	233765	Plekha7
0.326561	0.0545261	0.598596	8.94339	2.48875	0.0208248	0.420782	-3.28696	73472	Spata18
-0.465909	-0.855297	-0.0765211	8.75071	-2.48062	0.0211974	0.425019	-3.28841	71665	Fuca1
0.380421	0.0634281	0.697414	12.0356	2.48804	0.0208573	0.420782	-3.29217	16202	Ilk
0.334293	0.0537801	0.614806	8.80721	2.47068	0.0216616	0.425019	-3.30725	14696	Gnb4
0.36969	0.0593639	0.680016	16.1915	2.4698	0.0217032	0.425019	-3.31873	20341	Selenbp1
0.860797	0.136407	1.58519	7.32138	2.4636	0.0219979	0.425019	-3.32455	11684	Alox12
0.411956	0.063657	0.760254	13.4372	2.45211	0.0225537	0.428573	-3.33676	20655	Sod1
-0.314675	-0.579674	-0.0496762	14.303	-2.46184	0.022082	0.425019	-3.33799	12406	Serpinh1
-0.327436	-0.603678	-0.0511928	6.40652	-2.45741	0.022296	0.426944	-3.3391	16886	Limk2
-0.340591	-0.62822	-0.0529621	6.84487	-2.45495	0.0224153	0.427905	-3.34677	59003	Maea
-0.834328	-1.54	-0.128652	6.40853	-2.45117	0.0225999	0.428573	-3.34818	246707	Emilin2
-0.385763	-0.714602	-0.0569247	6.9875	-2.43209	0.0235539	0.428573	-3.36199	67768	N6amt1
0.467765	0.0687724	0.866758	7.02599	2.43055	0.0236326	0.428573	-3.36444	235527	Plscr4
-0.470406	-0.869739	-0.0710744	7.13527	-2.4422	0.023044	0.428573	-3.36689	75452	Ascc2
-0.40277	-0.744128	-0.0614124	6.93637	-2.44619	0.0228457	0.428573	-3.36747	94352	Loxl2
-0.471644	-0.872555	-0.0707331	6.73218	-2.43898	0.0232053	0.428573	-3.37024	54343	Atf7ip
-0.584116	-1.08076	-0.0874758	7.50275	-2.43837	0.0232361	0.428573	-3.37488	243983	Zdhhc13
-0.367308	-0.679087	-0.0555297	6.52605	-2.44245	0.0230313	0.428573	-3.37523	107035	Fbxo38
-0.319484	-0.592068	-0.0468999	7.54038	-2.42991	0.0236653	0.428573	-3.38074	66162	Bola2
-0.490361	-0.908111	-0.0726111	7.14922	-2.43356	0.0234794	0.428573	-3.38775	20220	Sap18
-0.44747	-0.828694	-0.0662467	10.0261	-2.43347	0.0234837	0.428573	-3.38777	14086	Fscn1
-0.790019	-1.46437	-0.115669	7.52761	-2.42882	0.0237215	0.428573	-3.39116	21828	Thbs4
-0.389812	-0.722795	-0.0568286	6.61513	-2.42703	0.0238134	0.428573	-3.3935	80707	Wwox
-0.58145	-1.07855	-0.0843499	10.1815	-2.42499	0.0239184	0.428573	-3.39519	55948	Sfn
-0.471937	-0.875324	-0.0685497	7.59723	-2.42551	0.0238914	0.428573	-3.39849	11881	Arsb
-0.303624	-0.563149	-0.0440995	7.84225	-2.42549	0.0238926	0.428573	-3.40681	240334	Pcyox1l
-1.25311	-2.32864	-0.177585	5.81761	-2.41552	0.0244128	0.431515	-3.40752	380924	Olfm4
-0.6605	-1.2304	-0.0906037	6.07126	-2.40281	0.0250912	0.434046	-3.40984	67416	Armcx2
0.400052	0.0561532	0.74395	11.9918	2.41173	0.0246135	0.431515	-3.43312	15107	Hadh
-0.384815	-0.715987	-0.0536419	10.2132	-2.40901	0.0247579	0.431515	-3.43347	74112	Usp16
0.497255	0.0688869	0.925622	14.5157	2.4066	0.0248869	0.43265	-3.43641	14862	Gstm1
-0.570376	-1.06122	-0.0795349	8.23315	-2.40914	0.024751	0.431515	-3.43782	16948	Lox
-0.491836	-0.919501	-0.0641719	6.408	-2.38429	0.0261104	0.444027	-3.44711	20443	St3gal4
-1.10904	-2.07003	-0.148048	8.77772	-2.3926	0.0256486	0.441508	-3.45718	12262	C1qc
0.328213	0.0412502	0.615176	9.81087	2.37122	0.0268528	0.452238	-3.46177	110639	Prps2
0.355094	0.0466289	0.66356	11.7765	2.3866	0.0259815	0.443966	-3.47809	104776	Aldh6a1
-0.30803	-0.576703	-0.0393567	9.39635	-2.3769	0.026528	0.448926	-3.49331	12018	Bak1
0.378526	0.0457527	0.7113	5.72382	2.35825	0.027609	0.453433	-3.50091	68588	Cthrc1
-0.812443	-1.52679	-0.0980945	5.86461	-2.3579	0.0276297	0.453433	-3.50511	13542	Dvl1
1.0407	0.125615	1.95579	9.79593	2.35779	0.0276357	0.453433	-3.50691	12867	Cox7c
-0.409587	-0.7684	-0.0507741	6.79346	-2.36657	0.0271214	0.453433	-3.50769	16998	Ltbp3
-0.403456	-0.757143	-0.0497694	8.86277	-2.36494	0.0272167	0.453433	-3.5098	14201	Fhl3
0.432553	0.0526624	0.812443	9.78646	2.3606	0.0274703	0.453433	-3.51528	56492	Cldn18
-0.331231	-0.621862	-0.0406008	7.45883	-2.36283	0.0273398	0.453433	-3.51664	68272	Rbm28
-0.933302	-1.75848	-0.108122	3.90218	-2.34485	0.0284101	0.45818	-3.52093	16478	Jund
-0.46422	-0.87372	-0.0547199	8.4656	-2.35024	0.0280855	0.458146	-3.52992	17101	Lyst
-1.07642	-2.02708	-0.125753	8.66373	-2.34745	0.0282533	0.45818	-3.53631	17346	Mknk1
-0.37378	-0.706352	-0.0412091	6.98975	-2.3301	0.0293175	0.465756	-3.54912	71941	Cars2
0.503987	0.0580622	0.949913	6.01603	2.34315	0.0285136	0.45818	-3.55573	70784	Rasl12
-0.325053	-0.614225	-0.0358805	7.3974	-2.33045	0.0292956	0.465756	-3.57969	74197	Gtf2e1
0.419997	0.0442103	0.795783	11.3781	2.31711	0.0301379	0.474485	-3.5892	545486	Tubb1
-0.615349	-1.16691	-0.0637844	6.35141	-2.31295	0.0304049	0.475252	-3.59308	68828	Sync
-0.414283	-0.786119	-0.0424468	5.76818	-2.30987	0.0306045	0.475471	-3.59567	107435	Hat1
-0.791705	-1.50461	-0.0788021	6.96867	-2.30237	0.0310947	0.478558	-3.59954	69713	Pin4
-0.558082	-1.05935	-0.0568104	8.07167	-2.30817	0.0307152	0.476086	-3.59982	13664	Eif1a
0.545096	0.0558392	1.03435	5.38294	2.30982	0.0306077	0.475471	-3.60383	66138	Bud23
-0.451126	-0.855633	-0.046618	10.9715	-2.31213	0.0304579	0.475252	-3.60941	52377	Rcn3
-0.318394	-0.606418	-0.0303697	6.66726	-2.29181	0.0317975	0.480482	-3.62471	230603	Ttc39a
-0.756435	-1.4441	-0.0687736	7.33731	-2.28055	0.0325624	0.480482	-3.63292	210622	Pamr1
-0.961027	-1.82953	-0.0925222	8.62303	-2.29406	0.0316461	0.480482	-3.63298	319481	Wdr59
-0.36212	-0.690391	-0.0338502	11.7602	-2.28699	0.0321229	0.480482	-3.63756	14114	Fbln1
-0.497195	-0.945826	-0.0485642	10.4209	-2.29763	0.0314084	0.480482	-3.63807	58859	Efemp2
-0.47272	-0.90216	-0.0432798	9.78496	-2.28215	0.0324528	0.480482	-3.64928	64655	Mrps22
0.679625	0.0615152	1.29773	11.137	2.27953	0.0326322	0.480482	-3.653	67675	Cuta
-0.389625	-0.742907	-0.0363438	8.69755	-2.28648	0.0321569	0.480482	-3.65327	20932	Surf4
0.492077	0.0453584	0.938795	8.05854	2.28371	0.0323458	0.480482	-3.65455	230752	Eva1b
-0.31497	-0.601725	-0.0282159	6.2928	-2.2772	0.0327929	0.480482	-3.66081	79264	Krit1
-0.456325	-0.872806	-0.0398436	7.09795	-2.27154	0.0331864	0.480482	-3.66969	94213	Ddx50
0.566833	0.0512446	1.08242	8.42639	2.27926	0.0326509	0.480482	-3.67053	58207	Slc43a3
-0.606245	-1.1598	-0.0526858	5.77659	-2.27052	0.0332575	0.480482	-3.68591	57295	Icmt
-0.555106	-1.06498	-0.0452345	6.01886	-2.25713	0.0342074	0.480482	-3.68598	67973	Mphosph10
-0.43637	-0.839922	-0.0328176	11.6716	-2.2418	0.0353254	0.480482	-3.68637	213550	Dis3l
0.680196	0.0577031	1.30269	6.07674	2.26538	0.0336193	0.480482	-3.69495	67441	Isoc2b
-0.784419	-1.50573	-0.0631136	6.16969	-2.25461	0.0343893	0.480482	-3.69938	12339	Capn7
0.320001	0.0256241	0.614379	11.5493	2.25367	0.0344573	0.480482	-3.70025	11845	Arf6
-0.454584	-0.878323	-0.0308463	9.0743	-2.22412	0.0366555	0.480482	-3.70285	69769	Tnfaip8l2
0.933131	0.0769142	1.78935	8.93014	2.25944	0.034042	0.480482	-3.70418	16399	Itga2b
-0.510649	-0.979473	-0.0418253	9.09384	-2.25816	0.0341336	0.480482	-3.70763	17313	Mgp
-0.430186	-0.825585	-0.0347873	8.6603	-2.2556	0.0343174	0.480482	-3.70951	17756	Map2
-0.327081	-0.629035	-0.0251279	6.36426	-2.24573	0.0350356	0.480482	-3.71048	14789	P3h3
-0.364208	-0.702342	-0.0260752	9.91755	-2.23308	0.035976	0.480482	-3.71445	21922	Clec3b
-0.402881	-0.775877	-0.0298857	7.77018	-2.23932	0.0355096	0.480482	-3.71762	19696	Rel
0.308417	0.0241995	0.592635	8.18312	2.24973	0.0347435	0.480482	-3.7224	76497	Ppp1r11
-0.820854	-1.57804	-0.0636635	6.84692	-2.24752	0.0349048	0.480482	-3.72546	12483	Cd22
0.485226	0.0315683	0.938884	8.97586	2.21747	0.0371679	0.480482	-3.72578	71228	Dlg5
-0.305958	-0.588162	-0.0237533	9.74456	-2.24771	0.0348909	0.480482	-3.72593	75710	Rbm12
0.461457	0.0314126	0.891501	8.16337	2.22464	0.0366159	0.480482	-3.73611	54633	Pqbp1
-0.335477	-0.64641	-0.0245436	9.66718	-2.23685	0.0356932	0.480482	-3.73885	672511	Rnf213
0.32565	0.0240114	0.627289	7.50611	2.23824	0.0355899	0.480482	-3.74247	214547	She
-0.473666	-0.916082	-0.0312503	7.68818	-2.21965	0.0369997	0.480482	-3.74345	64705	Dpys
-0.320538	-0.620147	-0.0209294	6.39792	-2.21803	0.0371246	0.480482	-3.74531	320717	Pptc7
-0.381094	-0.737271	-0.0249172	8.26887	-2.21824	0.0371083	0.480482	-3.75437	67203	Nde1
-0.537468	-1.04306	-0.0318799	7.78254	-2.20393	0.0382308	0.480482	-3.75625	102631912	Ndufb1
1.12613	0.0790593	2.1732	8.10609	2.22974	0.0362279	0.480482	-3.75727	384783	Irs2
-0.32905	-0.635344	-0.0227565	8.57318	-2.22724	0.0364181	0.480482	-3.76163	17215	Mcm3
-0.345307	-0.667008	-0.0236055	9.99638	-2.22533	0.0365634	0.480482	-3.76494	234407	Colgalt1
-0.877321	-1.70054	-0.0541	7.78376	-2.20945	0.0377942	0.480482	-3.76703	69257	Elf2
-0.313856	-0.606471	-0.0212418	8.22134	-2.2237	0.0366877	0.480482	-3.76777	12575	Cdkn1a
-0.351323	-0.67935	-0.0232965	10.314	-2.22044	0.0369382	0.480482	-3.77343	12816	Col12a1
-0.449125	-0.8701	-0.0281507	5.52529	-2.21184	0.0376066	0.480482	-3.77622	242864	Napepld
-2.10942	-4.09078	-0.128068	6.95416	-2.20721	0.0379709	0.480482	-3.77689	56310	Gps2
-0.920416	-1.78304	-0.057791	8.17918	-2.2121	0.0375864	0.480482	-3.7782	212114	Nhlrc3
-0.314112	-0.609659	-0.0185654	6.98449	-2.20344	0.03827	0.480482	-3.78057	66070	Cwc15
-0.472117	-0.913862	-0.030371	9.18101	-2.21574	0.0373021	0.480482	-3.78159	70769	Nolc1
-0.618902	-1.20295	-0.0348528	6.0164	-2.19692	0.0387917	0.480482	-3.7881	19200	Pstpip1
-0.504728	-0.97801	-0.0314469	8.37356	-2.21096	0.0376758	0.480482	-3.78988	101118	Tmem168
-0.303283	-0.589648	-0.0169182	9.02398	-2.19569	0.0388912	0.480482	-3.79327	54447	Asah2
-0.498748	-0.970406	-0.0270904	7.79322	-2.19228	0.0391671	0.482258	-3.79964	68499	Mrpl53
-0.359141	-0.698369	-0.0199137	7.04849	-2.19491	0.0389543	0.480482	-3.79969	67902	Sumf2
-0.395513	-0.767377	-0.0236496	6.61782	-2.20505	0.0381414	0.480482	-3.80009	18114	Rrp1
1.06473	0.0609158	2.06855	8.16572	2.19901	0.0386234	0.480482	-3.80044	14724	Gp1bb
0.320122	0.0183439	0.621901	13.1091	2.19923	0.0386065	0.480482	-3.80368	269951	Idh2
-0.335465	-0.651176	-0.0197547	8.89562	-2.20293	0.0383104	0.480482	-3.80376	109359	Abraxas2
-0.603543	-1.17466	-0.0324239	6.33315	-2.19091	0.0392792	0.482789	-3.8053	269855	Ssc5d
-0.450924	-0.876292	-0.0255549	8.21542	-2.19776	0.0387245	0.480482	-3.80841	19229	Ptk2b
0.31737	0.015975	0.618765	8.67555	2.18309	0.0399205	0.488103	-3.83113	14972	H2-K1
-1.18067	-2.31178	-0.0495601	9.84297	-2.16404	0.0415241	0.48905	-3.8323	224860	Plcl2
-0.455483	-0.890312	-0.0206546	9.03648	-2.17168	0.0408741	0.48905	-3.84347	67180	Yipf5
0.337903	0.0153718	0.660434	9.37403	2.17201	0.0408462	0.48905	-3.84746	232223	Txnrd3
-0.360412	-0.704238	-0.0165852	7.26382	-2.17321	0.0407453	0.48905	-3.85112	16647	Kpna2
0.30253	0.0137945	0.591265	10.1098	2.17225	0.0408259	0.48905	-3.85399	26364	Adgre5
-0.373539	-0.73073	-0.0163483	8.16621	-2.16809	0.0411784	0.48905	-3.85852	70435	Inf2
-0.356312	-0.699251	-0.013373	5.52857	-2.15405	0.0423884	0.48905	-3.86422	232536	Mrps35
0.425541	0.017389	0.833693	10.6241	2.16153	0.0417398	0.48905	-3.8643	225341	Lims2
-0.435428	-0.851959	-0.0188971	7.58986	-2.16726	0.0412492	0.48905	-3.86507	67454	Ikbip
0.36577	0.0105711	0.720969	5.2765	2.1349	0.0440899	0.495663	-3.86618	232491	Pyroxd1
-0.420368	-0.823877	-0.0168593	8.91094	-2.15983	0.0418868	0.48905	-3.86949	55943	Stx8
-0.386208	-0.756273	-0.0161419	9.55597	-2.16364	0.041559	0.48905	-3.87	26433	Plod3
-0.762519	-1.49879	-0.0262488	7.03187	-2.14712	0.0429976	0.48905	-3.87139	13631	Eef2k
-0.435607	-0.855673	-0.0155407	6.3076	-2.1499	0.0427517	0.48905	-3.87607	72772	Rint1
-0.641867	-1.26498	-0.018756	5.56145	-2.13561	0.0440262	0.495663	-3.877	320452	P4ha3
-0.511891	-1.00357	-0.0202068	7.22438	-2.15841	0.0420096	0.48905	-3.87835	381738	Drc1
-0.42891	-0.84257	-0.0152499	8.49986	-2.14963	0.0427754	0.48905	-3.8871	107272	Psat1
-0.392195	-0.769963	-0.014426	8.46749	-2.15237	0.0425349	0.48905	-3.88961	94275	Maged1
-0.598141	-1.17459	-0.0216928	11.2893	-2.15122	0.0426359	0.48905	-3.89173	56040	Rplp1
-1.06829	-2.10696	-0.0296134	3.95441	-2.13231	0.0443249	0.496071	-3.89271	16679	Krt86
-1.18991	-2.33903	-0.0407905	10.7586	-2.1468	0.0430259	0.48905	-3.89379	21923	Tnc
0.612759	0.0136686	1.21185	6.79665	2.12051	0.0454099	0.50101	-3.89451	56809	Gmeb1
-0.437708	-0.860508	-0.0149081	5.46582	-2.14631	0.0430693	0.48905	-3.89589	66863	Lztr1
-0.387244	-0.760948	-0.0135408	8.52835	-2.14832	0.0428909	0.48905	-3.89737	75723	Amotl1
-0.390146	-0.766839	-0.013454	8.79519	-2.14725	0.0429857	0.48905	-3.8987	56454	Aldh18a1
-1.93279	-3.80275	-0.0628338	7.72333	-2.14287	0.0433749	0.490136	-3.90007	13557	E2f3
-0.607175	-1.19698	-0.0173735	6.18307	-2.13427	0.044147	0.495663	-3.90327	67657	Rabl3
1.27692	0.0288546	2.52499	8.08423	2.12114	0.0453514	0.50101	-3.9159	66704	Rbm4b
0.307516	0.00291003	0.612122	7.77757	2.09301	0.0480296	0.508301	-3.92322	66812	Ppcdc
-0.353792	-0.698253	-0.00933104	8.52534	-2.12936	0.0445936	0.497377	-3.92673	18452	P4ha2
-0.344149	-0.679973	-0.00832504	6.95973	-2.1246	0.0450311	0.499189	-3.93498	70078	Nol7
-0.740693	-1.46758	-0.0138104	6.88593	-2.11259	0.0461502	0.501578	-3.93749	21937	Tnfrsf1a
0.797799	0.0130835	1.58251	10.2672	2.10777	0.0466068	0.501578	-3.94769	230027	Coq3
-0.31612	-0.62568	-0.00656015	8.99768	-2.11714	0.0457235	0.501578	-3.94953	231874	Ccz1
0.419489	0.00544426	0.833533	11.5218	2.10046	0.0473063	0.506448	-3.95113	14077	Fabp3
0.432604	0.00725175	0.857957	6.60412	2.10855	0.0465328	0.501578	-3.95235	73916	Ift57
-0.37931	-0.751142	-0.00747724	8.15149	-2.11489	0.0459338	0.501578	-3.95395	66111	Tmed3
-0.593854	-1.18413	-0.00357652	6.00223	-2.08577	0.0487421	0.509348	-3.95694	73738	Haus7
0.349154	0.00648591	0.691822	11.2093	2.11244	0.0461642	0.501578	-3.95808	109731	Maob
-0.647867	-1.28801	-0.00772424	7.13016	-2.09822	0.047523	0.506448	-3.96518	18018	Nfatc1
-0.421124	-0.835305	-0.00694239	7.58168	-2.10795	0.0465893	0.501578	-3.96563	78906	Misp
-0.427775	-0.85009	-0.00545963	6.7853	-2.10001	0.0473505	0.506448	-3.97591	58911	Sumf1
0.358915	0.00385769	0.713972	14.587	2.09573	0.0477646	0.506786	-3.98017	13660	Ehd1
-0.33737	-0.672676	-0.00206398	5.52054	-2.08597	0.0487223	0.509348	-3.99183	52874	Pum3
-0.831907	-1.66117	-0.00264366	6.50151	-2.07981	0.0493346	0.509348	-3.99532	20698	Sphk1
-0.547749	-1.09376	-0.00174133	4.094	-2.07982	0.0493343	0.509348	-4.00363	76816	Sdccag8
0.362392	0.00155604	0.723229	11.8714	2.08214	0.0491018	0.509348	-4.00884	12858	Cox5a
-0.322474	-0.644521	-0.000426132	6.96884	-2.07595	0.0497228	0.512291	-4.0105	57170	Dolpp1

## Sheet: Supplementary Table 4
Supplementary Table 4. Results of Gene Ontology enrichment analysis of differentially expressed, downregulated proteins (log2FC<-0.3, p<0.05) of nintedanib-treated mice in cluster 1 compared to nintedanib-treated mice in cluster 2. Each entry is described by ontology (BP, CC, or MF), GO identifier, pathway description, GeneRatio, BgRatio, p-value, FDR-adjusted p-value, q-value, and gene symbols.
Ontology	GO ID	Description	GeneRatio	BgRatio	pvalue	p.adjust	qvalue	geneID
BP	GO:0030198	extracellular matrix organization	20/262	322/28564	2.36263e-11	2.66031e-08	2.36573e-08	Fkbp10/Loxl1/Olfml2b/Ccn1/Crtap/Hmcn1/Col15a1/Mmp2/Ric1/Col5a1/Mmp14/Serpinh1/Loxl2/Fscn1/Lox/Fbln1/Efemp2/Colgalt1/Plod3/Tnfrsf1a
BP	GO:0043062	extracellular structure organization	20/262	324/28564	2.64094e-11	2.66031e-08	2.36573e-08	Fkbp10/Loxl1/Olfml2b/Ccn1/Crtap/Hmcn1/Col15a1/Mmp2/Ric1/Col5a1/Mmp14/Serpinh1/Loxl2/Fscn1/Lox/Fbln1/Efemp2/Colgalt1/Plod3/Tnfrsf1a
BP	GO:0045229	external encapsulating structure organization	20/262	324/28564	2.64094e-11	2.66031e-08	2.36573e-08	Fkbp10/Loxl1/Olfml2b/Ccn1/Crtap/Hmcn1/Col15a1/Mmp2/Ric1/Col5a1/Mmp14/Serpinh1/Loxl2/Fscn1/Lox/Fbln1/Efemp2/Colgalt1/Plod3/Tnfrsf1a
BP	GO:0030199	collagen fibril organization	10/262	61/28564	2.12245e-10	1.60351e-07	1.42595e-07	Fkbp10/Loxl1/Crtap/Col5a1/Serpinh1/Loxl2/Lox/Efemp2/Colgalt1/Plod3
BP	GO:0018126	protein hydroxylation	7/262	29/28564	6.62316e-09	4.00304e-06	3.55978e-06	Fkbp10/Crtap/Hif1an/P3h3/Plod3/P4ha3/P4ha2
BP	GO:0018208	peptidyl-proline modification	6/262	41/28564	1.93183e-06	0.000972997	0.000865256	Ppwd1/Fkbp10/Ppig/Crtap/P4ha3/P4ha2
BP	GO:0001503	ossification	16/262	427/28564	2.44089e-06	0.00105377	0.000937081	Bpnt2/Fbxl15/Ccn1/Mmp2/Mapk8/Adar/Mmp14/Wwox/Lox/Ltbp3/Jund/Icmt/Mgp/Clec3b/Ptk2b/Nfatc1
BP	GO:0018158	protein oxidation	4/262	14/28564	6.44174e-06	0.00243337	0.00216392	Loxl1/Loxl2/Lox/Sumf1
BP	GO:0032963	collagen metabolic process	8/262	121/28564	1.65806e-05	0.00556739	0.0049509	Adam15/Mmp2/Col5a1/Mmp14/Serpinh1/Rcn3/P3h3/Plod3
BP	GO:0030010	establishment of cell polarity	9/262	163/28564	2.09734e-05	0.00633817	0.00563634	Gpsm1/Fscn1/Krit1/Map2/Nde1/Ptk2b/Amotl1/Misp/Sdccag8
BP	GO:0001558	regulation of cell growth	15/262	464/28564	2.86385e-05	0.00786779	0.00699657	Ccn5/Dnph1/Dbn1/Ddx49/Cdc73/Adam15/Trim32/Mmp14/N6amt1/Sfn/Map2/Cdkn1a/Ptk2b/Tnc/Sphk1
BP	GO:0030282	bone mineralization	8/262	134/28564	3.46659e-05	0.00873002	0.00776333	Fbxl15/Ccn1/Lox/Ltbp3/Icmt/Mgp/Clec3b/Ptk2b
BP	GO:0007163	establishment or maintenance of cell polarity	10/262	228/28564	5.29031e-05	0.0122979	0.0109362	Arf4/Gpsm1/Fscn1/Krit1/Map2/Nde1/Ptk2b/Amotl1/Misp/Sdccag8
BP	GO:0001959	regulation of cytokine-mediated signaling pathway	8/262	144/28564	5.78602e-05	0.0124895	0.0111066	Irak2/Fadd/Trim32/Il1rn/Adar/Gps2/Tnfrsf1a/Sphk1
BP	GO:0048144	fibroblast proliferation	8/262	147/28564	6.69227e-05	0.0134458	0.0119569	Cdc73/Rnaseh2b/Trim32/Rpl29/Fbln1/Icmt/Cdkn1a/Sphk1
BP	GO:0032386	regulation of intracellular transport	12/262	338/28564	7.51501e-05	0.0134458	0.0119569	Sar1a/Dbn1/Pkig/Apod/Rbm4/Mapk8/Sfn/Map2/Nolc1/Yipf5/Rint1/Tnfrsf1a
BP	GO:0042060	wound healing	13/262	392/28564	7.5638e-05	0.0134458	0.0119569	Mrtfa/Acta2/Fkbp10/Ccn1/Serpina10/Pip5k1c/Col5a1/Emilin2/Lox/St3gal4/Lyst/Fbln1/Cdkn1a
BP	GO:0060759	regulation of response to cytokine stimulus	8/262	154/28564	9.27321e-05	0.0155687	0.0138447	Irak2/Fadd/Trim32/Il1rn/Adar/Gps2/Tnfrsf1a/Sphk1
BP	GO:0030307	positive regulation of cell growth	9/262	210/28564	0.000148741	0.0236577	0.021038	Dnph1/Dbn1/Ddx49/Trim32/Mmp14/N6amt1/Sfn/Ptk2b/Sphk1
BP	GO:0048145	regulation of fibroblast proliferation	7/262	126/28564	0.000168325	0.0245674	0.021847	Cdc73/Rnaseh2b/Trim32/Fbln1/Icmt/Cdkn1a/Sphk1
BP	GO:0031589	cell-substrate adhesion	12/262	369/28564	0.00017072	0.0245674	0.021847	Itgb4/Dbn1/Ccn1/Adam15/Apod/Rpl29/Atp1b2/Mmp14/Olfm4/Fbln1/Efemp2/Ptk2b
BP	GO:0034504	protein localization to nucleus	11/262	325/28564	0.000225577	0.0303036	0.026948	Pkig/Taf8/Apod/Adar/Limk2/Cdkn1a/Nolc1/Kpna2/Maged1/E2f3/Tnfrsf1a
BP	GO:1903053	regulation of extracellular matrix organization	5/262	61/28564	0.000244484	0.0303036	0.026948	Ric1/Fscn1/Efemp2/Colgalt1/Tnfrsf1a
BP	GO:0043393	regulation of protein binding	9/262	226/28564	0.000257002	0.0303036	0.026948	Gas8/Aktip/Adam15/Mapk8/Lox/Krit1/Map2/Cdkn1a/Plcl2
BP	GO:0019511	peptidyl-proline hydroxylation	3/262	14/28564	0.000257676	0.0303036	0.026948	Crtap/P4ha3/P4ha2
BP	GO:0006606	protein import into nucleus	8/262	179/28564	0.000260719	0.0303036	0.026948	Pkig/Apod/Adar/Cdkn1a/Nolc1/Kpna2/E2f3/Tnfrsf1a
BP	GO:0031214	biomineral tissue development	8/262	181/28564	0.000281029	0.0314545	0.0279714	Fbxl15/Ccn1/Lox/Ltbp3/Icmt/Mgp/Clec3b/Ptk2b
BP	GO:0010810	regulation of cell-substrate adhesion	9/262	230/28564	0.000292434	0.031562	0.0280671	Dbn1/Ccn1/Adam15/Apod/Mmp14/Olfm4/Fbln1/Efemp2/Ptk2b
BP	GO:0051170	import into nucleus	8/262	184/28564	0.000313904	0.032711	0.0290888	Pkig/Apod/Adar/Cdkn1a/Nolc1/Kpna2/E2f3/Tnfrsf1a
BP	GO:0006913	nucleocytoplasmic transport	11/262	352/28564	0.000443203	0.0419229	0.0372807	Pkig/Apod/Rbm4/Aaas/Adar/Sfn/Cdkn1a/Nolc1/Kpna2/E2f3/Tnfrsf1a
BP	GO:0051169	nuclear transport	11/262	352/28564	0.000443203	0.0419229	0.0372807	Pkig/Apod/Rbm4/Aaas/Adar/Sfn/Cdkn1a/Nolc1/Kpna2/E2f3/Tnfrsf1a
BP	GO:0034248	regulation of amide metabolic process	13/262	473/28564	0.000468562	0.0419229	0.0372807	Cnot8/Ccn1/Rbm4/Habp4/Usp16/Mknk1/Nhlrc3/Nolc1/Ptk2b/Eef2k/Rplp1/Pum3/Sphk1
BP	GO:0050855	regulation of B cell receptor signaling pathway	3/262	17/28564	0.000471667	0.0419229	0.0372807	Cd22/Gps2/Plcl2
BP	GO:0090136	epithelial cell-cell adhesion	3/262	17/28564	0.000471667	0.0419229	0.0372807	Svep1/Plekha7/Thbs4
CC	GO:0062023	collagen-containing extracellular matrix	23/267	390/28585	3.01254e-12	1.13874e-09	9.35474e-10	Timp2/Itgb4/Fam20b/Acta2/Loxl1/Ltbp2/Ccn1/Hmcn1/Col15a1/Col5a1/Serpinh1/Emilin2/Loxl2/Thbs4/Lox/Ltbp3/Fbln1/Efemp2/Mgp/Col12a1/Ssc5d/Plod3/Tnc
CC	GO:0005604	basement membrane	12/267	115/28585	9.05563e-10	1.71151e-07	1.40601e-07	Timp2/Itgb4/Acta2/Loxl1/Hmcn1/Col15a1/Col5a1/Loxl2/Thbs4/Fbln1/Efemp2/Tnc
CC	GO:0005581	collagen trimer	6/267	81/28585	0.000113378	0.0142856	0.0117356	Col15a1/Col5a1/Emilin2/Lox/C1qc/Col12a1
CC	GO:0042641	actomyosin	6/267	97/28585	0.000304887	0.0288119	0.0236689	Synpo/Acta2/Myo5a/Fscn1/Fhl3/Pstpip1
CC	GO:0005938	cell cortex	10/267	300/28585	0.000560883	0.0365223	0.030003	Tnfaip2/Itgb4/Dbn1/Hmcn1/Septin3/Gpsm1/Maea/Pstpip1/Ptk2b/Misp
CC	GO:0005819	spindle	11/267	357/28585	0.000579719	0.0365223	0.030003	Bub1b/Tubb2a/Ttc28/Aaas/Limk2/Maea/Pin4/Nde1/Abraxas2/Haus7/Misp
CC	GO:0031616	spindle pole centrosome	3/267	20/28585	0.000816645	0.0440988	0.0362271	Nde1/Abraxas2/Misp
MF	GO:0003755	peptidyl-prolyl cis-trans isomerase activity	6/258	36/28171	8.61264e-07	0.000254029	0.000212533	Ppwd1/Fkbp10/Ppig/Fkbp9/Fkbp14/Pin4
MF	GO:0005201	extracellular matrix structural constituent	10/258	148/28171	1.17381e-06	0.000254029	0.000212533	Ltbp2/Hmcn1/Col15a1/Col5a1/Emilin2/Thbs4/Fbln1/Efemp2/Col12a1/Tnc
MF	GO:0016859	cis-trans isomerase activity	6/258	40/28171	1.64598e-06	0.000254029	0.000212533	Ppwd1/Fkbp10/Ppig/Fkbp9/Fkbp14/Pin4
MF	GO:1901681	sulfur compound binding	13/258	293/28171	3.50287e-06	0.000405457	0.000339225	Ccn5/Fstl1/Ltbp2/Ccn1/Serpina10/Atp1a3/Rpl29/Col5a1/N6amt1/Thbs4/Efemp2/Clec3b/Sumf1
MF	GO:0008201	heparin binding	10/258	174/28171	5.04461e-06	0.000467131	0.000390825	Ccn5/Fstl1/Ltbp2/Ccn1/Serpina10/Rpl29/Col5a1/Thbs4/Efemp2/Clec3b
MF	GO:0005539	glycosaminoglycan binding	11/258	235/28171	1.20674e-05	0.000931201	0.000779088	Ccn5/Fstl1/Ltbp2/Ccn1/Serpina10/Rpl29/Habp4/Col5a1/Thbs4/Efemp2/Clec3b
MF	GO:0003779	actin binding	15/258	447/28171	1.82281e-05	0.00107217	0.000897031	Synpo/Mrtfa/Dbn1/Tmsb10/Syne3/Fxyd5/Myo5a/Ssh3/Maea/Fscn1/Fhl3/Map2/Pstpip1/Inf2/Misp
MF	GO:0001968	fibronectin binding	5/258	36/28171	1.85256e-05	0.00107217	0.000897031	Mmp2/Thbs4/Fbln1/Ssc5d/Tnc
MF	GO:0031418	L-ascorbic acid binding	4/258	19/28171	2.3907e-05	0.00122988	0.00102898	P3h3/Plod3/P4ha3/P4ha2
MF	GO:0030246	carbohydrate binding	11/258	283/28171	6.6123e-05	0.00306149	0.0025614	C4b/Man2b2/Galnt7/Fuca1/Loxl2/P3h3/Clec3b/Cd22/Plod3/P4ha3/P4ha2
MF	GO:0005178	integrin binding	8/258	154/28171	9.16582e-05	0.00385798	0.00322777	Ccn5/Timp2/Itgb4/Ccn1/Adam15/Mmp14/Thbs4/Fbln1
MF	GO:0050839	cell adhesion molecule binding	11/258	305/28171	0.000128195	0.00494617	0.00413821	Ccn5/Timp2/Itgb4/Nrcam/Ccn1/Adam15/Fxyd5/Mmp14/Thbs4/Olfm4/Fbln1
MF	GO:0031543	peptidyl-proline dioxygenase activity	3/258	12/28171	0.000157135	0.00559641	0.00468223	P3h3/P4ha3/P4ha2
MF	GO:0016706	2-oxoglutarate-dependent dioxygenase activity	5/258	59/28171	0.000207264	0.00685452	0.00573483	Hif1an/P3h3/Plod3/P4ha3/P4ha2
MF	GO:0019838	growth factor binding	7/258	146/28171	0.000409993	0.0126551	0.0105879	Itgb4/Nradd/Ltbp2/Ccn1/Il1rn/Col5a1/Ltbp3
MF	GO:0005507	copper ion binding	5/258	70/28171	0.000461759	0.0133622	0.0111794	Lacc1/Loxl1/Loxl2/Lox/Sumf1
MF	GO:0005518	collagen binding	5/258	71/28171	0.00049307	0.0134289	0.0112353	Crtap/Podn/Serpinh1/Thbs4/Lox
MF	GO:0140098	catalytic activity, acting on RNA	11/258	382/28171	0.000856605	0.0217796	0.0182219	Cnot8/Prpf18/Dhx32/Ddx49/Elac1/Mettl1/Polr2h/Dhx58/Cars2/Ddx50/Dis3l
MF	GO:0016641	oxidoreductase activity, acting on the CH-NH2 group of donors, oxygen as acceptor	3/258	21/28171	0.000893763	0.0217796	0.0182219	Loxl1/Loxl2/Lox
MF	GO:0031406	carboxylic acid binding	8/258	220/28171	0.0010046	0.0232566	0.0194576	Hif1an/P3h3/Cd22/Dpys/Napepld/Plod3/P4ha3/P4ha2
MF	GO:0004683	calmodulin-dependent protein kinase activity	3/258	24/28171	0.00133284	0.0280503	0.0234682	Mknk1/Ptk2b/Eef2k
MF	GO:0016638	oxidoreductase activity, acting on the CH-NH2 group of donors	3/258	24/28171	0.00133284	0.0280503	0.0234682	Loxl1/Loxl2/Lox
MF	GO:0043177	organic acid binding	8/258	236/28171	0.00156936	0.0307574	0.0257331	Hif1an/P3h3/Cd22/Dpys/Napepld/Plod3/P4ha3/P4ha2
MF	GO:0051213	dioxygenase activity	5/258	92/28171	0.00159433	0.0307574	0.0257331	Hif1an/P3h3/Plod3/P4ha3/P4ha2
MF	GO:0050840	extracellular matrix binding	4/258	58/28171	0.0019785	0.0366418	0.0306563	Olfml2b/Ccn1/Thbs4/Ssc5d

## Sheet: Supplementary Table 5
Supplementary Table 5. Results of Gene Ontology enrichment analysis of differentially expressed, upregulated proteins (log2FC>0.3, p<0.05) of nintedanib-treated mice in cluster 1 compared to nintedanib-treated mice in cluster 2. Each entry is described by ontology (BP, CC, or MF), GO identifier, pathway description, GeneRatio, BgRatio, p-value, FDR-adjusted p-value, q-value, and gene symbols.
Ontology	GO ID	Description	GeneRatio	BgRatio	pvalue	p.adjust	qvalue	geneID
BP	GO:0098754	detoxification	6/115	71/28564	4.32056e-07	0.000594227	0.000476094	Gsta3/Cat/Cd36/Sod1/Gstm1/Txnrd3
BP	GO:0006091	generation of precursor metabolites and energy	12/115	478/28564	5.45914e-07	0.000594227	0.000476094	Uqcrh/Nipsnap2/Cat/Aass/Chchd4/Aox3/Cox7a2l/Prps2/Cox7c/Irs2/Idh2/Cox5a
BP	GO:0009636	response to toxic substance	7/115	136/28564	1.35641e-06	0.0009843	0.00078862	Inmt/Gsta3/Cat/Cd36/Sod1/Gstm1/Txnrd3
BP	GO:1990748	cellular detoxification	5/115	53/28564	2.38339e-06	0.00129716	0.00103928	Cat/Cd36/Sod1/Gstm1/Txnrd3
BP	GO:0030168	platelet activation	6/115	102/28564	3.67101e-06	0.00159836	0.0012806	Pf4/Tspan9/Alox12/Tubb1/Itga2b/Gp1bb
BP	GO:0097237	cellular response to toxic substance	5/115	60/28564	4.43539e-06	0.00160931	0.00128938	Cat/Cd36/Sod1/Gstm1/Txnrd3
BP	GO:0010876	lipid localization	11/115	500/28564	5.86356e-06	0.00171472	0.00137383	Tmem41b/Stard3nl/Gpihbp1/Abcg1/Ace/Cd36/Plscr4/Slc43a3/Irs2/Fabp3/Ehd1
BP	GO:0098869	cellular oxidant detoxification	4/115	30/28564	6.30123e-06	0.00171472	0.00137383	Cat/Cd36/Sod1/Txnrd3
BP	GO:0045333	cellular respiration	8/115	252/28564	8.61565e-06	0.00194859	0.00156121	Uqcrh/Nipsnap2/Cat/Chchd4/Cox7a2l/Cox7c/Idh2/Cox5a
BP	GO:0007596	blood coagulation	7/115	183/28564	9.66244e-06	0.00194859	0.00156121	Pf4/Cd36/Tspan9/Alox12/Tubb1/Itga2b/Gp1bb
BP	GO:0007599	hemostasis	7/115	186/28564	1.0741e-05	0.00194859	0.00156121	Pf4/Cd36/Tspan9/Alox12/Tubb1/Itga2b/Gp1bb
BP	GO:0050817	coagulation	7/115	186/28564	1.0741e-05	0.00194859	0.00156121	Pf4/Cd36/Tspan9/Alox12/Tubb1/Itga2b/Gp1bb
BP	GO:0015980	energy derivation by oxidation of organic compounds	9/115	347/28564	1.18014e-05	0.00197628	0.00158339	Uqcrh/Nipsnap2/Cat/Chchd4/Cox7a2l/Cox7c/Irs2/Idh2/Cox5a
BP	GO:0009060	aerobic respiration	7/115	193/28564	1.36503e-05	0.00199507	0.00159845	Uqcrh/Nipsnap2/Cat/Cox7a2l/Cox7c/Idh2/Cox5a
BP	GO:0006869	lipid transport	10/115	447/28564	1.37464e-05	0.00199507	0.00159845	Tmem41b/Stard3nl/Gpihbp1/Abcg1/Ace/Cd36/Plscr4/Slc43a3/Irs2/Fabp3
BP	GO:0006631	fatty acid metabolic process	10/115	458/28564	1.6937e-05	0.00230449	0.00184636	Acot1/Oxsm/Hacd3/Hacd2/Acot2/Alox12/Hadh/Gstm1/Irs2/Fabp3
BP	GO:0001667	ameboidal-type cell migration	10/115	470/28564	2.11258e-05	0.00270534	0.00216752	Tmem201/Dicer1/Ager/Dpp4/Pik3cd/Rhoj/Ilk/Alox12/Arf6/Irs2
BP	GO:0045216	cell-cell junction organization	7/115	230/28564	4.1987e-05	0.00507809	0.00406856	Nf2/Ace/Mpz/Cldn5/Cldn18/Dlg5/Lims2
BP	GO:0010634	positive regulation of epithelial cell migration	6/115	162/28564	5.12505e-05	0.00547119	0.00438352	Dicer1/Pik3cd/Rhoj/Alox12/Arf6/Irs2
BP	GO:0010631	epithelial cell migration	8/115	327/28564	5.53993e-05	0.00547119	0.00438352	Dicer1/Ager/Dpp4/Pik3cd/Rhoj/Alox12/Arf6/Irs2
BP	GO:0090132	epithelium migration	8/115	329/28564	5.78143e-05	0.00547119	0.00438352	Dicer1/Ager/Dpp4/Pik3cd/Rhoj/Alox12/Arf6/Irs2
BP	GO:0006123	mitochondrial electron transport, cytochrome c to oxygen	3/115	19/28564	5.87696e-05	0.00547119	0.00438352	Cox7a2l/Cox7c/Cox5a
BP	GO:0044539	long-chain fatty acid import into cell	3/115	19/28564	5.87696e-05	0.00547119	0.00438352	Cd36/Irs2/Fabp3
BP	GO:0090130	tissue migration	8/115	331/28564	6.03163e-05	0.00547119	0.00438352	Dicer1/Ager/Dpp4/Pik3cd/Rhoj/Alox12/Arf6/Irs2
BP	GO:0010632	regulation of epithelial cell migration	7/115	249/28564	6.92328e-05	0.00602879	0.00483026	Dicer1/Ager/Pik3cd/Rhoj/Alox12/Arf6/Irs2
BP	GO:0006066	alcohol metabolic process	8/115	346/28564	8.2113e-05	0.00687538	0.00550855	Cat/Abcg1/Fmo5/Dhrs7/Sord/Sod1/Idh2/Coq3
BP	GO:0060253	negative regulation of glial cell proliferation	3/115	22/28564	9.25813e-05	0.0074648	0.00598079	Dicer1/Nf2/Idh2
BP	GO:0022900	electron transport chain	5/115	114/28564	0.000100314	0.00779938	0.00624886	Uqcrh/Aox3/Cox7a2l/Cox7c/Cox5a
BP	GO:0140354	lipid import into cell	3/115	23/28564	0.000106156	0.00796905	0.00638479	Cd36/Irs2/Fabp3
BP	GO:0070527	platelet aggregation	4/115	62/28564	0.000116149	0.00842857	0.00675297	Tspan9/Alox12/Tubb1/Itga2b
BP	GO:0019646	aerobic electron transport chain	4/115	64/28564	0.000131476	0.00923299	0.00739747	Uqcrh/Cox7a2l/Cox7c/Cox5a
BP	GO:0015909	long-chain fatty acid transport	4/115	67/28564	0.000157139	0.0106904	0.00856512	Ace/Cd36/Irs2/Fabp3
BP	GO:0097006	regulation of plasma lipoprotein particle levels	4/115	68/28564	0.000166445	0.0109803	0.00879741	Gpihbp1/Abcg1/Cd36/Ehd1
BP	GO:0006749	glutathione metabolic process	4/115	70/28564	0.00018624	0.0119248	0.00955417	Gsta3/Sod1/Gstm1/Txnrd3
BP	GO:0060562	epithelial tube morphogenesis	8/115	397/28564	0.00021049	0.0130925	0.0104897	Dicer1/Npnt/Pik3cd/Ilk/Alox12/Cthrc1/Dlg5/Ift57
BP	GO:0042775	mitochondrial ATP synthesis coupled electron transport	4/115	77/28564	0.000268993	0.0161541	0.0129427	Uqcrh/Cox7a2l/Cox7c/Cox5a
BP	GO:0010811	positive regulation of cell-substrate adhesion	5/115	142/28564	0.000280025	0.0161541	0.0129427	Dicer1/Npnt/Cd36/Ilk/Lims2
BP	GO:0022011	myelination in peripheral nervous system	3/115	32/28564	0.000289563	0.0161541	0.0129427	Dicer1/Ilk/Sod1
BP	GO:0032292	peripheral nervous system axon ensheathment	3/115	32/28564	0.000289563	0.0161541	0.0129427	Dicer1/Ilk/Sod1
BP	GO:0042773	ATP synthesis coupled electron transport	4/115	79/28564	0.000296815	0.0161541	0.0129427	Uqcrh/Cox7a2l/Cox7c/Cox5a
BP	GO:0006119	oxidative phosphorylation	5/115	145/28564	0.000308384	0.0163745	0.0131192	Uqcrh/Nipsnap2/Cox7a2l/Cox7c/Cox5a
BP	GO:0043542	endothelial cell migration	6/115	230/28564	0.000346028	0.0175832	0.0140877	Dicer1/Ager/Dpp4/Pik3cd/Rhoj/Alox12
BP	GO:0000038	very long-chain fatty acid metabolic process	3/115	34/28564	0.000347303	0.0175832	0.0140877	Hacd3/Hacd2/Acot2
BP	GO:0014044	Schwann cell development	3/115	36/28564	0.000411974	0.0203834	0.0163311	Dicer1/Ilk/Sod1
BP	GO:0001822	kidney development	7/115	336/28564	0.000433168	0.0205483	0.0164633	Gsta3/Cat/Npnt/Ace/Enpep/Ilk/Dlg5
BP	GO:0006633	fatty acid biosynthetic process	5/115	157/28564	0.000444116	0.0205483	0.0164633	Oxsm/Hacd3/Hacd2/Alox12/Gstm1
BP	GO:0016054	organic acid catabolic process	6/115	242/28564	0.000453063	0.0205483	0.0164633	Aass/Acot2/Sord/Hadh/Aldh6a1/Irs2
BP	GO:0046395	carboxylic acid catabolic process	6/115	242/28564	0.000453063	0.0205483	0.0164633	Aass/Acot2/Sord/Hadh/Aldh6a1/Irs2
BP	GO:0034381	plasma lipoprotein particle clearance	3/115	38/28564	0.00048391	0.02108	0.0168893	Gpihbp1/Cd36/Ehd1
BP	GO:1902652	secondary alcohol metabolic process	5/115	160/28564	0.000484152	0.02108	0.0168893	Cat/Abcg1/Fmo5/Sod1/Idh2
BP	GO:0034109	homotypic cell-cell adhesion	4/115	91/28564	0.000508773	0.0217176	0.0174001	Tspan9/Alox12/Tubb1/Itga2b
BP	GO:0072001	renal system development	7/115	352/28564	0.000570844	0.0238986	0.0191475	Gsta3/Cat/Npnt/Ace/Enpep/Ilk/Dlg5
BP	GO:0050878	regulation of body fluid levels	7/115	354/28564	0.000590254	0.024245	0.019425	Pf4/Cd36/Tspan9/Alox12/Tubb1/Itga2b/Gp1bb
BP	GO:0001935	endothelial cell proliferation	5/115	171/28564	0.00065456	0.0263885	0.0211424	Ang/Dicer1/Ager/Pik3cd/Enpep
BP	GO:0014037	Schwann cell differentiation	3/115	43/28564	0.000697627	0.0275231	0.0220515	Dicer1/Ilk/Sod1
BP	GO:0009650	UV protection	2/115	10/28564	0.000707989	0.0275231	0.0220515	Mfap4/Cat
BP	GO:0045197	establishment or maintenance of epithelial cell apical/basal polarity	3/115	44/28564	0.000746487	0.0276152	0.0221253	Dlg3/Ilk/Dlg5
BP	GO:0042632	cholesterol homeostasis	4/115	101/28564	0.000753628	0.0276152	0.0221253	Gpihbp1/Abcg1/Fabp3/Ehd1
BP	GO:0010594	regulation of endothelial cell migration	5/115	177/28564	0.000764593	0.0276152	0.0221253	Dicer1/Ager/Pik3cd/Rhoj/Alox12
BP	GO:0055092	sterol homeostasis	4/115	102/28564	0.000781974	0.0276152	0.0221253	Gpihbp1/Abcg1/Fabp3/Ehd1
BP	GO:0032365	intracellular lipid transport	3/115	45/28564	0.000797471	0.0276152	0.0221253	Tmem41b/Abcg1/Fabp3
BP	GO:0090181	regulation of cholesterol metabolic process	3/115	45/28564	0.000797471	0.0276152	0.0221253	Abcg1/Fmo5/Sod1
BP	GO:0022904	respiratory electron transport chain	4/115	103/28564	0.000811066	0.0276152	0.0221253	Uqcrh/Cox7a2l/Cox7c/Cox5a
BP	GO:0046486	glycerolipid metabolic process	7/115	374/28564	0.000814736	0.0276152	0.0221253	Ang/Cat/Serinc3/Ptdss1/Gpihbp1/Pik3cd/Fabp3
BP	GO:0042552	myelination	5/115	180/28564	0.000824525	0.0276152	0.0221253	Dicer1/Mpz/Cldn5/Ilk/Sod1
BP	GO:0007272	ensheathment of neurons	5/115	183/28564	0.000887893	0.0284722	0.0228119	Dicer1/Mpz/Cldn5/Ilk/Sod1
BP	GO:0008366	axon ensheathment	5/115	183/28564	0.000887893	0.0284722	0.0228119	Dicer1/Mpz/Cldn5/Ilk/Sod1
BP	GO:0034599	cellular response to oxidative stress	6/115	276/28564	0.000900002	0.0284722	0.0228119	Cat/Chchd4/Cd36/Trpc6/Sod1/Pyroxd1
BP	GO:0010660	regulation of muscle cell apoptotic process	4/115	106/28564	0.000902919	0.0284722	0.0228119	Acot1/Dicer1/Ilk/Alox12
BP	GO:0001657	ureteric bud development	4/115	107/28564	0.000935099	0.0284722	0.0228119	Gsta3/Cat/Npnt/Ilk
BP	GO:0006739	NADP metabolic process	3/115	49/28564	0.00102338	0.0284722	0.0228119	Fmo5/Prps2/Idh2
BP	GO:0010624	regulation of Schwann cell proliferation	2/115	12/28564	0.00103293	0.0284722	0.0228119	Dicer1/Nf2
BP	GO:0015911	long-chain fatty acid import across plasma membrane	2/115	12/28564	0.00103293	0.0284722	0.0228119	Cd36/Irs2
BP	GO:0072163	mesonephric epithelium development	4/115	110/28564	0.00103648	0.0284722	0.0228119	Gsta3/Cat/Npnt/Ilk
BP	GO:0072164	mesonephric tubule development	4/115	110/28564	0.00103648	0.0284722	0.0228119	Gsta3/Cat/Npnt/Ilk
BP	GO:0042060	wound healing	7/115	392/28564	0.0010701	0.0284722	0.0228119	Pf4/Cd36/Tspan9/Alox12/Tubb1/Itga2b/Gp1bb
BP	GO:0010595	positive regulation of endothelial cell migration	4/115	111/28564	0.00107192	0.0284722	0.0228119	Dicer1/Pik3cd/Rhoj/Alox12
BP	GO:0010657	muscle cell apoptotic process	4/115	111/28564	0.00107192	0.0284722	0.0228119	Acot1/Dicer1/Ilk/Alox12
BP	GO:0033865	nucleoside bisphosphate metabolic process	4/115	111/28564	0.00107192	0.0284722	0.0228119	Acot1/Oxsm/Acot2/Ppcdc
BP	GO:0033875	ribonucleoside bisphosphate metabolic process	4/115	111/28564	0.00107192	0.0284722	0.0228119	Acot1/Oxsm/Acot2/Ppcdc
BP	GO:0034032	purine nucleoside bisphosphate metabolic process	4/115	111/28564	0.00107192	0.0284722	0.0228119	Acot1/Oxsm/Acot2/Ppcdc
BP	GO:0035088	establishment or maintenance of apical/basal cell polarity	3/115	50/28564	0.00108553	0.0284722	0.0228119	Dlg3/Ilk/Dlg5
BP	GO:0061245	establishment or maintenance of bipolar cell polarity	3/115	50/28564	0.00108553	0.0284722	0.0228119	Dlg3/Ilk/Dlg5
BP	GO:0048660	regulation of smooth muscle cell proliferation	5/115	192/28564	0.00109985	0.0285045	0.0228378	Ang/Ndrg2/Ager/Ilk/Alox12
BP	GO:0001823	mesonephros development	4/115	113/28564	0.00114534	0.0293342	0.0235025	Gsta3/Cat/Npnt/Ilk
BP	GO:1905952	regulation of lipid localization	5/115	196/28564	0.00120522	0.0294505	0.0235957	Abcg1/Cd36/Irs2/Fabp3/Ehd1
BP	GO:0014010	Schwann cell proliferation	2/115	13/28564	0.00121752	0.0294505	0.0235957	Dicer1/Nf2
BP	GO:0042761	very long-chain fatty acid biosynthetic process	2/115	13/28564	0.00121752	0.0294505	0.0235957	Hacd3/Hacd2
BP	GO:0051121	hepoxilin metabolic process	2/115	13/28564	0.00121752	0.0294505	0.0235957	Alox12/Gstm1
BP	GO:0051122	hepoxilin biosynthetic process	2/115	13/28564	0.00121752	0.0294505	0.0235957	Alox12/Gstm1
BP	GO:0019395	fatty acid oxidation	4/115	117/28564	0.00130263	0.031163	0.0249678	Alox12/Hadh/Irs2/Fabp3
BP	GO:0048659	smooth muscle cell proliferation	5/115	200/28564	0.00131787	0.0311849	0.0249853	Ang/Ndrg2/Ager/Ilk/Alox12
BP	GO:0060251	regulation of glial cell proliferation	3/115	54/28564	0.00135779	0.031784	0.0254653	Dicer1/Nf2/Idh2
BP	GO:0030497	fatty acid elongation	2/115	14/28564	0.00141671	0.0324722	0.0260167	Hacd3/Hacd2
BP	GO:0015908	fatty acid transport	4/115	120/28564	0.00143009	0.0324722	0.0260167	Ace/Cd36/Irs2/Fabp3
BP	GO:0010883	regulation of lipid storage	3/115	55/28564	0.00143194	0.0324722	0.0260167	Abcg1/Cd36/Ehd1
BP	GO:0046394	carboxylic acid biosynthetic process	6/115	310/28564	0.00162865	0.0365522	0.0292856	Oxsm/Hacd3/Hacd2/Aass/Alox12/Gstm1
BP	GO:0034440	lipid oxidation	4/115	125/28564	0.00166145	0.0366246	0.0293436	Alox12/Hadh/Irs2/Fabp3
BP	GO:0014014	negative regulation of gliogenesis	3/115	58/28564	0.00166948	0.0366246	0.0293436	Dicer1/Nf2/Idh2
BP	GO:0030336	negative regulation of cell migration	6/115	312/28564	0.00168234	0.0366246	0.0293436	Ager/Dpp4/Cldn5/Ilk/Dlg5/Idh2
BP	GO:0016053	organic acid biosynthetic process	6/115	313/28564	0.00170969	0.0368514	0.0295253	Oxsm/Hacd3/Hacd2/Aass/Alox12/Gstm1
BP	GO:0050678	regulation of epithelial cell proliferation	7/115	427/28564	0.00174407	0.037224	0.0298238	Ang/Dicer1/Ager/Pik3cd/Irs2/Lims2/Ift57
BP	GO:0072330	monocarboxylic acid biosynthetic process	5/115	216/28564	0.00184757	0.0390258	0.0312675	Oxsm/Hacd3/Hacd2/Alox12/Gstm1
BP	GO:0021782	glial cell development	4/115	129/28564	0.00186435	0.0390258	0.0312675	Dicer1/Ager/Ilk/Sod1
BP	GO:0010712	regulation of collagen metabolic process	3/115	62/28564	0.00202254	0.041199	0.0330086	Mfap4/Dicer1/Ager
BP	GO:0048839	inner ear development	5/115	221/28564	0.00204116	0.041199	0.0330086	Dicer1/Ttc39c/Sod1/Cthrc1/H2-K1
BP	GO:2000146	negative regulation of cell motility	6/115	325/28564	0.0020649	0.041199	0.0330086	Ager/Dpp4/Cldn5/Ilk/Dlg5/Idh2
BP	GO:0055091	phospholipid homeostasis	2/115	17/28564	0.00210064	0.041199	0.0330086	Abcg1/Fabp3
BP	GO:0060100	positive regulation of phagocytosis, engulfment	2/115	17/28564	0.00210064	0.041199	0.0330086	Ager/Cd36
BP	GO:1902001	fatty acid transmembrane transport	2/115	17/28564	0.00210064	0.041199	0.0330086	Cd36/Irs2
BP	GO:1905155	positive regulation of membrane invagination	2/115	17/28564	0.00210064	0.041199	0.0330086	Ager/Cd36
BP	GO:1905954	positive regulation of lipid localization	4/115	134/28564	0.00214134	0.0416222	0.0333477	Abcg1/Cd36/Fabp3/Ehd1
BP	GO:0050873	brown fat cell differentiation	3/115	64/28564	0.00221515	0.042676	0.034192	Selenbp1/Aldh6a1/Fabp3
BP	GO:0001666	response to hypoxia	5/115	227/28564	0.00229258	0.0431194	0.0345473	Ang/Cat/Ager/Acot2/Dpp4
BP	GO:0010656	negative regulation of muscle cell apoptotic process	3/115	65/28564	0.00231558	0.0431194	0.0345473	Acot1/Ilk/Alox12
BP	GO:0060119	inner ear receptor cell development	3/115	65/28564	0.00231558	0.0431194	0.0345473	Dicer1/Sod1/Cthrc1
BP	GO:0007163	establishment or maintenance of cell polarity	5/115	228/28564	0.00233657	0.0431194	0.0345473	Dlg3/Rhoj/Ilk/Arf6/Dlg5
BP	GO:0019430	removal of superoxide radicals	2/115	18/28564	0.00235701	0.0431194	0.0345473	Cd36/Sod1
BP	GO:0033631	cell-cell adhesion mediated by integrin	2/115	18/28564	0.00235701	0.0431194	0.0345473	Npnt/Dpp4
BP	GO:0072329	monocarboxylic acid catabolic process	4/115	138/28564	0.00238244	0.0431353	0.03456	Acot2/Sord/Hadh/Irs2
BP	GO:0009410	response to xenobiotic stimulus	6/115	335/28564	0.00240135	0.0431353	0.03456	Gsta3/Ppp1r14a/Fmo5/Sod1/Hadh/Gstm1
BP	GO:0010810	regulation of cell-substrate adhesion	5/115	230/28564	0.00242641	0.0431353	0.03456	Dicer1/Npnt/Cd36/Ilk/Lims2
BP	GO:0050708	regulation of protein secretion	6/115	336/28564	0.00243714	0.0431353	0.03456	Ang/Abcg1/Hadh/Arf6/Irs2/Idh2
BP	GO:0001954	positive regulation of cell-matrix adhesion	3/115	67/28564	0.0025248	0.0443266	0.0355144	Dicer1/Cd36/Ilk
BP	GO:1903828	negative regulation of protein localization	5/115	234/28564	0.00261358	0.0446862	0.0358025	Cd36/Hadh/Cldn18/Arf6/Idh2
BP	GO:1901550	regulation of endothelial cell development	2/115	19/28564	0.00262739	0.0446862	0.0358025	Dicer1/Cldn5
BP	GO:1903140	regulation of establishment of endothelial barrier	2/115	19/28564	0.00262739	0.0446862	0.0358025	Dicer1/Cldn5
BP	GO:2000353	positive regulation of endothelial cell apoptotic process	2/115	19/28564	0.00262739	0.0446862	0.0358025	Ager/Ecscr
BP	GO:0007160	cell-matrix adhesion	5/115	236/28564	0.00271099	0.0457507	0.0366554	Dicer1/Npnt/Cd36/Ilk/Itga2b
BP	GO:0050773	regulation of dendrite development	4/115	145/28564	0.00284825	0.0467338	0.0374431	Trpc6/Ilk/Arf6/Pqbp1
BP	GO:0062197	cellular response to chemical stress	6/115	347/28564	0.00285782	0.0467338	0.0374431	Cat/Chchd4/Cd36/Trpc6/Sod1/Pyroxd1
BP	GO:0060099	regulation of phagocytosis, engulfment	2/115	20/28564	0.00291167	0.0467338	0.0374431	Ager/Cd36
BP	GO:0071450	cellular response to oxygen radical	2/115	20/28564	0.00291167	0.0467338	0.0374431	Cd36/Sod1
BP	GO:0071451	cellular response to superoxide	2/115	20/28564	0.00291167	0.0467338	0.0374431	Cd36/Sod1
BP	GO:0003018	vascular process in circulatory system	5/115	240/28564	0.00291369	0.0467338	0.0374431	Ager/Ace/Cd36/Cldn5/Sod1
BP	GO:0034614	cellular response to reactive oxygen species	4/115	146/28564	0.00291952	0.0467338	0.0374431	Cat/Cd36/Trpc6/Sod1
BP	GO:1901888	regulation of cell junction assembly	5/115	242/28564	0.00301904	0.0479741	0.0384368	Ace/Cldn5/Arf6/Dlg5/Adgre5
BP	GO:0008203	cholesterol metabolic process	4/115	148/28564	0.0030657	0.0483625	0.038748	Cat/Abcg1/Fmo5/Sod1
BP	GO:0010761	fibroblast migration	3/115	72/28564	0.00309786	0.0485183	0.0388728	Tmem201/Ager/Ilk
BP	GO:0044282	small molecule catabolic process	6/115	355/28564	0.00319636	0.0485247	0.0388779	Aass/Acot2/Sord/Hadh/Aldh6a1/Irs2
BP	GO:0045540	regulation of cholesterol biosynthetic process	2/115	21/28564	0.00320972	0.0485247	0.0388779	Abcg1/Sod1
BP	GO:0106118	regulation of sterol biosynthetic process	2/115	21/28564	0.00320972	0.0485247	0.0388779	Abcg1/Sod1
BP	GO:0150104	transport across blood-brain barrier	2/115	21/28564	0.00320972	0.0485247	0.0388779	Ager/Cd36
BP	GO:1905153	regulation of membrane invagination	2/115	21/28564	0.00320972	0.0485247	0.0388779	Ager/Cd36
CC	GO:0043209	myelin sheath	8/114	218/28585	2.76912e-06	0.000617513	0.000463463	Mpz/Cldn5/Gnb4/Sod1/Gstm1/Arf6/Ehd1/Cox5a
CC	GO:0070069	cytochrome complex	4/114	39/28585	1.77178e-05	0.00197554	0.0014827	Uqcrh/Cox7a2l/Cox7c/Cox5a
CC	GO:0070062	extracellular exosome	5/114	105/28585	6.4918e-05	0.00469709	0.00352531	Dicer1/Ace/Sord/Xpnpep2/Itga2b
CC	GO:1903561	extracellular vesicle	5/114	119/28585	0.000117472	0.00469709	0.00352531	Dicer1/Ace/Sord/Xpnpep2/Itga2b
CC	GO:0005751	mitochondrial respiratory chain complex IV	3/114	24/28585	0.000117621	0.00469709	0.00352531	Cox7a2l/Cox7c/Cox5a
CC	GO:0043230	extracellular organelle	5/114	128/28585	0.000165399	0.00469709	0.00352531	Dicer1/Ace/Sord/Xpnpep2/Itga2b
CC	GO:0065010	extracellular membrane-bounded organelle	5/114	128/28585	0.000165399	0.00469709	0.00352531	Dicer1/Ace/Sord/Xpnpep2/Itga2b
CC	GO:0045277	respiratory chain complex IV	3/114	27/28585	0.000168505	0.00469709	0.00352531	Cox7a2l/Cox7c/Cox5a
CC	GO:0005746	mitochondrial respirasome	4/114	90/28585	0.000470775	0.0109475	0.0082164	Uqcrh/Cox7a2l/Cox7c/Cox5a
CC	GO:0098803	respiratory chain complex	4/114	91/28585	0.000490917	0.0109475	0.0082164	Uqcrh/Cox7a2l/Cox7c/Cox5a
CC	GO:0070469	respirasome	4/114	97/28585	0.000624864	0.0126677	0.0095075	Uqcrh/Cox7a2l/Cox7c/Cox5a
CC	GO:0009925	basal plasma membrane	6/114	292/28585	0.00114471	0.0212725	0.0159657	Ager/Gpihbp1/Ace/Mpz/Slc39a14/Slc43a3
CC	GO:0030139	endocytic vesicle	5/114	213/28585	0.00166716	0.0272301	0.0204371	Stx11/Dpp4/Arf6/H2-K1/Ehd1
CC	GO:0045178	basal part of cell	6/114	316/28585	0.00170952	0.0272301	0.0204371	Ager/Gpihbp1/Ace/Mpz/Slc39a14/Slc43a3
CC	GO:0031253	cell projection membrane	6/114	325/28585	0.00196847	0.0292646	0.021964	Ace/Cd36/Arpc1a/Enpep/Arf6/Ehd1
CC	GO:0005769	early endosome	6/114	347/28585	0.00272623	0.0379968	0.0285178	Nf2/Ap1s2/Slc39a14/Arf6/H2-K1/Ehd1
CC	GO:0098800	inner mitochondrial membrane protein complex	4/114	149/28585	0.00303559	0.0398198	0.029886	Uqcrh/Cox7a2l/Cox7c/Cox5a
MF	GO:0050660	flavin adenine dinucleotide binding	5/109	90/28171	2.67514e-05	0.00718177	0.00496182	Aox3/Fmo5/Txnrd3/Pyroxd1/Maob
MF	GO:0005319	lipid transporter activity	6/109	176/28171	6.49318e-05	0.00718177	0.00496182	Tmem41b/Abcg1/Cd36/Plscr4/Slc43a3/Fabp3
MF	GO:0009055	electron transfer activity	4/109	56/28171	6.67037e-05	0.00718177	0.00496182	Uqcrh/Aox3/Cox7c/Cox5a
MF	GO:0051287	NAD binding	4/109	65/28171	0.000119714	0.00966692	0.00667879	Aox3/Sord/Hadh/Idh2
MF	GO:0004177	aminopeptidase activity	3/109	37/28171	0.000397807	0.0256983	0.0177548	Dpp4/Enpep/Xpnpep2
MF	GO:0015453	oxidoreduction-driven active transmembrane transporter activity	3/109	40/28171	0.000501588	0.0270021	0.0186555	Uqcrh/Cox7c/Cox5a
MF	GO:0008238	exopeptidase activity	4/109	100/28171	0.000625037	0.0279589	0.0193165	Ace/Dpp4/Enpep/Xpnpep2
MF	GO:0140303	intramembrane lipid transporter activity	3/109	46/28171	0.000757782	0.0279589	0.0193165	Tmem41b/Abcg1/Plscr4
MF	GO:0008035	high-density lipoprotein particle binding	2/109	11/28171	0.000797489	0.0279589	0.0193165	Gpihbp1/Cd36
MF	GO:0016790	thiolester hydrolase activity	3/109	49/28171	0.000912012	0.0279589	0.0193165	Acot1/Acot2/Aldh6a1
MF	GO:0004129	cytochrome-c oxidase activity	2/109	13/28171	0.00112528	0.0279589	0.0193165	Cox7c/Cox5a
MF	GO:0004865	protein serine/threonine phosphatase inhibitor activity	2/109	13/28171	0.00112528	0.0279589	0.0193165	Ppp1r14a/Ppp1r11
MF	GO:0015245	fatty acid transmembrane transporter activity	2/109	13/28171	0.00112528	0.0279589	0.0193165	Cd36/Slc43a3
MF	GO:0016667	oxidoreductase activity, acting on a sulfur group of donors	3/109	55/28171	0.001277	0.0281982	0.0194819	Chchd4/Selenbp1/Txnrd3
MF	GO:0016675	oxidoreductase activity, acting on a heme group of donors	2/109	14/28171	0.00130951	0.0281982	0.0194819	Cox7c/Cox5a
MF	GO:0102991	myristoyl-CoA hydrolase activity	2/109	15/28171	0.00150716	0.0304259	0.021021	Acot1/Acot2
MF	GO:0005548	phospholipid transporter activity	3/109	60/28171	0.00164251	0.0306878	0.021202	Tmem41b/Abcg1/Plscr4
MF	GO:0004549	tRNA-specific ribonuclease activity	2/109	16/28171	0.00171813	0.0306878	0.021202	Ang/Tsen54
MF	GO:0008235	metalloexopeptidase activity	3/109	62/28171	0.00180517	0.0306878	0.021202	Ace/Enpep/Xpnpep2
MF	GO:0016290	palmitoyl-CoA hydrolase activity	2/109	18/28171	0.00217958	0.0334739	0.0231268	Acot1/Acot2
MF	GO:0017128	phospholipid scramblase activity	2/109	18/28171	0.00217958	0.0334739	0.0231268	Tmem41b/Plscr4
MF	GO:0016903	oxidoreductase activity, acting on the aldehyde or oxo group of donors	3/109	68/28171	0.00235224	0.0334739	0.0231268	Aox3/Fmo5/Aldh6a1
MF	GO:0005324	long-chain fatty acid transporter activity	2/109	19/28171	0.00242986	0.0334739	0.0231268	Cd36/Fabp3
MF	GO:0005507	copper ion binding	3/109	70/28171	0.00255495	0.0334739	0.0231268	Ang/Sod1/Cuta
MF	GO:0016616	oxidoreductase activity, acting on the CH-OH group of donors, NAD or NADP as acceptor	4/109	147/28171	0.00259086	0.0334739	0.0231268	Dhrs7/Sord/Hadh/Idh2
MF	GO:0015399	primary active transmembrane transporter activity	4/109	150/28171	0.00278654	0.0339431	0.023451	Uqcrh/Abcg1/Cox7c/Cox5a
MF	GO:0042277	peptide binding	6/109	361/28171	0.00284566	0.0339431	0.023451	Ang/Ager/Cd36/Dpp4/Enpep/H2-K1
MF	GO:0005178	integrin binding	4/109	154/28171	0.00306289	0.0339431	0.023451	Nf2/Npnt/Ilk/Itga2b
MF	GO:0016614	oxidoreductase activity, acting on CH-OH group of donors	4/109	156/28171	0.00320784	0.0339431	0.023451	Dhrs7/Sord/Hadh/Idh2
MF	GO:0036041	long-chain fatty acid binding	2/109	22/28171	0.0032577	0.0339431	0.023451	Cd36/Fabp3
MF	GO:0070006	metalloaminopeptidase activity	2/109	22/28171	0.0032577	0.0339431	0.023451	Enpep/Xpnpep2
MF	GO:0019003	GDP binding	3/109	81/28171	0.00386178	0.0370312	0.0255845	Prps2/Rasl12/Arf6
MF	GO:0019001	guanyl nucleotide binding	6/109	385/28171	0.00389802	0.0370312	0.0255845	Rhoj/Prps2/Rasl12/Tubb1/Arf6/Ehd1
MF	GO:0032561	guanyl ribonucleotide binding	6/109	385/28171	0.00389802	0.0370312	0.0255845	Rhoj/Prps2/Rasl12/Tubb1/Arf6/Ehd1
MF	GO:0016209	antioxidant activity	3/109	88/28171	0.0048709	0.0449514	0.0310566	Cat/Sod1/Txnrd3
MF	GO:0047617	acyl-CoA hydrolase activity	2/109	28/28171	0.00525082	0.0471115	0.0325489	Acot1/Acot2
MF	GO:0019903	protein phosphatase binding	4/109	185/28171	0.00586256	0.049794	0.0344023	Dlg3/Sod1/Ppp1r11/Irs2
MF	GO:0071813	lipoprotein particle binding	2/109	30/28171	0.00601228	0.049794	0.0344023	Gpihbp1/Cd36
MF	GO:0071814	protein-lipid complex binding	2/109	30/28171	0.00601228	0.049794	0.0344023	Gpihbp1/Cd36

## Sheet: Supplementary Table 6
Supplementary Table 6. Result of Reactome enrichment analysis of the 54 radioproteomic association modules separated by annotation of proteins positively (Spearman’s ⍴≥0.6, p<0.05) and proteins negatively (Spearman’s ⍴≤-0.6, p<0.05) correlating with the preclinical response-defining delta radiomic feature. Each entry is described by delta radiomic feature name, protein subset entered into enrichm…
Feature	ProteinSubset	ID	Description	GeneRatio	BgRatio	pvalue	p.adjust	qvalue	geneID	Count
center_mass_shift	positive correlation	R-MMU-1566948	Elastic fibre formation	5/80	39/8582	2.78696e-05	0.0101445	0.00921163	Ltbp2/Loxl1/Ltbp3/Emilin2/Ltbp4	5
center_mass_shift	positive correlation	R-MMU-8856688	Golgi-to-ER retrograde transport	7/80	124/8582	0.000147099	0.0224578	0.0203925	Copb2/Pla2g6/Tubb2a/Rab3gap1/Stx18/Copz2/Copg1	7
center_mass_shift	positive correlation	R-MMU-2129379	Molecules associated with elastic fibres	4/80	32/8582	0.00020645	0.0224578	0.0203925	Ltbp2/Ltbp3/Emilin2/Ltbp4	4
center_mass_shift	positive correlation	R-MMU-6811442	Intra-Golgi and retrograde Golgi-to-ER traffic	8/80	179/8582	0.000246789	0.0224578	0.0203925	Copb2/Pla2g6/Tubb2a/Rab3gap1/Stx18/Copz2/Copg1/Cog1	8
center_mass_shift	negative correlation	R-MMU-77289	Mitochondrial Fatty Acid Beta-Oxidation	6/90	36/8582	1.7006e-06	0.000636023	0.000545981	Acot1/Hadh/Acaa2/Mcat/Acot7/Acot2	6
center_mass_shift	negative correlation	R-MMU-8978868	Fatty acid metabolism	10/90	163/8582	7.17739e-06	0.00134217	0.00115216	Acot1/Alox12/Cbr1/Hadh/Acaa2/Hacd3/Mcat/Acot7/Hacd2/Acot2	10
center_mass_shift	negative correlation	R-MMU-445144	Signal transduction by L1	4/90	19/8582	3.88685e-05	0.00484561	0.00415961	Csnk2a2/Itgb3/Csnk2a1/Itga2b	4
center_mass_shift	negative correlation	R-MMU-5362517	Signaling by Retinoic Acid	5/90	42/8582	7.10473e-05	0.00664292	0.00570248	Dld/Rxrb/Pdha1/Rdh10/Rdh14	5
center_mass_shift	negative correlation	R-MMU-373760	L1CAM interactions	5/90	63/8582	0.000493828	0.0297228	0.0255149	Csnk2a2/Itgb3/Csnk2a1/Tuba8/Itga2b	5
center_mass_shift	negative correlation	R-MMU-6814122	Cooperation of PDCL (PhLP1) and TRiC/CCT in G-protein beta folding	4/90	37/8582	0.000573419	0.0297228	0.0255149	Csnk2a2/Gng11/Gnb2/Csnk2a1	4
center_mass_shift	negative correlation	R-MMU-390466	Chaperonin-mediated protein folding	4/90	38/8582	0.000635782	0.0297228	0.0255149	Csnk2a2/Gng11/Gnb2/Csnk2a1	4
center_mass_shift	negative correlation	R-MMU-391251	Protein folding	4/90	38/8582	0.000635782	0.0297228	0.0255149	Csnk2a2/Gng11/Gnb2/Csnk2a1	4
GLSZM_smallZone_lowGL_emp	negative correlation	R-MMU-1566948	Elastic fibre formation	4/36	39/8582	1.93217e-05	0.0038459	0.00363801	Lox/Loxl1/Emilin2/Efemp2	4
GLSZM_smallZone_lowGL_emp	negative correlation	R-MMU-2022090	Assembly of collagen fibrils and other multimeric structures	4/36	45/8582	3.43792e-05	0.0038459	0.00363801	Col15a1/Lox/Loxl1/Col12a1	4
GLSZM_smallZone_lowGL_emp	negative correlation	R-MMU-1474244	Extracellular matrix organization	7/36	230/8582	3.89787e-05	0.0038459	0.00363801	Itgb4/Col15a1/Lox/Loxl1/Col12a1/Emilin2/Efemp2	7
GLSZM_smallZone_lowGL_emp	negative correlation	R-MMU-1474290	Collagen formation	4/36	73/8582	0.000231016	0.0170952	0.0161711	Col15a1/Lox/Loxl1/Col12a1	4
GLSZM_smallZoneEmp	positive correlation	R-MMU-163841	Gamma carboxylation, hypusinylation, hydroxylation, and arylsulfatase activation	7/105	54/8582	3.7062e-06	0.00187904	0.00156831	Drg1/Eef2/Rps6/Pros1/Zc3h15/Etf1/Sumf1	7
GLSZM_smallZoneEmp	positive correlation	R-MMU-9629569	Protein hydroxylation	4/105	18/8582	5.67417e-05	0.014384	0.0120053	Drg1/Rps6/Zc3h15/Etf1	4
GLSZM_smallZoneEmp	positive correlation	R-MMU-176412	Phosphorylation of the APC/C	4/105	20/8582	8.81639e-05	0.0148997	0.0124358	Cdk1/Cdc23/Anapc4/Cdc26	4
GLSZM_smallZoneEmp	positive correlation	R-MMU-174048	APC/C:Cdc20 mediated degradation of Cyclin B	4/105	24/8582	0.000186215	0.0236028	0.0196996	Cdk1/Cdc23/Anapc4/Cdc26	4
GLSZM_smallZoneEmp	positive correlation	R-MMU-1474290	Collagen formation	6/105	73/8582	0.000254696	0.0258262	0.0215553	Col15a1/Col18a1/Loxl1/Pxdn/P4ha1/Crtap	6
GLSZM_smallZoneEmp	positive correlation	R-MMU-1474244	Extracellular matrix organization	10/105	230/8582	0.000488744	0.0412988	0.0344693	Itgb4/Col15a1/Col18a1/Mmp14/Loxl1/Pxdn/P4ha1/Ltbp3/Crtap/Efemp2	10
GLSZM_smallZoneEmp	negative correlation	R-MMU-8978868	Fatty acid metabolism	8/67	163/8582	3.59009e-05	0.0114165	0.0110348	Acot1/Cyp1a1/Scp2/Hadh/Hacd3/Mcat/Hacd2/Elovl1	8
HHH_GLCM_IMC1	positive correlation	R-MMU-1474290	Collagen formation	8/119	73/8582	6.83783e-06	0.00315908	0.00269914	Col15a1/Lox/Col18a1/Loxl1/Pxdn/P3h1/P4ha1/Col12a1	8
HHH_GLCM_IMC1	positive correlation	R-MMU-2022090	Assembly of collagen fibrils and other multimeric structures	6/119	45/8582	3.28055e-05	0.00757807	0.00647477	Col15a1/Lox/Col18a1/Loxl1/Pxdn/Col12a1	6
HHH_GLCM_IMC1	positive correlation	R-MMU-1474244	Extracellular matrix organization	12/119	230/8582	7.77142e-05	0.011968	0.0102255	Itgb4/Ltbp2/Col15a1/Lox/Col18a1/Loxl1/Pxdn/P3h1/P4ha1/Col12a1/Ltbp3/Efemp2	12
HHH_GLCM_IMC1	positive correlation	R-MMU-141405	Inhibition of the proteolytic activity of APC/C required for the onset of anaphase by mitotic spindle checkpoint components	4/119	21/8582	0.00017527	0.0143294	0.0122432	Cdc23/Anapc2/Cdc26/Bub1b	4
HHH_GLCM_IMC1	positive correlation	R-MMU-141430	Inactivation of APC/C via direct inhibition of the APC/C complex	4/119	21/8582	0.00017527	0.0143294	0.0122432	Cdc23/Anapc2/Cdc26/Bub1b	4
HHH_GLCM_IMC1	positive correlation	R-MMU-1566948	Elastic fibre formation	5/119	39/8582	0.000186096	0.0143294	0.0122432	Ltbp2/Lox/Loxl1/Ltbp3/Efemp2	5
HHH_GLCM_IMC1	positive correlation	R-MMU-1169410	Antiviral mechanism by IFN-stimulated genes	7/119	91/8582	0.000255365	0.0147473	0.0126002	Tuba1c/Eif4g1/Rigi/Tubb2a/Ppp2r1b/Eif4g3/Prkra	7
HHH_GLCM_IMC1	positive correlation	R-MMU-6807878	COPI-mediated anterograde transport	7/119	91/8582	0.000255365	0.0147473	0.0126002	Bet1/Copb2/Arf4/Tuba1c/Tubb2a/Cog4/Copg1	7
HHH_GLCM_IMC1	positive correlation	R-MMU-179409	APC-Cdc20 mediated degradation of Nek2A	4/119	26/8582	0.000414985	0.0213026	0.0182011	Cdc23/Anapc2/Cdc26/Bub1b	4
HHH_GLCM_IMC1	positive correlation	R-MMU-948021	Transport to the Golgi and subsequent modification	9/119	171/8582	0.000593795	0.0274333	0.0234393	Bet1/Copb2/Man2a1/Arf4/Tuba1c/Sec23a/Tubb2a/Cog4/Copg1	9
HHH_GLCM_IMC1	positive correlation	R-MMU-199977	ER to Golgi Anterograde Transport	8/119	143/8582	0.000807749	0.0316118	0.0270094	Bet1/Copb2/Arf4/Tuba1c/Sec23a/Tubb2a/Cog4/Copg1	8
HHH_GLCM_IMC1	positive correlation	R-MMU-446203	Asparagine N-linked glycosylation	11/119	256/8582	0.000821086	0.0316118	0.0270094	Pmm1/Bet1/Copb2/Man2a1/Arf4/Tuba1c/Sec23a/Tubb2a/Cog4/Mpi/Copg1	11
HHH_GLCM_IMC1	positive correlation	R-MMU-2243919	Crosslinking of collagen fibrils	3/119	15/8582	0.00104729	0.0372191	0.0318003	Lox/Loxl1/Pxdn	3
HHH_GLCM_IMC1	positive correlation	R-MMU-180024	DARPP-32 events	3/119	16/8582	0.001276	0.0380629	0.0325213	Prkar1b/Cdk5/Ppp2r1b	3
HHH_GLCM_IMC1	positive correlation	R-MMU-176408	Regulation of APC/C activators between G1/S and early anaphase	4/119	35/8582	0.00132024	0.0380629	0.0325213	Cdc23/Anapc2/Cdc26/Bub1b	4
HHH_GLCM_IMC1	positive correlation	R-MMU-8956319	Nucleotide catabolism	4/119	35/8582	0.00132024	0.0380629	0.0325213	Upp1/Nudt18/Nt5c2/Dnph1	4
HHH_GLCM_IMC1	positive correlation	R-MMU-1650814	Collagen biosynthesis and modifying enzymes	5/119	60/8582	0.00140058	0.0380629	0.0325213	Col15a1/Col18a1/P3h1/P4ha1/Col12a1	5
HHH_GLCM_IMC1	positive correlation	R-MMU-74259	Purine catabolism	3/119	18/8582	0.00182209	0.046767	0.0399582	Nudt18/Nt5c2/Dnph1	3
HHH_GLCM_IMC1	positive correlation	R-MMU-2559582	Senescence-Associated Secretory Phenotype (SASP)	4/119	39/8582	0.00198743	0.0483259	0.04129	Cdk6/Cdc23/Anapc2/Cdc26	4
HHH_GLCM_IMC1	positive correlation	R-MMU-69002	DNA Replication Pre-Initiation	6/119	97/8582	0.00221822	0.0491587	0.0420016	Kpna6/Orc4/Pola1/Cdc23/Anapc2/Cdc26	6
HHH_GLCM_IMC1	positive correlation	R-MMU-913531	Interferon Signaling	7/119	131/8582	0.00223449	0.0491587	0.0420016	Tuba1c/Eif4g1/Rigi/Tubb2a/Ppp2r1b/Eif4g3/Prkra	7
HHH_GLDZM_largeDistance_highGL_	positive correlation	R-MMU-8978868	Fatty acid metabolism	9/91	163/8582	5.33425e-05	0.0188299	0.0166204	Alox12/Acadm/Hsd17b8/Hadha/Acsl5/Acad10/Hadhb/Hacd2/Slc25a20	9
HHH_GLDZM_largeDistance_highGL_	negative correlation	R-MMU-1566948	Elastic fibre formation	7/53	39/8582	3.00515e-09	9.25586e-07	8.50932e-07	Ltbp2/Lox/Eln/Loxl2/Loxl1/Ltbp4/Efemp2	7
HHH_GLDZM_largeDistance_highGL_	negative correlation	R-MMU-1474244	Extracellular matrix organization	9/53	230/8582	9.67585e-06	0.00149008	0.0013699	Ltbp2/Lox/Eln/Loxl2/Loxl1/P3h1/Col12a1/Ltbp4/Efemp2	9
HHH_GLDZM_largeDistance_highGL_	negative correlation	R-MMU-1169408	ISG15 antiviral mechanism	4/53	28/8582	2.37851e-05	0.00244194	0.00224498	Ube2e1/Eif4g1/Rigi/Eif4g3	4
HHH_GLDZM_largeDistance_highGL_	negative correlation	R-MMU-2129379	Molecules associated with elastic fibres	4/53	32/8582	4.1017e-05	0.00315831	0.00290357	Ltbp2/Eln/Ltbp4/Efemp2	4
HHH_GLDZM_largeDistance_highGL_	negative correlation	R-MMU-1474290	Collagen formation	5/53	73/8582	8.09815e-05	0.00492994	0.00453231	Lox/Loxl2/Loxl1/P3h1/Col12a1	5
HHH_GLDZM_largeDistance_highGL_	negative correlation	R-MMU-2243919	Crosslinking of collagen fibrils	3/53	15/8582	9.60378e-05	0.00492994	0.00453231	Lox/Loxl2/Loxl1	3
HHH_GLDZM_largeDistance_highGL_	negative correlation	R-MMU-2022090	Assembly of collagen fibrils and other multimeric structures	4/53	45/8582	0.000160156	0.00704686	0.00647849	Lox/Loxl2/Loxl1/Col12a1	4
HHH_GLDZM_largeDistance_highGL_	negative correlation	R-MMU-983169	Class I MHC mediated antigen processing & presentation	8/53	342/8582	0.00108129	0.0416297	0.038272	Ube2e1/Rbbp6/Sec24a/Mrc2/Anapc2/Uba6/Sec13/Rnf114	8
HHH_GLRLM_longRun_lowGL_emp	positive correlation	R-MMU-1566948	Elastic fibre formation	3/26	39/8582	0.000209877	0.0375092	0.0281298	Lox/Loxl1/Ltbp4	3
HHH_GLRLM_longRun_lowGL_emp	positive correlation	R-MMU-2022090	Assembly of collagen fibrils and other multimeric structures	3/26	45/8582	0.000321968	0.0375092	0.0281298	Lox/Loxl1/Col12a1	3
HHH_GLRLM_longRun_lowGL_emp	positive correlation	R-MMU-1474244	Extracellular matrix organization	5/26	230/8582	0.000549344	0.0426657	0.0319969	Itgb4/Lox/Loxl1/Col12a1/Ltbp4	5
HHH_GLRLM_longRun_lowGL_emp	positive correlation	R-MMU-2243919	Crosslinking of collagen fibrils	2/26	15/8582	0.000904581	0.0463168	0.0347349	Lox/Loxl1	2
HHH_GLRLM_longRun_lowGL_emp	positive correlation	R-MMU-1474290	Collagen formation	3/26	73/8582	0.00133406	0.0463168	0.0347349	Lox/Loxl1/Col12a1	3
HHH_GLRLM_longRun_lowGL_emp	positive correlation	R-MMU-176407	Conversion from APC/C:Cdc20 to APC/C:Cdh1 in late anaphase	2/26	20/8582	0.00162169	0.0463168	0.0347349	Cdc23/Cdc26	2
HHH_GLRLM_longRun_lowGL_emp	positive correlation	R-MMU-176412	Phosphorylation of the APC/C	2/26	20/8582	0.00162169	0.0463168	0.0347349	Cdc23/Cdc26	2
HHH_GLRLM_longRun_lowGL_emp	positive correlation	R-MMU-141405	Inhibition of the proteolytic activity of APC/C required for the onset of anaphase by mitotic spindle checkpoint components	2/26	21/8582	0.00178906	0.0463168	0.0347349	Cdc23/Cdc26	2
HHH_GLRLM_longRun_lowGL_emp	positive correlation	R-MMU-141430	Inactivation of APC/C via direct inhibition of the APC/C complex	2/26	21/8582	0.00178906	0.0463168	0.0347349	Cdc23/Cdc26	2
HHH_GLRLM_longRun_lowGL_emp	negative correlation	R-MMU-1428517	The citric acid (TCA) cycle and respiratory electron transport	11/68	163/8582	4.98387e-08	1.44532e-05	1.29581e-05	Pdha1/Pm20d1/Sdha/Ndufs8/Ndufv1/Ndufb9/Ndufb3/Uqcrfs1/Uqcrc1/Pdhb/Ndufb10	11
HHH_GLRLM_longRun_lowGL_emp	negative correlation	R-MMU-163200	Respiratory electron transport, ATP synthesis by chemiosmotic coupling, and heat production by uncoupling proteins.	8/68	116/8582	3.28807e-06	0.000476771	0.00042745	Pm20d1/Ndufs8/Ndufv1/Ndufb9/Ndufb3/Uqcrfs1/Uqcrc1/Ndufb10	8
HHH_GLRLM_longRun_lowGL_emp	negative correlation	R-MMU-611105	Respiratory electron transport	7/68	93/8582	7.91052e-06	0.000764684	0.000685578	Ndufs8/Ndufv1/Ndufb9/Ndufb3/Uqcrfs1/Uqcrc1/Ndufb10	7
HHH_GLRLM_longRun_lowGL_emp	negative correlation	R-MMU-5362517	Signaling by Retinoic Acid	5/68	42/8582	1.82401e-05	0.0013224	0.0011856	Rxrb/Pdha1/Dhrs4/Pdhb/Rdh14	5
HHH_GLRLM_longRun_lowGL_emp	negative correlation	R-MMU-6799198	Complex I biogenesis	5/68	55/8582	6.88889e-05	0.00399556	0.00358222	Ndufs8/Ndufv1/Ndufb9/Ndufb3/Ndufb10	5
HHH_GLRLM_longRun_lowGL_emp	negative correlation	R-MMU-445144	Signal transduction by L1	3/68	19/8582	0.000421042	0.0203504	0.0182452	Csnk2a2/Itgb3/Itga2b	3
HHH_GLRLM_longRun_lowGL_emp	negative correlation	R-MMU-202733	Cell surface interactions at the vascular wall	5/68	89/8582	0.000667902	0.0276702	0.0248078	Itgb3/Jchain/Tgfb1/Itgal/Pf4	5
HHH_GLRLM_longRun_lowGL_emp	negative correlation	R-MMU-9006931	Signaling by Nuclear Receptors	7/68	209/8582	0.00126464	0.0458431	0.0411007	Sp1/Rxrb/Pdha1/Polr2c/Dhrs4/Pdhb/Rdh14	7
HHH_GLRLM_longRun_lowGL_emp	negative correlation	R-MMU-373760	L1CAM interactions	4/68	63/8582	0.00151118	0.0486935	0.0436562	Tubb1/Csnk2a2/Itgb3/Itga2b	4
HHH_GLRLM_LRvar	positive correlation	R-MMU-8856828	Clathrin-mediated endocytosis	7/68	133/8582	8.09239e-05	0.0292135	0.0275993	Cops6/Arf6/Aak1/Tfrc/Pacsin3/Slc2a8/Pacsin2	7
HHH_GLRLM_LRvar	negative correlation	R-MMU-72706	GTP hydrolysis and joining of the 60S ribosomal subunit	16/251	110/8582	1.06403e-07	3.75452e-05	2.94693e-05	Eif3d/Rpl13a/Eif3a/Rpl29/Rpl9/Eif5/Rps20/Rps29/Rpl18a/Rpl32/Rpl36a/Eif4g1/Eif3m/Rpl11/Rpl15/Rpl22l1	16
HHH_GLRLM_LRvar	negative correlation	R-MMU-72766	Translation	23/251	222/8582	1.18626e-07	3.75452e-05	2.94693e-05	Eif3d/Rpl13a/Eif3a/Rpl29/Rpl9/Eef1d/Eif5/Rps20/Rps29/Rpl18a/Rpl32/Rpl36a/Gspt2/Eif4g1/Srp68/Eif3m/Rpl11/Rpl15/Mrpl28/Mrps9/Rpl22l1/Eef1g/Mrps34	23
HHH_GLRLM_LRvar	negative correlation	R-MMU-72613	Eukaryotic Translation Initiation	16/251	117/8582	2.55459e-07	4.04264e-05	3.17307e-05	Eif3d/Rpl13a/Eif3a/Rpl29/Rpl9/Eif5/Rps20/Rps29/Rpl18a/Rpl32/Rpl36a/Eif4g1/Eif3m/Rpl11/Rpl15/Rpl22l1	16
HHH_GLRLM_LRvar	negative correlation	R-MMU-72737	Cap-dependent Translation Initiation	16/251	117/8582	2.55459e-07	4.04264e-05	3.17307e-05	Eif3d/Rpl13a/Eif3a/Rpl29/Rpl9/Eif5/Rps20/Rps29/Rpl18a/Rpl32/Rpl36a/Eif4g1/Eif3m/Rpl11/Rpl15/Rpl22l1	16
HHH_GLRLM_LRvar	negative correlation	R-MMU-156827	L13a-mediated translational silencing of Ceruloplasmin expression	15/251	109/8582	5.62439e-07	7.12047e-05	5.58887e-05	Eif3d/Rpl13a/Eif3a/Rpl29/Rpl9/Rps20/Rps29/Rpl18a/Rpl32/Rpl36a/Eif4g1/Eif3m/Rpl11/Rpl15/Rpl22l1	15
HHH_GLRLM_LRvar	negative correlation	R-MMU-72689	Formation of a pool of free 40S subunits	14/251	99/8582	9.65044e-07	0.000101812	7.99124e-05	Eif3d/Rpl13a/Eif3a/Rpl29/Rpl9/Rps20/Rps29/Rpl18a/Rpl32/Rpl36a/Eif3m/Rpl11/Rpl15/Rpl22l1	14
HHH_GLRLM_LRvar	negative correlation	R-MMU-975956	Nonsense Mediated Decay (NMD) independent of the Exon Junction Complex (EJC)	13/251	92/8582	2.39666e-06	0.000216727	0.000170109	Rpl13a/Rpl29/Rpl9/Rps20/Rps29/Rpl18a/Rpl32/Rpl36a/Gspt2/Eif4g1/Rpl11/Rpl15/Rpl22l1	13
HHH_GLRLM_LRvar	negative correlation	R-MMU-72203	Processing of Capped Intron-Containing Pre-mRNA	22/251	265/8582	9.38758e-06	0.000653156	0.000512663	Ppig/Sap18/Nup43/Polr2i/Snrpd1/Srrm1/Nsrp1/Papola/U2surp/Snrnp200/Nup93/Gcfc2/Cherp/Wdr33/Nup133/Nup58/Thoc3/Rbm42/Ddx41/Polr2h/Wtap/Tfip11	22
HHH_GLRLM_LRvar	negative correlation	R-MMU-1799339	SRP-dependent cotranslational protein targeting to membrane	12/251	90/8582	1.08833e-05	0.000653156	0.000512663	Rpl13a/Rpl29/Rpl9/Rps20/Rps29/Rpl18a/Rpl32/Rpl36a/Srp68/Rpl11/Rpl15/Rpl22l1	12
HHH_GLRLM_LRvar	negative correlation	R-MMU-6791226	Major pathway of rRNA processing in the nucleolus and cytosol	17/251	174/8582	1.23821e-05	0.000653156	0.000512663	Rpl13a/Rpl29/Rpl9/Rps20/Rps29/Rpl18a/Rpl32/Rpl36a/Nop58/Nol11/Tbl3/Rpl11/Rpl15/Exosc7/Rpl22l1/Exosc1/Wdr12	17
HHH_GLRLM_LRvar	negative correlation	R-MMU-72312	rRNA processing	17/251	174/8582	1.23821e-05	0.000653156	0.000512663	Rpl13a/Rpl29/Rpl9/Rps20/Rps29/Rpl18a/Rpl32/Rpl36a/Nop58/Nol11/Tbl3/Rpl11/Rpl15/Exosc7/Rpl22l1/Exosc1/Wdr12	17
HHH_GLRLM_LRvar	negative correlation	R-MMU-8868773	rRNA processing in the nucleus and cytosol	17/251	174/8582	1.23821e-05	0.000653156	0.000512663	Rpl13a/Rpl29/Rpl9/Rps20/Rps29/Rpl18a/Rpl32/Rpl36a/Nop58/Nol11/Tbl3/Rpl11/Rpl15/Exosc7/Rpl22l1/Exosc1/Wdr12	17
HHH_GLRLM_LRvar	negative correlation	R-MMU-927802	Nonsense-Mediated Decay (NMD)	13/251	112/8582	2.16779e-05	0.00098015	0.00076932	Rpl13a/Rpl29/Rpl9/Rps20/Rps29/Rpl18a/Rpl32/Rpl36a/Gspt2/Eif4g1/Rpl11/Rpl15/Rpl22l1	13
HHH_GLRLM_LRvar	negative correlation	R-MMU-975957	Nonsense Mediated Decay (NMD) enhanced by the Exon Junction Complex (EJC)	13/251	112/8582	2.16779e-05	0.00098015	0.00076932	Rpl13a/Rpl29/Rpl9/Rps20/Rps29/Rpl18a/Rpl32/Rpl36a/Gspt2/Eif4g1/Rpl11/Rpl15/Rpl22l1	13
HHH_GLRLM_LRvar	negative correlation	R-MMU-1474290	Collagen formation	9/251	73/8582	0.000256827	0.0108381	0.00850684	Col15a1/Loxl1/Pxdn/P4ha1/P4ha2/Colgalt1/Crtap/Plod3/Plod1	9
HHH_GLRLM_LRvar	negative correlation	R-MMU-68867	Assembly of the pre-replicative complex	9/251	82/8582	0.000616954	0.0237209	0.0186186	Kpna6/Psmd14/Psmc3/Psmc5/Kpnb1/Psmd1/Cdc23/Anapc5/Cdc26	9
HHH_GLRLM_LRvar	negative correlation	R-MMU-68882	Mitotic Anaphase	16/251	218/8582	0.000641754	0.0237209	0.0186186	Psmd14/Zw10/Psmc3/Nup43/Psmc5/Tuba1c/Kpnb1/Psmd1/Ppp2r1b/Cdc23/Nup93/Anapc5/Nup133/Cdc26/Nde1/Bub1b	16
HHH_GLRLM_LRvar	negative correlation	R-MMU-2555396	Mitotic Metaphase and Anaphase	16/251	219/8582	0.000674529	0.0237209	0.0186186	Psmd14/Zw10/Psmc3/Nup43/Psmc5/Tuba1c/Kpnb1/Psmd1/Ppp2r1b/Cdc23/Nup93/Anapc5/Nup133/Cdc26/Nde1/Bub1b	16
HHH_GLRLM_LRvar	negative correlation	R-MMU-2467813	Separation of Sister Chromatids	14/251	182/8582	0.000880308	0.0286769	0.0225085	Psmd14/Zw10/Psmc3/Nup43/Psmc5/Tuba1c/Psmd1/Ppp2r1b/Cdc23/Anapc5/Nup133/Cdc26/Nde1/Bub1b	14
HHH_GLRLM_LRvar	negative correlation	R-MMU-174143	APC/C-mediated degradation of cell cycle proteins	9/251	87/8582	0.000951367	0.0286769	0.0225085	Psmd14/Psmc3/Psmc5/Psmd1/Cdc23/Anapc5/Cdc26/Cul1/Bub1b	9
HHH_GLRLM_LRvar	negative correlation	R-MMU-453276	Regulation of mitotic cell cycle	9/251	87/8582	0.000951367	0.0286769	0.0225085	Psmd14/Psmc3/Psmc5/Psmd1/Cdc23/Anapc5/Cdc26/Cul1/Bub1b	9
HHH_GLRLM_LRvar	negative correlation	R-MMU-5610787	Hedgehog 'off' state	10/251	106/8582	0.00103614	0.0298126	0.0233999	Psmd14/Tulp3/Psmc3/Prkar1b/Adcy7/Psmc5/Tuba1c/Psmd1/Dync2h1/Cul1	10
HHH_GLRLM_LRvar	negative correlation	R-MMU-174184	Cdc20:Phospho-APC/C mediated degradation of Cyclin A	8/251	73/8582	0.00124522	0.0342706	0.026899	Psmd14/Psmc3/Psmc5/Psmd1/Cdc23/Anapc5/Cdc26/Bub1b	8
[truncated: 1,300 more rows]

## Sheet: Supplementary Table 7
Supplementary Table 7. Result of Gene Ontology - Biological Process (GO:BP) enrichment analysis of the 54 radioproteomic association modules separated by annotation of proteins positively (Spearman’s ⍴≥0.6, p<0.05) and proteins negatively (Spearman’s ⍴≤-0.6, p<0.05) correlating with the preclinical response-defining delta radiomic feature. Each entry is described by delta radiomic feature name, p…
[truncated: 11,009 more rows]

[truncated: 1 more sheets: Supplementary Table 8]
