# Supplementary material for: Radioproteomics stratifies molecular response to antifibrotic treatment in pulmonary fibrosis
Source: JCI Insight. 2024 Jul 16;9(15):e181757. doi: 10.1172/jci.insight.181757 (PMC11383602; doi:10.1172/jci.insight.181757)
Supplement: Supporting data values [file jciinsight-9-181757-s266.xlsx]

## Sheet: Figure 1D
mouse_id	treatment	mean_intensity
M3	vehicle	-600
M4	nintedanib	-656
M5	nintedanib	-622
M6	nintedanib	-603
M7	vehicle	-584
M12	vehicle	-512
M13	nintedanib	-611
M14	vehicle	-629
M16	vehicle	-553
M17	nintedanib	-555
M19	nintedanib	-609
M21	nintedanib	-673
M22	vehicle	-537
M23	nintedanib	-636
M24	vehicle	-615
M27	vehicle	-562
M29	vehicle	-560
M31	vehicle	-512
M32	nintedanib	-560
M34	vehicle	-620
M35	vehicle	-595
M40	vehicle	-541
M41	vehicle	-580
M42	nintedanib	-601

## Sheet: Figure 2C
Extracellular matrix organization				Receptor tyrosine kinase signaling				Cytokine signaling
protein	cluster_1	cluster_2		protein	cluster_1	cluster_2		protein	cluster_1	cluster_2
Adam15	-0.0800844	0.341444		Actb	-0.749381	-0.120369		Ager	0.328828	-0.0715218
Bmp1	0.305441	0.0162473		Akt2	-0.302771	-0.121385		Akt2	-0.302771	-0.121385
Capn7	-0.465186	0.319234		Atp6v0a2	-0.49096	-0.0099574		Birc2	-0.768059	-0.310408
Col15a1	-0.332843	0.0497765		Atp6v0c	-0.410471	-0.26763		Cd40	-0.040789	-0.31432
Col4a1	-0.0749393	-0.324147		Atp6v0d2	-0.442835	-0.0466095		Fbxw11	-0.369567	-0.247101
Col5a1	-0.302354	0.0977671		Atp6v1c2	-0.364904	-0.0405896		H3c1	-0.333292	0.160119
Col7a1	-0.394587	-0.0475575		Atp6v1g1	-0.343953	-0.100821		Ifnar2	-0.285322	-0.822063
Crtap	-0.335038	0.241233		Cav1	0.358424	-0.108739		Il16	-0.316066	0.0466193
Ctsk	-0.376721	0.0326388		Col4a1	-0.0749393	-0.324147		Il1rn	-0.465945	0.178892
Ddr2	0.573845	0.297298		Col5a1	-0.302354	0.0977671		Inpp5d	-0.388588	-0.84832
Eln	-0.476356	0.0347969		Cyba	-0.420192	-0.359594		Irak1	-0.551991	-0.341209
Emilin2	-0.742863	0.0914653		Cybb	-0.359428	-0.234847		Irak2	-1.38027	-0.00594908
F11r	0.442549	-0.041008		Fgfr1	0.00697623	0.376501		Irs2	0.642665	-0.483465
Fbln2	-0.621411	0.379534		Fn1	-0.361655	0.341462		Isg15	-0.33326	-0.332701
Fbn2	-0.28504	-0.367401		Grap	-0.0084504	-0.376757		Jak3	0.698642	0.532222
Fga	-0.0213466	-0.301328		Hbegf	0.463102	-0.238689		Mapk7	-0.496819	-0.160379
Fn1	-0.361655	0.341462		Irs2	0.642665	-0.483465		Nlrc5	-0.287487	-0.332025
Itga2b	0.0133095	-0.919822		Jak3	0.698642	0.532222		Pik3cd	-0.0631487	-0.578093
Itgam	-0.364101	-0.0520113		Mapk13	-0.351436	0.045516		Pik3r2	-0.474388	-0.300842
Lox	-0.537513	0.0328624		Mapk7	-0.496819	-0.160379		Psma8	-0.380532	-0.324937
Loxl1	-0.220559	0.308133		Mknk1	-0.943114	0.133302		Psmb9	-0.399373	-0.0011773
Loxl2	-0.379893	0.0228776		Mst1	-0.34551	-0.826266		Psmf1	-0.176621	-0.335492
Ltbp2	-0.340668	0.258638		Ncbp2	-0.107076	0.387525		Ptk2b	-0.319251	0.131673
Mfap4	0.155169	-0.821631		Ncf1	-0.419585	0.0111009		Ripk2	-0.31654	-0.0432561
Mfap5	-0.246695	0.370262		Ncf2	-0.351714	0.0232919		S100b	-0.325536	-0.0754627
Mmp14	-0.334487	0.165228		Nckap1l	-0.367871	0.0500002		Stat1	-0.40245	-0.156908
Mmp19	-0.318044	-0.0421802		Nrp1	-0.0173057	-0.305896		Stat2	-0.428135	-0.0495341
P3h1	-0.348874	0.0808632		Pag1	-0.102245	-0.305929		Tnfrsf1a	-0.434091	0.306602
P4ha3	-0.406479	0.235387		Pik3r2	-0.474388	-0.300842		Tnfrsf1b	-0.435104	0.424719
Plod2	-0.411726	-0.0243983		Polr2f	-0.544658	-0.0424356		Traf6	-0.11293	-0.402466
Plod3	-0.302855	0.0833522		Polr2h	-0.34129	0.113276		Ube2l6	-0.454147	-0.0404893
Scube1	-0.409448	0.188365		Polr2j	-0.325907	-0.0748207
Sparc	-0.302339	-0.203085		Psen2	-0.599143	-0.307008
Spp1	-0.536575	0.140793		Ptk2b	-0.319251	0.131673
Tgfb2	-0.741789	0.0291803		Ptpn18	-0.706818	-0.15138
Tnc	-0.811654	0.378256		Ptpn3	0.622952	1.50282
				Sphk1	-0.687568	0.144339
				Spp1	-0.536575	0.140793
				Srf	-0.77611	-0.323692
				Stat1	-0.40245	-0.156908
				Thbs4	-0.789913	0.000106754

## Sheet: Figure 2D
cell_type	pval	fc_diff	pval_sign	cell_type	change
activated AT2	0.03278	0.273026	1.48439	activated AT2	up
AT1 cells	0.0177473	0.463227	1.75087	AT1 cells	up
AT2 cells	5.48427e-06	0.690611	5.26088	AT2 cells	up
CD163-/CD11c+ IMs	0.0461911	-0.3008	-1.33544	CD163-/CD11c+ IMs	down
CECs	0.000334369	0.488349	3.47577	CECs	up
Club cells	0.0128893	0.432078	1.88977	Club cells	up
Goblet cells	0.034969	0.334807	1.45632	Goblet cells	up
LECs	0.0466412	0.391813	1.33123	LECs	up
Mki67+ proliferating cells	0.0254293	-0.656382	-1.59467	Mki67+ proliferating cells	down
Myofibroblasts	0.00146654	-0.275428	-2.83371	Myofibroblasts	down
Vcam1+ VECs	0.00593088	0.475514	2.22688	Vcam1+ VECs	up
VECs	0.000953551	0.511778	3.02066	VECs	up

## Sheet: Figure 2F
id_mouse	alpha_sma_perc	cluster
M4	14.2211	c1
M5	6.94325	c1
M6	4.87413	c1
M13	1.79509	c1
M32	7.18211	c1
M42	3.40998	c1
M17	10.822	c2
M19	20.5539	c2
M21	70.4338	c2
M23	16.3905	c2

## Sheet: Figure 3E
id_mouse	alpha_sma_perc	cluster	LLH_GLSZM_GLnonuniformity_norm	LHL_mGLCM_MCC
M13	1.79509	c1	-1.025	0.628378
M17	10.822	c2	-0.159224	-0.168563
M19	20.5539	c2	-0.218933	0.10003
M21	70.4338	c2	1.27379	-0.884504
M23	16.3905	c2	-0.0398059	0.373414
M32	7.18211	c1	-1.11457	1.32971
M4	14.2211	c1	-1.23398	1.29259
M42	3.40998	c1	-1.025	0.891436
M5	6.94325	c1	-0.278642	0.821549
M6	4.87413	c1	-0.427914	1.3406

## Sheet: Figure 4
patient_id	cluster_response_features	cluster_ecm_features	sex	etiology	smoking_status	pulmonary_hypertension	immunomodulatory_therapy	FVC_perc_baseline	FVC_perc_delta	FVC_liters_baseline	FVC_liters_delta	age_treatment_start_years
P1	2	1	M	IPF	2	0	0	69	-2	3.76	-0.1	52
P2	2	1	M	HP	2	0	1	57	-7	2.43	-0.3	77
P3	3	2	M	IPF	1	0	0	42	-10	1.76	-0.45	63
P4	2	1	F	SSc-ILD	1	0	0	74	-9	2.65	-0.35	56
P5	2	1	M	IPF	2	0	0	65	-15	3.05	-0.76	58
P6	1	1	M	IPF	2	0	0	90	1	3.01	-0.05	85
P7	1	1	M	IPF	2	0	0	71	-3	3.38	-0.17	53
P8	2	1	M	HP	2	1	1	53	-5	1.94	-0.2	73
P9	3	2	F	SSc-ILD	2	1	1	58	-7	2.27	-0.29	56
P10	3	2	M	Drug-ILD	2	0	0	32	-11	1.59	-0.58	40
P11	2	1	F	IPF	2	1	0	119	-1	2.63	0	62
P12	2	2	M	IPF	2	1	1	71	-18	3.02	-0.65	70
P13	2	2	M	HP	2	0	1	55	-14	2.49	-0.67	62
P14	3	2	M	IPF	2	1	0	88	-13	4.5	-0.96	65
P15	1	1	M	SSc-ILD	1	0	1	33	2	1.54	0.08	55
P16	3	1	M	IPF	1	0	0	34	-4	1.47	-0.2	58
P17	2	1	M	IPF	3	0	0	72	-7	2.53	-0.26	71
P18	2	2	M	IPF	1	1	0	91	2	2.84	0.06	87
P19	3	2	M	SSc-ILD	3	0	0	110	-8	5.42	-0.48	58

## Sheet: Suppl. Figure 1F
mouse_id	cluster	mean_intensity
M4	1	-656
M5	1	-622
M6	1	-603
M13	1	-611
M17	2	-555
M19	2	-609
M21	2	-673
M23	2	-636
M24	0	-615
M32	1	-560
M42	1	-601

## Sheet: Suppl. Figure 1H
kinase	adjPval	sign	EnrichmentScore	SignedEnrichmentScore
MTOR	8.39922e-06	-1	5.07576	-5.07576
MAP2K1	0.00453568	-1	2.34336	-2.34336
RPS6KA1	0.0025987	1	2.58524	2.58524

## Sheet: Suppl. Figure 2
mouse_id	treatment	target	cluster	ct_value	fold_change
4	nintedanib	Col1a1	c1	20.55	0.547282
5	nintedanib	Col1a1	c1	20.705	0.491532
6	nintedanib	Col1a1	c1	19.345	0.956182
13	nintedanib	Col1a1	c1	20.545	0.898355
17	nintedanib	Col1a1	c2	19.05	1.07576
19	nintedanib	Col1a1	c2	19.445	1.29716
21	nintedanib	Col1a1	c2	19.95	1.00372
23	nintedanib	Col1a1	c2	20.48	1.04634
32	nintedanib	Col1a1	c1	20.79	0.466632
42	nintedanib	Col1a1	c1	23.625	0.153399
4	nintedanib	Col3a1	c1	21.14	0.66566
5	nintedanib	Col3a1	c1	21.165	0.654224
6	nintedanib	Col3a1	c1	20.065	1.06279
13	nintedanib	Col3a1	c1	21.28	0.988188
17	nintedanib	Col3a1	c2	19.935	1.06648
19	nintedanib	Col3a1	c2	20.22	1.38786
21	nintedanib	Col3a1	c2	20.895	0.954526
23	nintedanib	Col3a1	c2	21.56	0.906172
32	nintedanib	Col3a1	c1	21.47	0.53324
42	nintedanib	Col3a1	c1	24.49	0.154198
4	nintedanib	Fn1	c1	20.585	0.55451
5	nintedanib	Fn1	c1	20.99	0.418786
6	nintedanib	Fn1	c1	19.26	1.05284
13	nintedanib	Fn1	c1	20.46	0.989167
17	nintedanib	Fn1	c2	18.685	1.43822
19	nintedanib	Fn1	c2	19.42	1.3701
21	nintedanib	Fn1	c2	19.645	1.28724
23	nintedanib	Fn1	c2	20.225	1.2962
32	nintedanib	Fn1	c1	20.735	0.503229
42	nintedanib	Fn1	c1	23.395	0.186764
4	nintedanib	Ccl2	c1	26.075	0.588162
5	nintedanib	Ccl2	c1	26.78	0.360804
6	nintedanib	Ccl2	c1	25.515	0.657146
13	nintedanib	Ccl2	c1	26.585	0.675621
17	nintedanib	Ccl2	c2	23.365	2.67453
19	nintedanib	Ccl2	c2	24.895	1.46844
21	nintedanib	Ccl2	c2	25.065	1.43325
23	nintedanib	Ccl2	c2	26.285	0.926129
32	nintedanib	Ccl2	c1	25.89	0.673283
42	nintedanib	Ccl2	c1	27.59	0.486087
4	nintedanib	Il6	c1	30.045	0.626332
5	nintedanib	Il6	c1	30.415	0.484645
6	nintedanib	Il6	c1	29.7	0.602904
13	nintedanib	Il6	c1	30.52	0.737135
17	nintedanib	Il6	c2	27.915	1.90528
19	nintedanib	Il6	c2	27.81	3.24901
21	nintedanib	Il6	c2	29.075	1.48452
23	nintedanib	Il6	c2	29.56	1.5966
32	nintedanib	Il6	c1	29.655	0.82645
42	nintedanib	Il6	c1	31.02	0.752623
4	nintedanib	Spp1	c1	18.455	1.05362
5	nintedanib	Spp1	c1	20.19	0.316517
6	nintedanib	Spp1	c1	19.045	0.530475
13	nintedanib	Spp1	c1	19.365	0.917231
17	nintedanib	Spp1	c2	17.72	1.21871
19	nintedanib	Spp1	c2	18.58	1.06463
21	nintedanib	Spp1	c2	18.965	0.895247
23	nintedanib	Spp1	c2	19.145	1.1895
32	nintedanib	Spp1	c1	18.715	0.885987
42	nintedanib	Spp1	c1	20.805	0.488137
4	nintedanib	Tgfb1	c1	21.035	1.02684
5	nintedanib	Tgfb1	c1	21.285	0.863468
6	nintedanib	Tgfb1	c1	20.96	0.819726
13	nintedanib	Tgfb1	c1	21.515	1.20432
17	nintedanib	Tgfb1	c2	20.305	1.18363
19	nintedanib	Tgfb1	c2	21.095	1.08539
21	nintedanib	Tgfb1	c2	21.12	1.17138
23	nintedanib	Tgfb1	c2	21.78	1.11591
32	nintedanib	Tgfb1	c1	21.535	0.731137
42	nintedanib	Tgfb1	c1	23.055	0.597999
4	nintedanib	Ifng	c1	31.235	1.0102
5	nintedanib	Ifng	c1	32.185	0.522913
6	nintedanib	Ifng	c1	31.98	0.456803
13	nintedanib	Ifng	c1	32.93	0.51038
17	nintedanib	Ifng	c2	30.77	0.96905
19	nintedanib	Ifng	c2	30.195	2.28888
21	nintedanib	Ifng	c2	31.67	0.904156
23	nintedanib	Ifng	c2	31.925	1.14048
32	nintedanib	Ifng	c1	32.57	0.403221
42	nintedanib	Ifng	c1	32.95	0.726806
4	nintedanib	Il1b	c1	25.75	1.07869
5	nintedanib	Il1b	c1	26.66	0.574065
6	nintedanib	Il1b	c1	26.56	0.466286
13	nintedanib	Il1b	c1	26.055	1.42829
17	nintedanib	Il1b	c2	24.725	1.5255
19	nintedanib	Il1b	c2	25.47	1.44321
21	nintedanib	Il1b	c2	25.365	1.70443
23	nintedanib	Il1b	c2	27.07	0.786918
32	nintedanib	Il1b	c1	26.145	0.826041
42	nintedanib	Il1b	c1	28.33	0.426106
4	nintedanib	Timp1	c1	23.085	0.545929
5	nintedanib	Timp1	c1	23.63	0.374175
6	nintedanib	Timp1	c1	22.79	0.507608
13	nintedanib	Timp1	c1	23.305	0.766727
17	nintedanib	Timp1	c2	20.24	2.726
19	nintedanib	Timp1	c2	21.74	1.52815
21	nintedanib	Timp1	c2	22.05	1.35359
23	nintedanib	Timp1	c2	23.01	1.04738
32	nintedanib	Timp1	c1	22.965	0.597407
42	nintedanib	Timp1	c1	25.085	0.322369
4	nintedanib	Tnf	c1	27.62	1.28089
5	nintedanib	Tnf	c1	28.475	0.708158
6	nintedanib	Tnf	c1	28	0.745946
13	nintedanib	Tnf	c1	29.17	0.715559
17	nintedanib	Tnf	c2	26.765	1.61009
19	nintedanib	Tnf	c2	27.65	1.38237
21	nintedanib	Tnf	c2	27.98	1.2076
23	nintedanib	Tnf	c2	28.87	0.980876
32	nintedanib	Tnf	c1	28.77	0.581215
42	nintedanib	Tnf	c1	30.97	0.296714
4	nintedanib	Cxcl1	c1	27.295	0.840064
5	nintedanib	Cxcl1	c1	28.16	0.461234
6	nintedanib	Cxcl1	c1	26.96	0.803055
13	nintedanib	Cxcl1	c1	27.925	0.887963
17	nintedanib	Cxcl1	c2	26.055	1.37895
19	nintedanib	Cxcl1	c2	26.7	1.3982
21	nintedanib	Cxcl1	c2	27.22	1.07071
23	nintedanib	Cxcl1	c2	27.55	1.28216
32	nintedanib	Cxcl1	c1	27.14	0.941851
42	nintedanib	Cxcl1	c1	28.86	0.670622
4	nintedanib	Cd40lg	c1	29.485	1.23971
5	nintedanib	Cd40lg	c1	30.15	0.78187
6	nintedanib	Cd40lg	c1	30.2	0.572362
13	nintedanib	Cd40lg	c1	31.27	0.588453
17	nintedanib	Cd40lg	c2	28.72	1.46409
19	nintedanib	Cd40lg	c2	29.275	1.58008
21	nintedanib	Cd40lg	c2	29.58	1.40444
23	nintedanib	Cd40lg	c2	30.425	1.17691
32	nintedanib	Cd40lg	c1	29.75	1.03886
42	nintedanib	Cd40lg	c1	32.02	0.505226
